# Supplementary material for: HAND factors regulate cardiac lineage commitment and differentiation from human pluripotent stem cells
Source: Stem Cell Res Ther. 2024 Feb 5;15:31. doi: 10.1186/s13287-024-03649-9 (PMC10845658; doi:10.1186/s13287-024-03649-9)
Supplement: Supplementary file 3 — Additional file 3: Table S3. The number of reads mapped per sample of RNA-seq data. [file 13287_2024_3649_MOESM3_ESM.xlsx]

## Sheet: Sheet1
Status	WT1	WT2	WT3	HAND1-KO1	HAND1-KO2	HAND1-KO3	HAND2-KO1	HAND2-KO2	HAND2-KO3	HAND1-2-KO1	HAND1-2-KO2	HAND1-2-KO3
Assigned	27510741	24998483	23554401	29847551	22726104	25599379	22121497	22223899	25823886	23385828	26143667	28330809
Unassigned_Unmapped	287765	276613	243777	298949	229577	281272	209273	241129	269717	210091	256811	285255
Unassigned_Read_Type	0	0	0	0	0	0	0	0	0	0	0	0
Unassigned_Singleton	0	0	0	0	0	0	0	0	0	0	0	0
Unassigned_MappingQuality	0	0	0	0	0	0	0	0	0	0	0	0
Unassigned_Chimera	0	0	0	0	0	0	0	0	0	0	0	0
Unassigned_FragmentLength	0	0	0	0	0	0	0	0	0	0	0	0
Unassigned_Duplicate	0	0	0	0	0	0	0	0	0	0	0	0
Unassigned_MultiMapping	4162198	3295094	3348680	3320698	2660165	2969356	3676635	3120020	3557496	2511751	2787064	3264623
Unassigned_Secondary	0	0	0	0	0	0	0	0	0	0	0	0
Unassigned_NonSplit	0	0	0	0	0	0	0	0	0	0	0	0
Unassigned_NoFeatures	2006188	1972194	1691099	1901912	1091072	1732295	2002861	1907494	2073977	1488239	1819314	1626910
Unassigned_Overlapping_Length	0	0	0	0	0	0	0	0	0	0	0	0
Unassigned_Ambiguity	2124983	1970670	1791058	2305950	1823844	1965342	1603876	1614798	1890913	1759114	1919228	2185393
