# Supplementary material for: HAND factors regulate cardiac lineage commitment and differentiation from human pluripotent stem cells
Source: Stem Cell Res Ther. 2024 Feb 5;15:31. doi: 10.1186/s13287-024-03649-9 (PMC10845658; doi:10.1186/s13287-024-03649-9)
Supplement: Supplementary file 4 — Additional file 4. Table S4. Genes list of each gene expression cluster in Fig. 5E. [file 13287_2024_3649_MOESM4_ESM.csv]

Gene	avg_WT	avg_H1-KO	avg_H2-KO	avg_H1/2-dKO	Cluster
TNMD	-0.647909247	-0.118564907	-0.682693186	1.449167341	7
CFH	-0.589150982	-0.251061313	-0.637459687	1.477671982	7
NFYA	-0.963882754	0.47410851	-0.684147794	1.173922039	8
CD99	1.089779508	-0.397405004	0.494871205	-1.18724571	6
HS3ST1	-0.739107636	0.045863317	-0.704882147	1.398126467	8
TMEM176A	-1.126073787	-0.509263029	0.557432222	1.077904593	7
ICA1	1.074207232	0.149097062	0.121700494	-1.345004788	6
DBNDD1	1.117735523	-0.925566186	0.565553454	-0.75772279	1
ALS2	1.056597691	-0.854331304	0.651616266	-0.853882652	1
TFPI	-0.753908121	-0.198744499	-0.508140465	1.460793085	7
MTMR7	-0.957275051	0.278938517	-0.603102277	1.28143881	8
SLC7A2	0.28381879	-1.036511277	1.260036879	-0.507344392	5
SARM1	-0.791827004	0.711967538	-0.925192915	1.005052382	2
PLXND1	1.046987772	-1.168474371	0.576061042	-0.454574443	1
HSPB6	0.887691647	-0.88968447	0.843748777	-0.841755953	4
PDK4	-0.785706194	1.173785449	-0.875798654	0.4877194	2
ZMYND10	-0.657014681	0.486481658	-0.991099261	1.161632283	8
CALCR	-0.760847521	-0.653038931	0.001566109	1.412320343	7
PRSS22	1.369849786	-0.893799635	0.087030229	-0.56308038	1
SKAP2	-0.897291749	0.11311369	-0.576054865	1.360232923	8
MEOX1	-0.9101529	0.670268597	-0.800272352	1.040156655	2
THSD7A	1.17602527	-1.082460086	0.422721138	-0.516286321	1
PRKAR2B	1.123852709	-0.428803395	0.462270368	-1.157319681	6
WDR54	-0.903888128	0.446654138	-0.740649447	1.197883437	8
ABCB4	-1.148302276	-0.345189499	0.273994761	1.219497013	7
ITGA3	0.538336784	-0.720605854	1.133801717	-0.951532646	4
ITGA2B	-1.061614154	0.279518096	-0.471798394	1.253894452	8
REX1BD	-0.734829544	0.741407556	-0.980611558	0.974033546	2
CRLF1	1.082668524	-0.746187551	0.610997373	-0.947478346	1
CACNG3	0.973475412	-0.920543599	0.74927381	-0.802205624	4
CX3CL1	1.41502793	-0.311537312	-0.1697802	-0.933710418	1
TNFRSF12A	0.418124697	0.219051537	0.815914281	-1.453090516	6
DLX6	-0.387613003	-0.621932848	1.493045226	-0.483499375	5
MAP3K9	0.558887842	-0.784402254	1.124421456	-0.898907044	4
BAIAP2L1	0.596687236	-0.416229844	1.017569712	-1.198027103	6
KDM7A	0.39618635	-0.940003044	1.223633716	-0.679817021	5
TBXA2R	-0.180043812	-1.028766208	1.372068179	-0.163258159	5
LGALS14	-0.85689852	1.299456596	-0.710772989	0.268214913	3
ARHGAP44	0.481467216	-0.606990211	1.156350587	-1.030827592	4
SCIN	1.478890142	-0.26290441	-0.655186976	-0.560798756	1
MYH13	-0.735603338	-0.359134337	-0.382869027	1.477606702	7
PROM1	-0.050207104	-0.937664417	-0.408926249	1.39679777	7
CEACAM21	-0.654126116	-0.488342933	-0.345559465	1.488028514	7
NOS2	0.358409769	-0.800383537	1.253764262	-0.811790494	5
DNAH9	-0.798271074	0.337722971	-0.804775273	1.265323376	8
MATK	1.153067022	-1.180252565	0.38579621	-0.358610667	1
PAX6	-0.6970159	-0.114327496	-0.636431705	1.447775101	7
LUC7L	-0.928504867	0.853101489	-0.801123003	0.876526381	2
MYLIP	0.633616693	-0.422975363	0.989539336	-1.200180666	6
E2F2	-0.032735715	-0.777176298	-0.611642892	1.421554905	7
SYN1	1.275435406	-0.771071492	0.318572718	-0.822936633	1
CAMK1G	1.397632161	-0.699626185	0.046939795	-0.74494577	1
TFAP2B	-0.196601684	-0.520201808	1.461541409	-0.744737917	5
CELSR3	0.607083569	-1.304273579	0.934804445	-0.237614435	4
AASS	0.974159319	-0.301910067	0.594978055	-1.267227307	6
PLEKHG6	0.764711248	-0.981756257	0.953453594	-0.736408585	4
ST3GAL1	0.231710769	-0.264021848	1.215338716	-1.183027637	5
IL32	1.441630971	-0.653774573	-0.090679045	-0.697177353	1
RPS20	-0.842132281	0.730856401	-0.879902273	0.991178154	2
TENM1	-1.172070288	0.046769247	-0.141236069	1.26653711	8
PAX7	-0.383399034	-0.231891194	1.449998085	-0.834707857	5
MLXIPL	0.99031867	-1.304003935	0.52402341	-0.210338145	1
DYRK4	-1.016379595	0.729472618	-0.691317262	0.978224239	2
CD9	0.271797123	1.247050539	-0.429619216	-1.089228446	3
HHATL	0.867552182	0.010344113	0.525908126	-1.403804421	6
GIPR	0.656681784	-0.376884514	0.952709218	-1.232506488	6
PHF7	0.543307282	-0.577565973	1.105855186	-1.071596496	4
IDS	0.272993393	-0.98429665	1.278597605	-0.567294348	5
HIVEP2	0.225024829	-0.810936573	1.322543026	-0.736631282	5
ANOS1	0.539155504	-0.411199075	1.061197381	-1.18915381	6
SYT7	0.655003425	-0.735337326	1.046899974	-0.966566074	4
ANLN	1.165070392	-1.267209077	0.176719614	-0.074580928	1
DCN	-0.464801243	1.499536833	-0.515107226	-0.519628364	3
ZBTB32	-0.475165056	0.156854071	-1.002514432	1.320825417	8
GABRA3	-0.704341536	-0.484877332	-0.28904101	1.478259878	7
BRCA1	0.321076012	-1.298467395	-0.116798181	1.094189565	7
CD22	-0.900031995	0.807589839	-0.829412488	0.921854644	2
SEMA3B	-0.984153237	0.54467692	-0.685303206	1.124779523	8
PRICKLE3	0.978971003	-0.839244005	0.744852237	-0.884579234	4
EXTL3	1.273331992	-0.638089664	0.302741961	-0.937984288	1
SLC7A14	-0.844429289	-0.585818563	0.036540354	1.393707498	7
CLDN11	-0.740289625	-0.005412928	-0.669719062	1.415421615	8
RNF14	0.90457872	-0.355841205	0.701479065	-1.25021658	6
GPRC5A	-0.254971471	1.464423206	-0.776579688	-0.432872047	3
MAMLD1	1.373307701	-0.523476387	0.06441644	-0.914247753	1
CD6	0.41901925	-0.685343952	1.210024021	-0.943699319	4
MDH1	0.657349667	0.795515372	-0.063243897	-1.389621142	6
MTMR11	-0.857733231	0.443449723	-0.788305541	1.202589049	8
CCDC88C	1.282153875	-0.18597272	0.052196448	-1.148377603	1
NPC1L1	1.483363666	-0.512498768	-0.30420342	-0.666661478	1
RGPD5	1.141243841	-0.730962856	0.529396966	-0.939677951	1
ISL1	-0.801561453	0.702105329	-0.914533724	1.013989848	2
SLC38A5	-0.705168895	-0.136400768	-0.611206426	1.452776089	7
CNTN1	-0.895318109	1.285084	-0.680169393	0.290403501	3
WWTR1	0.84154847	-0.79792588	0.887627817	-0.931250408	4
ATP1A2	0.456732192	-0.827803121	1.194815129	-0.8237442	4
VSIG2	0.467193285	-1.400560685	0.90518846	0.02817894	5
ADGRA2	0.817470302	0.672079884	-0.124021093	-1.365529093	6
SAMD4A	0.922308285	-0.672878909	0.787829528	-1.037258905	4
NRXN3	-0.671408848	-0.828189483	0.141969106	1.357629225	7
CPS1	-0.739703153	-0.093840399	-0.607102191	1.440645742	7
NLRP2	-0.31337591	1.050763238	0.504754136	-1.242141465	3
NDUFS1	0.903181291	-0.404169813	0.724250927	-1.223262405	6
EHD2	0.806020122	-1.215432916	0.832896246	-0.423483452	4
RRAGD	0.963902937	-0.354038373	0.633039083	-1.242903648	6
HSD17B6	-0.149373519	-1.348801213	0.883547541	0.61462719	5
TYMP	1.075924653	0.399445524	-0.192492078	-1.282878098	6
CD44	-0.72072927	-0.998149052	0.918500338	0.800377984	7
KCNG1	-0.829249382	0.339628566	-0.774290575	1.263911391	8
BTN3A1	-0.99895261	0.687297295	-0.704739479	1.016394794	2
PRKCH	-0.101668043	-0.16656406	1.343650216	-1.075418114	5
SH2D2A	0.033738742	-0.667667812	1.401434073	-0.767505002	5
BAK1	1.156860489	-0.079677989	0.194608641	-1.271791141	6
IKZF2	-0.346002114	-0.844829627	1.449085983	-0.258254242	5
ARHGAP31	0.167247305	1.19140503	-0.118249386	-1.240402949	3
CENPQ	-0.743693958	0.161916891	-0.77011805	1.351895117	8
GAB2	1.043629768	-1.121083567	0.609256915	-0.531803116	1
CLXN	-0.920494706	0.104344758	-0.542911697	1.359061645	8
TMSB10	-0.694592715	0.811339951	-1.020780363	0.904033127	2
VCL	0.936538567	-0.698023274	0.77718372	-1.015699014	4
DAPK2	-0.812898181	0.486586938	-0.849067225	1.175378469	8
MYOM2	0.073229531	-1.397635221	0.375647433	0.948758257	7
CYP46A1	-0.470162155	0.942130536	0.707403462	-1.179371843	3
USP2	0.546398654	-0.565264053	1.100704231	-1.081838832	4
RPL26L1	-0.722724171	1.106437729	-0.959921645	0.576208086	2
FLT4	-0.828457232	0.015839276	-0.58949064	1.402108597	8
MAT2B	-0.856089955	0.380139052	-0.764356744	1.240307647	8
VCAN	0.690488106	-0.724788259	1.016479828	-0.982179675	4
CDH1	0.956942693	-0.934142539	0.766860315	-0.789660469	4
DNAH5	-0.566941671	-0.555350725	-0.37169693	1.493989326	7
RIPOR1	0.736943282	-0.758391342	0.980653709	-0.959205648	4
PHF23	-0.837290536	0.892923797	-0.893866318	0.838233057	2
RAB27B	0.748822895	-1.100973647	0.939330322	-0.587179569	4
MYO16	-1.062665342	1.262944347	-0.457671395	0.257392389	3
TNC	0.422332642	-0.940365561	1.208534416	-0.690501497	5
THAP3	-0.924790087	0.946224922	-0.801031268	0.779596434	2
RIPOR3	-1.038195654	1.10286469	-0.625524293	0.560855256	2
AIFM2	1.353958277	0.02690064	-0.364325436	-1.01653348	1
SPATA7	-0.788108225	0.428774114	-0.852437029	1.21177114	8
BARX2	-0.366466044	-0.399120003	1.481279451	-0.715693405	5
JADE2	1.265504212	-0.647381025	0.318775471	-0.936898659	1
ZIC2	-0.328122195	-0.595230247	1.489233254	-0.565880812	5
EPHA3	-0.876618061	0.694476352	-0.839696455	1.021838164	2
DSG2	0.224422627	-0.193481103	1.191119653	-1.222061177	6
ARAP2	0.380308777	-0.211050273	1.097846709	-1.267105213	6
XK	0.83206022	-0.886188413	0.89909648	-0.844968287	4
ANO2	-0.924794806	-0.19665436	-0.298710556	1.420159721	7
WWC3	1.004256894	-0.855856414	0.715725877	-0.864126356	4
ARHGAP6	0.225914208	-0.118120139	1.156309688	-1.264103757	6
MAP4	1.23308963	-0.848822708	0.39316964	-0.777436563	1
USP28	1.014895292	-0.685899965	0.685622864	-1.014618191	4
HDAC9	0.711611729	-0.207698858	0.825889991	-1.329802863	6
LMO3	-0.1949308	-0.816945629	-0.438163175	1.450039604	7
VPS13D	0.652487643	-0.754137787	1.050917492	-0.949267348	4
CELF2	0.961948087	-0.396609148	0.654761328	-1.220100268	6
COL9A2	-0.749491781	-0.111794256	-0.582978532	1.444264569	7
KITLG	-0.80590986	0.331427855	-0.794286576	1.26876858	8
ADAMTS6	1.096112623	-0.030018303	0.250967339	-1.317061659	6
TNFRSF9	-0.520374007	-0.421295811	-0.555895267	1.497565085	7
LTBP1	1.105682595	-0.768660482	0.58309892	-0.920121032	1
ELN	-0.576479253	-0.392733108	-0.52627118	1.495483541	7
NEXMIF	1.014520315	-0.863652701	0.703498804	-0.854366418	4
DKK3	1.218170937	-0.824387185	0.419108334	-0.812892086	1
MCUR1	0.781810117	-0.648552846	0.923137346	-1.056394617	4
LIMA1	0.7478002	-1.090012317	0.943800514	-0.601588397	4
SLC4A8	-0.100663787	1.045611323	0.379025158	-1.323972693	3
LAMC3	0.796637623	-0.603031937	0.898932915	-1.092538601	4
PTGER3	1.461706015	-0.327619819	-0.329340521	-0.804745675	1
COL23A1	-0.904786001	1.181718787	-0.749431661	0.472498875	2
HOMER3	-0.878759441	0.792972868	-0.850218187	0.93600476	2
RAD51	-0.003381035	-0.862885414	-0.536456521	1.40272297	7
POLQ	1.00746985	-1.381056212	0.249661522	0.123924839	1
HEBP2	-0.815934157	0.912110671	-0.913443853	0.817267339	2
PLEKHA5	0.591772888	0.489701247	0.414565079	-1.496039215	6
ALX4	-0.491189965	-0.511231674	1.499947527	-0.497525888	5
FSTL4	0.132912482	-0.974242063	1.336980496	-0.495650914	5
FOXN3	0.660248259	-0.983673203	1.040392567	-0.716967623	4
METTL24	-0.862849152	1.2477108	-0.751291207	0.366429559	2
NNAT	0.235858348	-0.880126282	1.312640904	-0.66837297	5
USE1	-1.021599994	0.79098537	-0.692183878	0.922798502	2
LAMA3	0.212915802	-1.29661206	1.127623358	-0.043927099	5
AP5M1	0.8068022	-0.297945514	0.777761348	-1.286618034	6
KCNQ1	0.656344734	-0.492861518	0.993650352	-1.157133567	4
ENTPD2	1.399001352	-0.845365597	0.018898161	-0.572533916	1
LY75	0.747476359	-0.772510462	0.972775695	-0.947741592	4
PTPRN	1.191176063	-0.87620594	0.460479196	-0.775449319	1
KIF1B	0.847012593	-0.737418188	0.876003156	-0.985597561	4
FOXC1	-0.867748149	0.40226979	-0.761458264	1.226936623	8
RELT	0.622603672	-1.197931067	0.998938968	-0.423611573	4
KCNH2	1.164508069	-0.698365108	0.490655852	-0.956798813	1
NPFFR2	-0.179081835	-0.602685979	1.463058997	-0.681291183	5
PKP2	0.612769259	-0.524961537	1.038933643	-1.126741365	4
F7	1.256545355	-0.851920987	0.35152171	-0.756146077	1
PRDM1	-0.517966293	-0.879275711	-0.002250789	1.399492793	7
TMCC3	-0.124964846	0.577776169	0.902319159	-1.355130481	6
USP13	0.821038138	-0.758931832	0.903823912	-0.965930218	4
LAMC2	0.011649989	-1.053842966	1.341522043	-0.299329066	5
PPP1R12A	0.842928398	-0.892793387	0.888398888	-0.838533899	4
CAMK2B	0.476262342	1.129837168	-0.481441035	-1.124658475	3
ATP2B4	1.342608853	-0.789144748	0.182338082	-0.735802187	1
SLC2A3	0.900324107	-1.044739721	0.809604404	-0.66518879	4
PSD	1.363458387	-0.772326311	0.13441927	-0.725551346	1
STYK1	0.823828219	0.040690102	0.554137164	-1.418655485	6
WNK1	0.733551844	-0.932503629	0.986196753	-0.787244967	4
CREB3L3	-0.738371801	1.454451257	-0.561747522	-0.154331934	3
RIMBP2	-1.067892542	0.428257174	-0.537980256	1.177615623	8
COL11A1	-1.010510664	0.676294086	-0.688941985	1.023158564	2
MPC1	-0.275876615	1.452765332	-0.342648248	-0.834240469	3
CDH3	-0.278844612	1.200308178	0.266233969	-1.187697535	3
CS	0.999711772	-0.535634502	0.664060744	-1.128138015	6
SEZ6	-0.292169486	-0.674932347	1.481413718	-0.514311885	5
RPL18	-0.922937457	0.72616313	-0.796462962	0.993237288	2
CA11	-1.044068273	0.193524409	-0.443853292	1.294397157	8
GPC1	-0.842856489	0.356864752	-0.767980517	1.253972254	8
CASP8	0.760671064	-0.877423756	0.965209156	-0.848456463	4
LIMCH1	-0.455173702	0.273300511	-1.071299354	1.253172545	8
DLX3	-0.197233514	-0.950164742	1.410366483	-0.262968226	5
TSPAN32	-0.211231285	1.365288198	-0.115809528	-1.038247385	3
DMRT3	-0.707902384	1.482276599	-0.418030143	-0.356344072	3
ATP2C2	0.975398671	-1.382951952	0.36655178	0.041001502	1
HIPK2	0.416288294	-0.564804416	1.191547529	-1.043031407	4
EYA2	-0.46497727	-0.998306885	0.133069089	1.330215065	7
SNCAIP	-0.851642375	0.698106237	-0.865454376	1.018990515	2
FAR2	-0.544166483	1.467009958	-0.712364543	-0.210478933	3
CALCRL	-0.743406031	-0.251717065	-0.474254021	1.469377118	7
TRAM2	0.995317723	-1.21413857	0.61501347	-0.396192623	1
NTN1	-0.871087561	-0.698321018	0.273806758	1.29560182	7
ERBB3	1.029460821	-0.372681858	0.562014737	-1.218793701	6
MYLK	0.446161856	-1.4247789	0.871472769	0.107144275	5
PACC1	-0.732179037	0.515889393	-0.934539547	1.150829191	8
SNAP91	1.432903233	-0.446030511	-0.132267271	-0.854605451	1
PRKCQ	-0.785607101	0.057802982	-0.66435639	1.39216051	8
ME1	1.367419802	-0.641792625	0.114154917	-0.839782094	1
FOXJ2	0.873699543	-0.909254596	0.85720385	-0.821648798	4
PDE4A	0.510895959	-1.497073416	0.568863123	0.417314334	4
CTNNA2	-0.792201964	1.190585607	-0.860843995	0.462460352	2
DIP2B	0.649753347	-0.839381407	1.057954736	-0.868326676	4
ASPM	0.720223237	-1.382436147	-0.087752601	0.749965511	1
CLDN18	0.692059727	-0.882102345	1.023700664	-0.833658046	4
FGFR2	-0.419748649	1.487927646	-0.674409148	-0.39376985	3
ISOC1	1.108445056	-0.703029118	0.570246938	-0.975662876	1
EML1	-1.391279838	0.279749727	0.984910083	0.126620028	5
MYO9A	0.31261706	-0.639415707	1.267939828	-0.94114118	5
PFKP	0.831778059	-0.616098933	0.868200555	-1.083879681	4
SP100	-0.864434451	0.313438136	-0.7251794	1.276175714	8
KLF6	0.995766974	-0.595613629	0.686949592	-1.087102937	6
PLPP1	-0.788175312	0.205784884	-0.749680128	1.332070556	8
PKM	1.104525178	-0.589936498	0.548806865	-1.063395545	1
SYT1	-0.442533084	-0.825413785	1.446073158	-0.178126288	5
NAV3	0.227238209	-0.725620467	1.321022575	-0.822640317	5
PDZD4	-0.446344488	0.581612933	-1.175188785	1.03992034	2
ATP2B3	1.410115643	-0.443906979	-0.066126589	-0.900082075	1
PDK3	0.929668378	-0.833851526	0.799386654	-0.895203506	4
HYAL2	-0.83135137	0.456406307	-0.820063146	1.195008209	8
IFI35	-1.07709436	0.794429172	-0.623128074	0.905793262	2
MEF2A	0.587350386	-0.594374454	1.076292036	-1.069267967	4
PRR11	0.767668678	-1.440436956	0.57039012	0.102378158	4
REEP1	1.251541884	-0.507535655	0.298548091	-1.04255432	1
RASGRP2	1.019795163	-0.179723889	0.467336123	-1.307407396	6
PSME4	0.884437933	-0.732440324	0.837715888	-0.989713497	4
SIRT2	-0.815444809	0.895633232	-0.914644321	0.834455898	2
PYGM	0.451024013	0.43555688	0.608815704	-1.495396597	6
PITX1	-0.31402303	-0.702492412	-0.464172772	1.480688214	7
MAST4	-0.865218681	-0.312223968	-0.265891814	1.443334463	7
BCL3	1.003127388	-0.96179856	0.710028729	-0.751357556	4
ABCC9	1.272670904	-0.549184836	0.277392609	-1.000878677	1
MAOB	0.432322104	1.104419885	-0.314186921	-1.222555068	3
RORA	-0.568091384	-0.646909466	1.479471408	-0.264470558	5
TGFBR3	-1.270081859	0.745815409	-0.326604319	0.850870769	2
RAB27A	0.850332503	-0.876420602	0.881514333	-0.855426235	4
GUCY2C	-0.462159805	0.045704399	1.369606597	-0.95315119	5
SPTB	1.215904018	-0.643796412	0.400768605	-0.972876212	1
FGF10	-0.810046425	-0.141860456	-0.49116523	1.443072111	7
POLB	-0.882601957	1.076696531	-0.819162933	0.62506836	2
GBA2	0.782486354	-0.180047717	0.741333263	-1.3437719	6
ST6GALNAC2	-0.788472578	-0.413029832	-0.261198135	1.462700545	7
CAMK2A	0.61520577	0.194800878	0.656956914	-1.466963562	6
OSBPL3	1.078787578	-0.695856442	0.608122778	-0.991053914	1
ATP2B1	1.144269479	-0.933785475	0.525844478	-0.736328481	1
TRPM5	-0.974725036	0.628019744	-0.719787888	1.066493179	2
RPL31	-0.910210482	0.719267615	-0.808945889	0.999888756	2
WDR1	1.040478191	-0.555609285	0.621033707	-1.105902613	6
VASH1	-0.051105085	-1.163974977	-0.064896117	1.279976179	7
LMCD1	0.931554223	-0.416766664	0.698118953	-1.212906512	6
TRIB2	1.241574659	-0.558894177	0.334345834	-1.017026316	1
MYO3B	1.027963445	-1.002629228	0.672060894	-0.697395111	1
CYBRD1	-1.021041226	0.368517847	-0.570615123	1.223138501	8
PRKACA	1.074643625	-0.743077181	0.620985242	-0.952551685	1
ACTN1	1.169524621	-0.629876139	0.468368812	-1.008017294	1
LIMS2	1.314778817	-0.724197996	0.239733455	-0.830314275	1
ASIC4	-0.525600781	-0.102746872	-0.807382349	1.435730003	7
SPEG	1.039248447	-0.369959798	0.548282276	-1.217570925	6
LNX1	-0.785446635	-0.000117869	1.411241327	-0.625676823	5
TRPC5	1.378144806	-0.7824716	0.096524782	-0.692197989	1
TRHDE	-0.640214936	0.182732885	-0.878527825	1.336009876	8
IRAG1	0.964446512	-0.8370935	0.761250158	-0.888603171	4
TMEM38A	0.919587476	0.491815519	-0.028779359	-1.382623636	6
PVR	1.096689616	-0.872947012	0.598834341	-0.822576945	1
MOV10L1	0.654416542	-1.417185639	0.750447893	0.012321204	4
PANX2	1.003511194	-0.940917503	0.71223545	-0.774829141	4
ALPK1	-0.812999028	0.359933037	-0.799831071	1.252897062	8
LLGL2	0.928763618	-0.650718357	0.776212087	-1.054257348	4
SDHA	0.712491452	0.053552367	0.664851296	-1.430895115	6
ADAM11	1.098797176	-0.935643674	0.590697801	-0.753851304	1
PPP2R3A	0.606164382	-0.821411448	1.091158567	-0.875911501	4
ABCB11	1.451632869	-0.518673711	-0.159450915	-0.773508243	1
DHRS9	-0.609867454	1.470472939	-0.648763407	-0.211842078	3
TBX21	0.359567484	-0.716043739	1.249325176	-0.89284892	5
VDAC1P1	1.429435054	-0.081421971	-0.529929737	-0.818083346	1
FRY	1.023544746	0.247228055	0.100753086	-1.371525887	6
GLI2	-0.811539779	0.099013922	-0.662989955	1.375515812	8
PPP2R2C	-0.074963497	-1.200611622	0.029771825	1.245803294	7
CDHR2	1.239360872	-0.454784462	0.29668772	-1.08126413	1
ATP2A3	0.884875174	-1.282279491	0.695587527	-0.298183209	4
CA12	-0.693484757	-0.007979367	1.416797084	-0.71533296	5
MGLL	-0.319274397	1.466914068	-0.783210105	-0.364429566	3
SCARF1	0.951348214	-0.231310281	0.583963241	-1.304001174	6
ENO1	0.969880831	-0.57184283	0.710131654	-1.108169655	6
TUBE1	-0.82301046	0.354864323	-0.787480819	1.255626956	8
TXK	0.025649196	-0.563125542	1.395190864	-0.857714518	5
WSCD2	-0.669249191	-0.30165758	-0.511987903	1.482894673	7
KCNQ2	-0.720761645	1.431752288	-0.653685018	-0.057305626	3
TACR2	0.751576623	-0.759435205	0.96786909	-0.960010507	4
SRI	-0.32655162	0.540674578	1.028304259	-1.242427217	6
SEMA3C	1.01364322	-1.002728816	0.689885441	-0.700799845	4
WNT8B	-0.429499773	-0.841026008	1.441825758	-0.171299978	5
ADD2	1.247879353	-0.968113802	0.343034611	-0.622800162	1
FGF4	-0.118323938	-0.665462061	1.449248059	-0.665462061	5
FOSL2	0.706540324	-0.554832312	0.968524808	-1.12023282	4
CACNG4	-0.722193211	1.448968238	-0.123776326	-0.602998701	3
FSCN1	1.377449689	-0.833913087	0.088443649	-0.631980252	1
ATP12A	-0.106743648	-0.825604374	-0.501386528	1.43373455	7
PAX2	-0.760539803	-0.962777606	0.931397648	0.791919762	7
KIFAP3	0.5487858	-0.057366941	0.888926401	-1.380345259	6
BAZ2A	0.606882391	-0.974028171	1.082340066	-0.715194287	4
PLXNA2	-0.789984484	0.270033243	-0.781137225	1.301088467	8
GPC4	1.019392539	-0.867579935	0.697598828	-0.849411433	4
RAP1GAP	1.099746279	-0.1592824	0.343079528	-1.283543407	6
NMRK2	1.240127093	-0.343565022	0.238062937	-1.134625008	1
CTTNBP2	-0.286667499	1.201467369	0.269190908	-1.183990777	3
RARB	-0.831017234	0.072050102	-0.624559158	1.383526291	8
PPP1R12B	1.079311506	-0.504476503	0.553823395	-1.128658398	6
PAK3	-0.705428558	-0.198997441	-0.561142164	1.465568163	7
DCX	-0.709625163	1.3444305	-0.811087715	0.176282378	3
SPAG6	-1.067899734	0.501037023	-0.567416866	1.134279577	8
ACTN2	1.179267842	-0.544920684	0.42820909	-1.062556248	1
NAALAD2	-1.235864508	0.628545872	-0.364603745	0.971922381	2
ITGA8	-0.853296748	1.133965584	-0.828309424	0.547640588	2
MAP2	-0.728467353	-0.786743414	0.164967938	1.350242828	7
AMPH	-0.807046226	-0.161399811	-0.478502962	1.446948999	7
NEBL	0.825971788	-0.610171014	0.872450813	-1.088251588	4
TIGAR	0.971140405	-0.266414447	0.57972884	-1.284454798	6
SYNJ2	0.887674849	-0.936210265	0.841080373	-0.792544957	4
RBFOX1	0.428979237	-0.61717188	1.193497851	-1.005305209	4
EDN1	0.488479694	0.2388846	0.740806949	-1.468171243	6
ADCYAP1R1	0.071403806	-1.320000381	1.110612891	0.137983684	5
CBFA2T2	-0.437355929	1.481259075	-0.335237277	-0.708665869	3
BRINP1	-1.098363967	0.604164724	-0.56112842	1.055327664	2
TP53INP2	0.744857071	-0.517105542	0.923393348	-1.151144877	4
MYH7B	0.3882157	1.164441425	-0.396860077	-1.155797048	3
TP73	1.490367659	-0.588440856	-0.33737286	-0.564553943	1
CLUL1	-0.800881077	0.46764496	-0.854257678	1.187493794	8
RUNX1T1	0.180470429	1.071735971	0.093202715	-1.345409115	3
FKBP7	-0.807840733	0.367822389	-0.808409995	1.24842834	8
SLC1A3	1.095608341	-0.084031636	0.294504509	-1.306081215	6
TNS1	0.844680684	-0.826835956	0.886258519	-0.904103247	4
DUSP13	1.418598215	-0.49952821	-0.062227921	-0.856842084	1
PAFAH1B3	-0.815155318	0.46716386	-0.840087775	1.188079233	8
CARMIL1	0.936961143	-0.402417978	0.685958556	-1.22050172	6
PGM1	0.873541835	-0.380057117	0.745910065	-1.239394782	6
MOXD1	-0.787196602	0.582920149	-0.902765046	1.107041499	2
DDX43	1.494860826	-0.536584142	-0.383426618	-0.574850066	1
PTPRH	-0.620103452	1.450759321	-0.703229406	-0.127426462	3
CRYBG3	0.514818606	-0.523734163	1.113652213	-1.104736655	4
SCTR	-0.839805842	-0.529206105	-0.049513846	1.418525793	7
SLC4A4	-0.276539365	0.187784425	-1.156523082	1.245278021	8
SRCAP	0.863031497	-1.096767089	0.832745727	-0.599010135	4
CHRNA3	-0.121494135	1.103360718	0.310878191	-1.292744774	3
KCNN2	-0.723733296	1.337324606	-0.806558533	0.192967222	3
IGSF9B	0.617679293	-0.663371636	1.066246015	-1.020553672	4
AFP	1.466425203	-0.622818917	-0.191740175	-0.65186611	1
CDH7	-0.572462736	-0.403490682	-0.520298836	1.496252254	7
ARG2	0.587947693	-1.382220391	0.859926658	-0.06565396	4
PKP1	1.189948772	-0.829167408	0.464365757	-0.825147121	1
LRP2	0.293402891	-0.829562564	1.288375651	-0.752215978	5
PCDHB4	-0.775898396	0.558616129	-0.906820316	1.124102582	2
ATP8B1	-0.103470596	-0.452008252	1.424627387	-0.869148539	5
IL12RB2	1.241221366	-0.493174236	0.310213762	-1.058260892	1
PGR	0.081660355	-0.646034823	1.381439554	-0.817065086	5
C1QTNF3	-0.723886748	0.879379827	-0.997145813	0.841652734	2
COL19A1	1.205851876	-0.89438773	0.434812965	-0.746277112	1
COBLL1	0.120427086	0.901254266	0.397818135	-1.419499488	6
KCNK2	-1.230238203	0.860804935	-0.397214786	0.766648055	2
SERTAD4	0.699851662	-0.645755446	0.995630814	-1.04972703	4
TRAF5	1.309108784	-0.338304909	0.10644006	-1.077243934	1
OPRK1	-0.829718492	0.24349185	-0.726800427	1.313027069	8
SEMA5B	-0.48370754	-0.899026081	1.399110757	-0.016377136	5
ITGB5	0.905321128	-0.363687908	0.704232488	-1.245865708	6
ERC1	0.966281687	-0.878830638	0.759434661	-0.84688571	4
TRPM3	-1.176031375	1.047970031	-0.441196587	0.569257931	2
GRHL2	0.679872232	-0.873437951	1.033838367	-0.840272649	4
ITGAE	-0.617229556	0.794371622	-1.081624844	0.904482779	2
RPS5	-0.867162878	0.745182648	-0.856967339	0.978947569	2
FAT1	0.426932124	-1.178484562	1.132904863	-0.381352425	5
STARD7	1.020211096	-0.486468064	0.621969677	-1.155712708	6
SSH1	1.129515607	-0.724537401	0.544918541	-0.949896748	1
NKAIN1	1.106611295	-1.072337518	0.541842693	-0.576116469	1
COL16A1	0.958777772	-1.011783324	0.753013235	-0.700007683	4
APOB	1.098592504	-0.874690223	0.596196234	-0.820098515	1
CD82	-1.077493561	1.047214958	0.624191869	-0.593913267	3
MECOM	-1.107391948	1.292788878	-0.299088849	0.113691919	3
OVGP1	0.173339375	0.334957864	0.913878274	-1.422175513	6
IGSF9	-0.880339032	0.889002566	-0.851279256	0.842615722	2
WNT11	1.132618599	-0.472087228	0.46853276	-1.129064131	1
ORC1	0.235348896	-1.356445983	0.072575259	1.048521828	7
MGST2	0.489785485	0.696000845	0.293856066	-1.479642395	6
B4GALT1	0.871514395	-0.977560407	0.85277779	-0.746731778	4
HUWE1	0.586732735	-0.923743994	1.102757586	-0.765746327	4
NOX4	-0.859876419	0.540547629	-0.819476904	1.138805694	8
PPP1R15A	0.737650612	-0.174345481	0.782964477	-1.346269608	6
HSD17B14	-0.869535059	0.585561623	-0.82256134	1.106534776	2
TMPRSS11E	-0.217618261	-0.618014458	-0.636118981	1.471751699	7
GNAO1	0.996292835	-0.937479827	0.721194148	-0.780007155	4
NID2	0.451650194	-0.248293617	1.06315763	-1.266514207	6
TFAP2C	-0.211337231	-0.6074453	1.470321133	-0.651538601	5
GP6	-0.536035134	0.403851082	1.193219864	-1.061035812	5
DNMT3B	0.894458887	-1.076623745	0.806705442	-0.624540584	4
EPB41L1	1.060065418	-0.880637248	0.646710423	-0.826138594	1
SLC15A1	-1.150222339	-0.524170276	0.852008112	0.822384503	7
DOCK9	0.239642863	-0.974542436	1.295566063	-0.56066649	5
TMEM40	0.560820715	-0.560541657	1.08872987	-1.089008928	4
PPP1R13B	0.338891038	0.836338953	0.276996841	-1.452226832	6
SLC4A11	1.294480583	-0.913442709	0.266289287	-0.64732716	1
DNAAF9	1.12578685	-0.63757545	0.532723215	-1.020934616	1
CPXM1	-0.991811211	0.775806688	-0.725995798	0.942000321	2
MAVS	0.923800859	-0.765379136	0.800629473	-0.959051196	4
TESC	-0.141083018	1.290911629	-0.003692006	-1.146136605	3
LHX5	-0.19935708	-0.662086481	1.467750165	-0.606306604	5
PXN	1.127155989	-0.816465657	0.556918467	-0.867608799	1
CHGB	-1.44425118	0.374477896	0.217319803	0.852453481	8
TBX5	1.227684936	-0.846195071	0.402540976	-0.784030842	1
ANKRD24	-0.906227401	-0.021923189	-0.470681228	1.398831818	8
RCOR1	0.691936338	-0.892916817	1.02345478	-0.822474301	4
LTBP4	-0.992910223	0.1982575	-0.513466365	1.308119087	8
SLC9A1	1.125135234	-0.90677097	0.557149481	-0.775513745	1
CCNK	0.750559876	-0.944083747	0.970443802	-0.77691993	4
PCBP4	-0.723495907	0.609175076	-0.967272299	1.08159313	2
IRAK3	-0.226681185	-1.309048017	0.934862862	0.60086634	5
P3H2	0.432998083	-1.49531569	0.452786945	0.609530662	5
CHRD	-0.789800836	-0.12369873	-0.52906778	1.442567346	7
PABPC4	1.317180519	-0.813400415	0.236227786	-0.74000789	1
EFNB1	-1.053459182	0.240717652	-0.460233056	1.272974586	8
PITPNM2	1.045251499	-0.6722254	0.645949586	-1.018975685	1
NRCAM	0.242937003	-0.754778566	1.31429218	-0.802450618	5
LAMB1	1.289938938	-0.519066299	0.23484805	-1.00572069	1
DLD	1.070096004	-0.326768582	0.486196711	-1.229524133	6
IL5RA	0.160070239	-1.02146621	1.313869201	-0.452473229	5
ITGA6	0.727300268	-0.836611856	0.994107872	-0.884796283	4
RAPGEF4	-0.832873643	-0.289904996	-0.330787976	1.453566615	7
MAP3K20	0.732381558	-0.746117855	0.98329814	-0.969561843	4
SMPX	0.456013531	0.555578059	0.487110522	-1.498702112	6
TF	-1.112799934	0.960845312	-0.567026379	0.718981001	2
MYO15A	-0.859328414	0.070998397	-0.592187311	1.380517328	8
NLRP1	0.429414083	-1.163670208	1.139109009	-0.404852884	5
ZFHX4	-1.378944467	0.262519497	0.107439086	1.008985884	8
CPA1	-0.837899132	1.3154888	-0.714908432	0.237318763	3
ESR1	0.467836458	-0.164230705	1.011827025	-1.315432779	6
ANGPT2	-0.65441705	1.446635168	-0.683494029	-0.108724088	3
CD200	-0.955299437	0.520574768	-0.710514847	1.145239516	8
CCDC80	-0.886250714	-0.156902557	-0.385577399	1.42873067	7
JPH4	-0.601860099	-0.895463252	1.346541838	0.150781512	5
MYH7	1.239590056	-0.60630053	0.352417398	-0.985706924	1
RPGRIP1	-0.538835246	-1.03224671	0.332786048	1.238295908	7
SEMA6A	-0.991852348	1.333158437	-0.471213003	0.129906913	3
TYRO3	1.20075577	-1.000936849	0.417945348	-0.617764269	1
WDR76	0.502518428	-1.158945001	-0.442784052	1.099210625	7
CAPN3	0.686623358	-0.754148926	1.023087784	-0.955562216	4
TBX15	-0.777614214	-0.107983578	-0.555077337	1.44067513	7
EZR	1.000585346	-0.034136296	0.391604543	-1.358053593	6
TEKT2	-0.927097616	0.824561414	-0.801765207	0.904301409	2
MFSD11	1.109543539	-0.418916833	0.477772062	-1.168398768	6
CDC45	-0.43959926	-0.342006681	-0.701060116	1.482666056	7
COMT	-0.96084694	0.150851506	-0.523972325	1.333967759	8
XYLB	-0.562325236	-0.360237068	-0.570333839	1.492896143	7
GABRP	1.018254436	-0.789707779	0.696097803	-0.92464446	4
CDC6	0.320559273	-1.166857769	-0.344175366	1.190473862	7
FMO2	0.625215463	-0.853761501	1.077102255	-0.848556218	4
MAP3K1	0.774803252	-0.753182192	0.946310876	-0.967931936	4
PTGS1	0.637454645	-0.458793858	0.998603412	-1.1772642	6
CRAT	1.061702418	-0.298168518	0.482059278	-1.245593177	6
TLL2	0.430382728	1.209880118	-0.873655738	-0.766607108	3
CYP26A1	-1.137626584	-0.123630854	-0.038376515	1.299633952	7
SORBS1	0.57966454	-0.836920338	1.111089882	-0.853834084	4
IL11	-0.439378551	-0.495390852	-0.563303776	1.498073179	7
CREM	-0.26236996	1.435612498	-0.285017446	-0.888225092	3
SMIM24	0.222568792	-1.227286338	1.187742863	-0.183025317	5
TMEM14A	-0.810342629	0.40796803	-0.82252024	1.224894839	8
EFHC1	-0.94494668	0.321947139	-0.639647326	1.262646867	8
ITPR3	0.917896397	-0.898832739	0.811864604	-0.830928262	4
DSP	-0.285002057	1.27519987	0.138301941	-1.128499753	3
JAK2	1.00984526	-0.425648471	0.610229979	-1.194426768	6
SYDE2	0.358954467	-0.590329798	1.232803404	-1.001428074	5
PCSK5	-0.886602629	0.760566557	-0.839071689	0.965107762	2
ABLIM1	0.968952328	-0.60746776	0.721138739	-1.082623307	4
ERMP1	0.6543381	-0.636589916	1.031903846	-1.049652029	4
NRP1	0.601405814	0.979839959	-0.327991497	-1.253254276	6
PRTFDC1	-0.770529287	0.254131451	-0.79260279	1.309000627	8
TSPAN15	-0.99045648	0.780633476	-0.728033421	0.937856425	2
KCNK6	1.161973251	-0.030649415	0.14459577	-1.275919606	6
CATSPERG	-1.220514781	0.681700744	-0.401587573	0.94040161	2
NDUFB7	-0.50616741	1.207129722	-1.071923567	0.370961256	2
CDHR5	-0.568805825	-0.82744328	1.411231056	-0.014981951	5
IZUMO4	-0.935172675	0.990894195	-0.783515548	0.727794029	2
GADD45B	-0.337229458	1.14686375	0.383607228	-1.19324152	3
IGF2-AS	-0.777514735	1.366807795	-0.715166526	0.125873465	3
MMP11	-0.734762564	-0.073677979	-0.62726106	1.435701603	7
DERL3	-0.82872301	-0.325346084	-0.30086931	1.454938403	7
GSTT2	-0.997814618	0.73236834	-0.713672672	0.97911895	2
YPEL1	-0.729008304	-0.096330497	-0.616571888	1.441910689	7
PRODH	-0.361389425	-0.556899603	1.492980368	-0.57469134	5
MFNG	0.434430039	-1.116685604	1.157077375	-0.47482181	5
LRP5L	-0.873376347	1.023453992	-0.842663091	0.692585446	2
PLA2G3	-0.812242781	0.063129558	-0.639270546	1.38838377	8
SEZ6L	-0.655988332	-0.372408681	-0.461042713	1.489439726	7
PIK3IP1	-0.862586388	-0.009843927	-0.532103099	1.404533414	8
MICALL1	1.013015306	-0.854308854	0.70530036	-0.864006813	4
POLR2F	-0.709975245	0.808100047	-1.007732111	0.909607309	2
SOX10	-0.292784554	-0.666421232	1.482130218	-0.522924433	5
SEPTIN3	-0.703833967	-0.073936337	-0.659133895	1.436904198	7
CYP2D6	-0.886290113	0.608663027	-0.811312964	1.088940049	2
RSPH14	-0.882085567	0.380209176	-0.736843683	1.238720074	8
RAB36	-0.742652141	0.161728717	-0.771040904	1.351964328	8
TIMP3	0.769037881	-0.313667246	0.822674714	-1.278045348	6
AP1B1	1.028335177	-0.442926383	0.594705107	-1.180113901	6
BIK	-0.448739841	1.132387464	0.459002059	-1.142649682	3
APOBEC3H	-0.501744231	0.113322817	-0.959040148	1.347461562	8
RASD2	1.069202154	-0.360788788	0.504779189	-1.213192555	6
PDGFB	0.196897628	-0.735226164	1.335882367	-0.797553831	5
RPL3	-0.930259765	0.673182425	-0.779315341	1.036392682	2
RBFOX2	0.868489891	-0.781033701	0.859567918	-0.947024108	4
MYH9	1.037353017	-0.803169249	0.673919133	-0.9081029	1
GRAP2	0.394847526	-0.795933742	1.232567777	-0.831481561	5
TNRC6B	0.41785192	-0.706462367	1.213104246	-0.924493799	4
PVALB	-0.117492825	-0.129644355	1.335766879	-1.088629699	5
UPK3A	-0.763426023	1.460543914	-0.491746768	-0.205371123	3
IL2RB	0.711401505	-0.874478535	1.007793915	-0.844716885	4
CHADL	-0.680653941	0.83267913	-1.0330392	0.881014012	2
ACO2	0.899400335	-0.294216121	0.677558888	-1.282743102	6
HDAC10	-0.954006355	0.619377477	-0.741050899	1.075679776	2
KCNK10	0.213205301	-0.91268196	1.318480127	-0.619003469	5
GZMH	-0.738701683	0.099452398	-0.738701683	1.377950967	8
COCH	-0.622792664	-0.723858813	-0.095251719	1.441903196	7
PYGL	0.319637787	-0.527999491	1.243773087	-1.035411383	5
TRIM9	-0.043511377	-0.661932456	1.427693238	-0.722249404	5
PLEK2	1.45549939	-0.56789944	-0.156489239	-0.73111071	1
GSTZ1	-0.927080929	0.682793378	-0.784629612	1.028917162	2
CHGA	-0.374132576	1.432171922	-0.88199614	-0.176043205	3
ASB2	1.270843392	-0.096896867	-0.0011009	-1.172845625	6
ERH	-0.793645071	0.871747713	-0.935470144	0.857367503	2
HIF1A	0.351899874	-0.478390616	1.212007519	-1.085516776	4
SLC8A3	-0.483094475	-0.53976582	-0.476535185	1.49939548	7
PAPLN	-0.761034465	0.301497533	-0.82482593	1.284362863	8
RPS6KA5	-0.37798872	1.414483453	-0.118747413	-0.917747319	3
DHRS2	0.238152862	-0.763761209	1.316801318	-0.791192971	5
REC8	-0.910478891	1.122017472	-0.77275156	0.561212979	2
PYGB	0.796220865	0.332746115	0.334968881	-1.463935861	6
CD40	-0.296891917	-1.249164925	0.493478515	1.052578327	7
SGK2	-1.126513704	0.910348612	-0.554815865	0.770980957	2
IFT52	-0.896840185	0.67549094	-0.815309159	1.036658404	2
MYBL2	1.039308751	-1.336960525	-0.061025948	0.358677722	1
HNF4A	1.430395235	-0.789419393	-0.070126702	-0.570849139	1
NFATC2	0.397867574	-0.550461158	1.200363406	-1.047769822	4
RIMS4	-0.702398448	1.476345755	-0.269622867	-0.504324441	3
SLCO4A1	1.117416053	-0.99677465	0.552273979	-0.672915383	1
BIRC7	-0.833732162	1.026006615	-0.881540427	0.689265974	2
NKAIN4	-0.618605296	-0.403387385	-0.471951162	1.493943843	7
CHRNA4	-0.775119262	0.209478288	-0.764875586	1.33051656	8
EEF1A2	1.178929654	-0.028365669	0.112984496	-1.263548481	6
ISM1	-0.509411761	-1.082422853	1.184434813	0.407399802	5
RNF24	1.031764309	-1.210858014	0.565597272	-0.386503567	1
NDUFAF5	-0.318278163	1.481804872	-0.467622801	-0.695903908	3
RASSF2	-0.382901334	-0.950306567	-0.061950215	1.395158116	7
SLC52A3	0.61608245	-0.771414372	1.080985023	-0.9256531	4
ANGPT4	-0.965900908	1.113649993	-0.712585836	0.564836752	2
RSPO4	-0.789724167	1.373610307	-0.691360742	0.107474602	3
SNPH	1.382115789	-0.87374484	0.059745561	-0.56811651	1
SIRPB1	0.548163814	-0.606583087	1.108530484	-1.050111211	4
FERMT1	1.196516174	0.248225884	-0.241178163	-1.203563895	6
PDYN	0.941435767	-0.629402152	0.757457094	-1.06949071	4
CCM2L	-0.400818803	-1.228093526	0.861641378	0.767270952	5
MYL9	1.207931092	-0.668241192	0.41889433	-0.95858423	1
PAK5	-0.814964022	0.030167336	-0.614321741	1.399118427	8
JAG1	-0.631941533	-0.285115877	-0.565888615	1.482946024	7
SNTA1	0.990111507	-0.197572405	0.516579076	-1.309118179	6
PXMP4	1.38168758	-0.205872547	-1.010568982	-0.165246051	1
PPP1R16B	-0.196666244	-0.677834006	1.466688833	-0.592188583	5
SYNDIG1	-0.409606578	0.034519573	-0.987336432	1.362423437	8
TNNC2	0.979603191	-0.698302773	0.729173296	-1.010473715	4
ZNF516	-0.776092756	-0.081571807	-0.576958905	1.434623468	7
CDH20	-0.523523923	-0.457897171	-0.517917036	1.49933813	7
LPIN2	0.446438916	-0.771851955	1.200008315	-0.874595276	4
MYOM1	1.176995436	-0.58284715	0.444028026	-1.038176312	1
SMAD7	0.92556181	-0.536955318	0.748964165	-1.137570657	6
LAMA1	0.87411024	-0.477779272	0.783954452	-1.18028542	6
RNF125	0.588139028	-1.051157641	1.080616773	-0.61759816	4
RBBP8	0.457132951	-0.099061889	0.98653488	-1.344605942	6
MXRA5	1.272066923	0.243453915	-0.462655159	-1.052865679	6
VSIG1	0.450937	0.570969569	0.476088523	-1.497995091	6
STS	1.048884885	-0.871320074	0.661176659	-0.83874147	1
MID1	1.212021563	-1.087429872	0.350462231	-0.475053922	1
CHRDL1	-0.59179549	-0.458821032	-0.446124655	1.496741177	7
XIAP	0.56757997	-0.775544813	1.117579613	-0.90961477	4
PLP2	1.063854562	-0.74389053	0.634892773	-0.954856805	1
ELF4	1.086511913	-1.019154017	0.590239479	-0.657597376	1
ASB9	-0.816030876	0.109615799	-0.664772533	1.371187611	8
KCND1	0.544022351	-1.218893611	1.041215581	-0.366344321	4
SLC25A14	-0.894532311	0.630013962	-0.80792947	1.072447819	2
PCSK1N	-0.685616838	1.431515807	-0.691154929	-0.05474404	3
EEA1	0.554307259	-0.650109879	1.112211307	-1.016408686	4
GPR50	-0.898304076	-0.605771606	1.341515882	0.1625598	5
KLHL4	0.044289294	-1.016987455	1.349686824	-0.376988663	5
GABRE	-0.772904772	-0.077015284	-0.583877127	1.433797183	7
PCDH11X	-0.406247425	-0.645713439	1.491564803	-0.439603938	5
KLF8	0.991938251	-0.884670056	0.729840269	-0.837108464	4
SYTL4	1.00632214	0.051111866	0.315563753	-1.372997759	6
DRP2	-1.350221628	1.060000321	0.219899255	0.070322052	3
RUBCNL	-0.402558319	-0.562824326	-0.531013209	1.496395853	7
TNFSF13B	-0.585600422	1.16694749	-1.041114569	0.459767501	2
CAB39L	0.041676896	-0.272933896	1.319171234	-1.087914234	5
KLF5	-0.162928868	-0.611153361	-0.685419632	1.459501861	7
FGF9	0.445305372	-1.463398856	0.775420297	0.242673186	5
FLT1	-0.600088133	-0.294743431	-0.590047176	1.48487874	7
RGCC	-0.437098635	0.01723379	1.376230956	-0.95636611	5
VWA8	0.951466631	-0.5285616	0.717501077	-1.140406107	6
DGKH	0.306096271	-0.78088137	1.282337264	-0.807552165	5
MSLN	-0.87306086	1.399890802	-0.52732365	0.000493708	3
NFAT5	0.110786643	-0.661844144	1.370484563	-0.819427062	5
CBLN1	0.179164024	1.340706098	-0.847698424	-0.672171699	3
PLLP	-0.236112284	0.639059572	0.906378014	-1.309325303	6
MMP15	0.626899954	-0.437766676	1.000301181	-1.189434459	6
NME3	-0.854093736	0.778461891	-0.873683087	0.949314931	2
NDRG4	1.116815369	0.232520777	-0.046853011	-1.302483134	6
HAS3	0.349260926	-0.63731443	1.246378717	-0.958325214	5
SLC7A6	0.728960833	-0.554384887	0.948577636	-1.123153582	4
ESRP2	0.902803282	-0.571322094	0.783890232	-1.11537142	6
MPG	-0.836747028	0.804967346	-0.892784196	0.924563878	2
WFDC1	-0.435615157	0.299175467	1.232570647	-1.096130957	5
SEC14L5	-0.000141831	-0.910342888	1.392468211	-0.481983492	5
CRISPLD2	-0.493745484	1.49986683	-0.5184686	-0.487652747	3
ABCC1	1.165369095	-0.882465379	0.500090219	-0.782993935	1
FOXF1	-1.496304333	0.467032771	0.596041436	0.433230126	2
HAGHL	0.045548543	1.386623845	-0.558541328	-0.87363106	3
ANTKMT	-0.563141957	0.863752142	-1.122832761	0.822222576	2
SLC7A5	1.283360047	-0.68201933	0.293901459	-0.895242177	1
METRN	-0.928599773	0.670304436	-0.780532545	1.038827883	2
CRYM	0.372486113	-1.475414195	0.356295048	0.746633034	7
EEF2K	0.651731731	-0.897439934	1.055501155	-0.809792953	4
PIEZO1	0.896039571	-0.85588413	0.835424826	-0.875580267	4
GGA2	0.990205336	-0.821166896	0.731229309	-0.900267749	4
USP31	0.818513152	-1.0269812	0.895946211	-0.687478162	4
SALL1	0.659349187	-1.069451181	1.022804321	-0.612702328	4
TOX3	0.583111232	-0.766053606	1.105475429	-0.922533055	4
XYLT1	0.840050112	-0.890108445	0.891276778	-0.841218445	4
PYCARD	-0.561088021	-0.395521715	-0.539337434	1.495947171	7
SYT17	0.830178973	-0.845982555	0.90092797	-0.885124388	4
TMC5	1.024976385	-1.013884711	0.673202898	-0.684294572	1
SLC6A2	1.415200831	-0.7210355	-0.003293731	-0.690871599	1
LACTB	0.999509115	-0.173104721	0.489445069	-1.315849463	6
FAH	-0.759523094	1.344289479	-0.764100589	0.179334204	3
RPAP1	1.062650257	-0.808637106	0.642609927	-0.896623078	1
EHD4	1.131631859	0.118734621	0.054376639	-1.304743119	6
TMEM87A	0.635575321	-0.075455551	0.823000265	-1.383120036	6
ZNF106	0.661576436	-0.902233675	1.047510657	-0.806853418	4
ATP8B4	0.926336932	-0.7459277	0.795576963	-0.975986195	4
OCA2	1.04162394	-1.237614981	0.524681871	-0.32869083	1
ENTREP2	1.249565458	-0.895202029	0.358734685	-0.713098114	1
TJP1	0.839529519	-0.872290864	0.892098145	-0.859336799	4
PDGFRL	-0.613953666	-0.415847046	-0.464866804	1.494667516	7
CA2	0.504071428	0.061163826	0.853697808	-1.418933062	6
EYA1	-0.914059628	0.091260124	-0.541927861	1.364727365	8
TRPA1	-0.673912307	-0.147858379	-0.634659149	1.456429836	7
BPNT2	0.577601819	-0.787389274	1.110972472	-0.901185017	4
SFRP1	-0.760623157	1.392839481	-0.691342657	0.059126333	3
IKBKB	-0.778753234	1.39376357	-0.669339147	0.054328811	3
PLAT	-0.453549039	1.49864643	-0.489098217	-0.555999174	3
JPH1	0.748014031	-0.775756613	0.972592278	-0.944849696	4
ESRP1	1.135583177	-0.950306647	0.535933301	-0.721209831	1
CCN4	0.532454485	1.14183165	-0.762659257	-0.911626877	3
NDRG1	0.45680296	-0.339480562	1.096588067	-1.213910465	6
IL7	0.31523083	-0.328904456	1.188436978	-1.174763351	4
STMN2	0.228876975	-0.776853588	1.321359933	-0.77338332	5
NCALD	0.555059159	-0.160579155	0.940370746	-1.33485075	6
GSDMD	-0.733543843	0.507365052	-0.930681583	1.156860374	8
PYCR3	-0.641900284	0.485175634	-1.003369463	1.160094113	8
SLC39A14	1.017480264	-0.882020726	0.699602853	-0.835062392	4
MTMR9	0.765719063	-0.618035596	0.931345094	-1.079028561	4
GSR	1.212967897	-0.723375904	0.420630943	-0.910222936	1
TNFRSF10A	0.708482521	-0.772122263	1.006462041	-0.942822299	4
UBXN8	-0.817685664	0.390797477	-0.808209156	1.235097343	8
NEFM	-0.990947062	-0.720478706	0.724477839	0.986947929	7
GYS1	0.963217776	-0.496730667	0.693218816	-1.159705925	6
MAP4K1	-0.921092567	0.279046802	-0.645312976	1.287358741	8
LHB	-0.398417359	1.203917446	0.327808372	-1.133308459	3
KCNA7	1.043568253	-0.200844729	0.449136724	-1.291860248	6
RELB	-0.739350646	-0.336524741	-0.400507242	1.47638263	7
CKM	1.095422629	-0.556608066	0.550676909	-1.089491472	1
PPP1R13L	0.85581935	-0.794452221	0.873345181	-0.93471231	4
SLC17A7	0.515229655	-1.020347452	1.137391506	-0.632273709	4
KLC3	1.042921545	-0.86211141	0.668782793	-0.849592928	1
STX10	-0.805252996	0.622631668	-0.895406657	1.078027985	2
NOVA2	-0.01627968	-1.207245132	-0.018232705	1.241757517	7
SLC1A6	-0.843374113	0.112782758	-0.636981302	1.367572658	8
RPS16	-0.873330382	0.813322481	-0.857126286	0.917134187	2
GPI	0.946671559	-0.432646329	0.68758231	-1.20160754	6
PRX	0.240746187	-1.146322777	1.233157081	-0.327580491	5
SHD	1.434738053	-0.47209235	-0.124032941	-0.838612761	1
SLC1A5	1.160449238	-0.927651656	0.502359083	-0.735156666	1
TJP3	0.553834516	-1.34788922	0.926744514	-0.132689809	4
RPS19	-0.859561839	0.761444516	-0.866512797	0.964630119	2
NOP53	-0.94553067	0.648380776	-0.757356919	1.054506813	2
ICAM5	0.600363723	-0.88607662	1.095121037	-0.80940814	4
CRX	-0.950371871	0.024065235	-0.449861518	1.376168153	8
SULT2A1	-0.631742167	-0.414346925	-0.447024334	1.493113427	7
ATP1A3	1.089074356	-0.439892534	0.514960482	-1.164142305	6
MEIS3	-0.897216114	0.554764033	-0.784965205	1.127417287	8
CNFN	0.157725412	-0.707085732	-0.803339803	1.352700123	7
MEGF8	1.025911544	-0.770476232	0.685070225	-0.940505538	4
GRIN2D	0.830639954	-1.239983514	0.791483963	-0.382140403	4
CLEC11A	0.578256218	1.084135086	-1.064110268	-0.598281037	3
ODAD1	-1.200011432	0.649439803	-0.427080167	0.977651796	2
FAM83E	1.219190394	-1.089740602	0.333810912	-0.463260704	1
CACNG7	-0.616734422	-1.083567313	0.852092186	0.848209549	7
MAST1	0.849921873	-1.439427469	0.421091525	0.16841407	1
KCNN1	-0.410446362	0.073048553	-1.008008165	1.345405973	8
RAB3A	0.963566313	-0.462734633	0.680175487	-1.181007167	6
PDE4C	-0.155536304	-0.698185468	1.457376553	-0.603654781	5
MAG	-0.878926321	0.998757449	-0.841833824	0.722002696	2
TMEM59L	0.040882002	-1.185205538	-0.112994536	1.257318071	7
HAMP	-0.841346736	0.812179454	-0.888764254	0.917931536	2
PBX4	-0.874767896	0.498294718	-0.790440445	1.166913623	8
CFAP69	-1.135785462	0.915791078	-0.54081742	0.760811805	2
TFPI2	-0.597177673	-0.561722934	-0.3305829	1.489483507	7
DNAH11	1.221508461	-0.48963997	0.341297694	-1.073166185	1
DLX5	-0.173546198	-0.644509472	1.462565143	-0.644509472	5
PTN	-0.883206817	0.443809911	-0.7617402	1.201137106	8
ZC3HAV1	1.213033377	-0.901219635	0.421907672	-0.733721413	1
OGDH	0.934469813	-0.371817007	0.675289819	-1.237942625	6
CAV2	0.748569018	-0.380210601	0.871102831	-1.239461247	6
CAV1	0.822379799	-1.350218921	0.688945008	-0.161105887	4
MET	-0.708467722	1.482503691	-0.405598242	-0.368437727	3
WNT2	-0.840707839	0.543362772	-0.839699912	1.137044979	8
HOXA1	-0.751221334	-0.091021665	-0.596890026	1.439133024	7
HOXA2	-0.885015861	0.322423233	-0.707272083	1.269864711	8
HOXA3	-0.822805716	0.393347515	-0.80410634	1.233564542	8
LFNG	0.868418919	-0.991411509	0.85376778	-0.730775191	4
HOXA5	-0.864390788	0.939604694	-0.864390788	0.789176882	2
ANKRD7	-0.537035103	1.496333675	-0.558554159	-0.400744413	3
VIPR2	0.43303961	1.206303599	-0.737254235	-0.902088974	3
CPED1	0.014987875	-0.640902857	-0.780919584	1.406834566	7
EVX1	1.301488951	-0.83974598	0.266295445	-0.728038416	1
CHN2	-0.647320417	0.311637748	-0.933865696	1.269548366	8
COBL	-0.714674165	-0.171857348	-0.573281544	1.459813057	7
NOD1	-0.062771261	1.427259712	-0.563764025	-0.800724426	3
CRHR2	-0.186312068	-0.580727554	1.463767105	-0.696727483	5
HSPB1	1.186944628	-0.471970866	0.38843946	-1.103413222	1
NPTX2	0.379677762	-1.426022762	0.893904849	0.152440151	5
PTPRZ1	-1.379350509	0.38458794	0.020564755	0.974197814	8
TFR2	0.122073769	-1.381136577	0.252079306	1.006983502	7
PPP1R17	-0.47206934	-0.528756118	-0.498772365	1.499597824	7
SERPINE1	0.301812275	-0.677264186	1.278537695	-0.903085785	5
CLDN15	-0.838041728	0.602969869	-0.858805202	1.093877061	2
EZH2	-0.806522479	0.252307604	-0.755434402	1.309649277	8
SFRP4	-0.241272488	-0.762053136	1.465439615	-0.462113991	5
MEST	-1.230377822	1.099249732	-0.301330459	0.432458548	2
MEOX2	-0.631018091	-0.41440958	-0.447755474	1.493183145	7
POU6F2	-0.28615462	-0.859170645	1.445604886	-0.300279621	5
RARRES2	1.202433847	-0.48653388	-1.086366501	0.370466533	1
AHR	-0.071375348	0.907766791	0.536029014	-1.372420457	6
TMEM176B	-0.330245588	0.508868367	-1.232997926	1.054375147	2
PRKAG2	1.004942742	-0.708656035	0.701563597	-0.997850304	4
MYL7	0.822540406	0.486730903	0.12940026	-1.438671569	6
SPATA6L	1.178871338	0.401596947	-1.106495318	-0.473972967	1
SLC1A1	0.943083996	-1.197195461	0.69495946	-0.440847995	4
LHX2	-0.856637409	0.404574922	-0.774046562	1.22610905	8
CNTNAP3	-0.618588244	-0.375496262	-0.498510142	1.492594647	7
PRUNE2	-0.593227022	1.48629246	-0.58836622	-0.304699219	3
AMBP	1.185270114	-0.971986561	0.453551023	-0.666834577	1
ENG	1.095685382	-0.897667118	0.598866814	-0.796885078	1
RLN2	-1.025774936	0.507678161	-0.622948361	1.141045137	8
RLN1	-0.968694066	0.176896126	-0.530618051	1.322415991	8
DOCK8	0.377492662	-1.041917603	1.212887424	-0.548462484	5
KCNT1	0.296100882	1.238208855	-0.449263444	-1.085046293	3
EDF1	-0.816385212	0.973875568	-0.907201561	0.749711206	2
PIP5K1B	-0.17150769	1.195519097	0.201092999	-1.225104406	3
RAPGEF1	1.264003416	-0.903554593	0.330129772	-0.690578595	1
APBA1	-0.56156834	-0.778437739	-0.098393843	1.438399922	7
PTGDS	1.133727236	-0.672284987	0.529617937	-0.991060186	1
PDLIM1	0.840588562	-0.997835793	0.880300376	-0.723053144	4
ATRNL1	-1.261899936	0.520974486	-0.285932307	1.026857757	8
CXCL12	0.417737676	1.216151858	-0.893339751	-0.740549783	3
UNC5B	1.176937548	-0.941498808	0.474176864	-0.709615604	1
CDH23	-1.361809969	-0.013186873	1.003719512	0.37127733	5
SPOCK2	-0.598670852	-1.095117964	0.909542559	0.784246257	5
ACTA2	1.08562117	-0.5957647	0.575593373	-1.065449843	1
TLX1	-0.641879425	-0.278869013	-0.560981261	1.481729699	7
SFXN3	-0.874553041	1.440452356	-0.291103504	-0.274795811	3
KAZALD1	-0.845522691	0.023487485	-0.575559505	1.39759471	8
FBXW4	0.730591727	-0.584533253	0.955049083	-1.101107558	4
FGF8	0.875374989	-0.742290339	0.848298622	-0.981383273	4
NPM3	1.037030348	-0.711248438	0.663434281	-0.98921619	1
PITX3	-0.849886912	0.294851873	-0.731621387	1.286656425	8
CPEB3	0.776046571	-0.587760832	0.914460909	-1.102746648	4
SH3PXD2A	0.295648843	-0.813813542	1.287686246	-0.769521547	5
DKK1	-0.033893352	-1.010466041	-0.324125907	1.3684853	7
EBF3	-1.030965206	0.555603403	-0.632787702	1.108149505	8
SORCS1	-0.480536114	-0.70558102	-0.292323707	1.47844084	7
CCDC6	0.937634322	-0.39433759	0.681702062	-1.224998793	6
DNAJC12	-0.915352642	0.614049025	-0.782000699	1.083304317	2
PPIF	1.129172688	-0.126131984	0.275015043	-1.278055746	6
LGI1	-0.88273315	1.426369313	-0.133105012	-0.41053115	3
NUFIP2	0.636084058	-0.650083797	1.049278655	-1.035278915	4
RPL19	-0.859711495	0.639336836	-0.845810071	1.06618473	2
RUNDC3A	-1.344726718	0.846051853	-0.169928595	0.668603461	2
CDK5RAP3	-0.898906846	0.67452593	-0.812960301	1.037341217	2
HOXB6	-0.797477668	1.241436647	-0.823774568	0.379815589	2
RASD1	0.99739974	0.092730304	0.292312758	-1.382442802	6
CHRNE	-0.378428347	0.944512573	-1.232900605	0.666816379	2
SLC6A4	1.405503552	-0.8958673	-0.469430558	-0.040205694	1
ICAM2	0.160749255	-1.191477915	1.230675196	-0.199946536	5
DHX58	-1.260540695	0.090904691	-0.014660647	1.184296651	8
HSD17B1	-1.141543428	0.818656153	-0.536608154	0.85949543	2
ABI3	-0.425439815	-0.390857279	-0.671911886	1.48820898	7
DLX4	0.701474443	-1.077165056	0.98693145	-0.611240837	4
PTGES3L-AARSD1	0.666539438	-0.16112463	0.843203625	-1.348618433	6
ALOX12	1.009582361	-0.828952927	0.708830766	-0.8894602	4
ABCC3	-0.028036274	-0.745217176	1.422219521	-0.648966071	5
HLF	-0.787381026	1.463281797	-0.26578192	-0.410118852	3
EFNB3	0.136996926	1.153777521	-0.006255024	-1.284519423	3
MMD	0.072334332	1.018227009	0.280346207	-1.370907548	6
MYH1	-0.824525094	-0.356821947	-0.273920619	1.45526766	7
VTN	-0.769765407	0.978272973	-0.949447697	0.740940131	2
PMP22	-0.076006868	0.827855268	0.630614573	-1.382462973	6
ODAM	0.436156797	-0.80533814	1.207588789	-0.838407446	4
NMU	-0.801881333	0.110749245	-0.680564833	1.37169692	8
KLHL2	0.790293218	-0.726566139	0.928737237	-0.992464316	4
RPL34	-0.871446312	0.721269187	-0.849323549	0.999500673	2
AADAT	-0.748069411	0.452329181	-0.899044238	1.194784469	8
SOD3	0.906223228	-0.67735725	0.805826974	-1.034692952	4
CPZ	-0.714626972	-0.810890065	0.184760043	1.340756995	7
SLC2A9	-0.953674093	0.4107733	-0.670462653	1.213363446	8
NKX3-2	-0.720230849	1.454125971	-0.587723646	-0.146171476	3
GLRB	-0.824640905	0.041773769	-0.61150757	1.394374706	8
HGFAC	-0.546170326	0.506342714	-1.085645309	1.125472921	8
PPARGC1A	0.791354515	-0.39064025	0.834261702	-1.234975967	6
CRYAB	1.078049505	-0.686654833	0.607334267	-0.998728939	1
HTATIP2	1.106768597	-0.697040103	0.571428111	-0.981156605	1
CCDC34	-0.894153593	0.918360136	-0.835757032	0.811550489	2
ZBTB16	-0.376430144	-1.23866969	0.906857541	0.708242293	5
SC5D	0.069961781	0.573615596	0.787033789	-1.430611167	6
JHY	-1.013221399	0.364061925	-0.578231788	1.227391262	8
P2RX3	-0.664043602	-0.474734499	-0.348561239	1.48733934	7
DTX4	-0.151638673	-0.884209598	1.428607472	-0.392759201	5
CCND1	0.767302179	-1.240022017	0.853555488	-0.38083565	4
HPX	1.163449779	0.375054238	-0.367865894	-1.170638123	6
FOLR1	0.802378218	-1.134065824	0.878260664	-0.546573058	4
ANAPC15	-0.919084058	0.477755912	-0.735800385	1.17712853	8
GALNT18	0.917532029	-0.822421366	0.811873273	-0.906983936	4
UPK2	0.056384201	-0.298255517	1.32064679	-1.078775474	5
CBL	0.753756587	-0.890132201	0.971021269	-0.834645655	4
HIPK3	0.518433484	-0.473742036	1.096983661	-1.141675109	4
KIAA1549L	0.726752142	-1.346719392	0.792683588	-0.172716339	4
SLC1A2	-0.595621608	-1.075229521	0.619503552	1.051347577	7
SLC15A3	-0.589993109	-0.718212908	1.454220768	-0.146014752	5
MDK	-0.856019591	1.05738176	-0.851980263	0.650618094	2
SLC22A18	0.986489362	-0.350945292	0.604648154	-1.240192223	6
CD81	1.084454346	-0.612292673	0.581717467	-1.053879141	1
C11orf21	-0.288484903	1.37495875	-0.076304281	-1.010169566	3
SOX6	-0.758122223	1.011815687	-0.954282386	0.700588922	2
EXPH5	0.473024084	-0.607146661	1.162192951	-1.028070373	4
PTPN5	1.311199948	-0.881847933	0.238604999	-0.667957015	1
VWF	0.228000807	-0.727354757	1.320726345	-0.821372395	5
P3H3	-0.920135164	0.404405667	-0.705675308	1.221404805	8
PPFIBP1	0.51807401	-0.535511957	1.114312529	-1.096874583	4
SELPLG	0.834342356	-0.471883333	0.82264067	-1.185099693	6
CORO1C	0.862960945	-0.782841599	0.865271174	-0.945390519	4
TSPAN11	-0.936811237	0.223350972	-0.596681183	1.310141448	8
IL23A	-0.473794472	0.20402974	-1.026475494	1.296240226	8
SYT10	-0.514196168	1.431417474	-0.093919788	-0.823301519	3
MYF6	-0.736367097	-0.069699047	-0.62847898	1.434545124	7
LIN7A	-0.336333252	-1.070166523	0.089856561	1.316643215	7
KRT18	0.692424223	-0.184157682	0.831561715	-1.339828256	6
TNS2	0.468863122	-1.274207983	1.047758167	-0.242413307	5
GLI1	1.186167213	-1.094230808	0.396434403	-0.488370809	1
PPM1H	0.73074966	-1.213807642	0.903345974	-0.420287991	4
TRPV4	0.525182636	-0.75676134	1.146488417	-0.914909713	4
FOXM1	1.049528817	-1.35980692	0.180418997	0.129859106	1
PRMT8	-1.156293737	-0.210122018	1.268565684	0.097850072	5
CUX2	-0.867383833	0.262239218	-0.696371104	1.301515718	8
KCNA1	0.712342238	-1.259863849	-0.340821028	0.888342639	7
ALDH2	1.066759386	-0.666881778	0.617784271	-1.017661879	1
NAA25	0.88806411	-0.673081589	0.823957764	-1.038940285	4
GSG1	-0.630943661	-0.179377195	-0.653476425	1.463797281	7
SCNN1A	1.027321213	-0.92380793	0.685071878	-0.788585162	1
ARHGDIB	0.39466652	0.703394355	0.385476351	-1.483537226	6
SLC38A1	0.942615658	-0.234577424	0.596188777	-1.304227011	6
FZD10	-1.436521718	0.67028737	0.072020197	0.694214151	2
ADGRD1	1.231383265	-0.420652579	0.29395738	-1.104688065	1
TBC1D30	-1.145268195	0.281400767	-0.354209054	1.218076482	8
ACRBP	-0.893916813	-0.004339245	-0.498886193	1.397142251	8
ING4	-0.894809265	0.617323881	-0.804583481	1.082068865	2
ENO2	0.767816071	-1.412823919	0.64372775	0.001280099	4
C12orf57	-0.77086642	0.59322254	-0.920651514	1.098295394	2
NT5DC3	0.647802224	-0.865928786	1.05951844	-0.841391878	4
RFX4	-0.386242659	-0.612508152	1.493583327	-0.494832516	5
COL12A1	-0.18250018	-0.633209693	-0.648802025	1.464511898	7
BTN3A3	-1.056553097	0.800578455	-0.649832768	0.90580741	2
TDP2	-0.573754015	1.449458357	-0.743178025	-0.132526316	3
FRK	0.951586839	-0.833618573	0.775463081	-0.893431347	4
DSE	-0.860621636	0.074186971	-0.592832096	1.379266761	8
RSPH4A	-1.02060244	0.200159388	-0.479088172	1.299531224	8
GCNT2	0.908961971	-1.169506532	0.751601853	-0.491057291	4
NEDD9	-0.092226999	0.54485413	0.912148665	-1.364775795	6
ADTRP	0.972161967	-0.595503975	0.714261859	-1.090919852	6
FAM184A	0.544883116	-0.872444775	1.135453147	-0.807891488	4
MAN1A1	-0.553069942	-0.554193731	-0.388166053	1.495429725	7
RIPOR2	-0.847207279	1.433660259	-0.458898665	-0.127554316	3
ULBP1	-0.740610207	-0.980993422	0.920755538	0.800848092	7
FBXO5	-0.631154799	-0.019291037	-0.76787625	1.418322086	8
MDGA1	-0.608546332	-0.339082177	-0.542476733	1.490105242	7
CD83	-0.873890442	1.112484208	-0.815799176	0.577205411	2
MDN1	0.3745315	-0.896065871	1.240765415	-0.719231045	5
GLP1R	0.333246226	-1.483092888	0.455951135	0.693895526	5
RBM24	0.86967291	-0.556251307	0.81414886	-1.127570462	6
CAP2	0.882471608	-0.442648492	0.762072146	-1.201895261	6
TSPO2	0.559888869	-0.872811941	1.124904448	-0.811981375	4
GPR63	-0.91861159	-0.034727742	-0.445425446	1.398764778	8
KHDRBS2	-0.742351549	1.394145509	-0.70855531	0.05676135	3
ASCC3	0.674601969	-1.249316329	0.927268344	-0.352553983	4
BVES	1.071950473	-0.714517264	0.620191405	-0.977624613	1
COL9A1	-0.312455687	-1.207259264	0.378983647	1.140731304	7
CRYBG1	0.796713605	-1.421849995	0.040362141	0.584774249	1
ACOT13	-0.786672866	1.306357008	-0.779236606	0.259552465	3
RPS12	-0.793549693	0.72184657	-0.925045349	0.996748472	2
B3GAT2	0.547764284	1.03126377	-0.348047988	-1.230980066	3
EYA4	-0.756724094	-0.231522884	-0.476816713	1.465063692	7
TRIM38	-0.771461488	0.151293453	-0.736255618	1.356423653	8
ARFGEF3	-0.568440533	-0.292912602	1.484268746	-0.622915611	5
SLC16A10	-0.70644003	0.126742033	1.366151478	-0.786453482	5
ADGRG6	0.907077126	-0.846465629	0.823763965	-0.884375461	4
SLC39A7	1.017075287	-0.162869272	0.460082853	-1.314288868	6
PACRG	0.165370089	-0.014710682	1.141446201	-1.292105607	6
QKI	0.834143831	-0.778432908	0.893202198	-0.948913121	4
C6orf118	-0.992086096	1.382027862	-0.316907087	-0.073034679	3
TFEB	0.889453041	-0.371649461	0.725143355	-1.242946934	6
SMOC2	-0.526204878	1.497070094	-0.558233455	-0.41263176	3
CCND3	1.279029994	-0.646207803	0.294434952	-0.927257143	1
PRPH2	0.248969779	-1.312316541	1.101974256	-0.038627494	5
GMDS	-0.905559002	0.85133231	-0.82544924	0.879675932	2
IMPG1	0.90148801	-0.53773849	0.775204084	-1.138953604	6
VEGFA	0.977876528	0.127547868	0.288865929	-1.394290326	6
CCN6	-0.778209278	0.344232438	-0.827455547	1.261432387	8
LAMA4	1.489738594	-0.656172263	-0.380037627	-0.453528704	1
TENT5A	0.914341202	-0.227554858	0.625204065	-1.311990408	6
CLIC5	0.648362326	0.818437818	-0.087631344	-1.3791688	6
TBX18	1.227906328	-0.144566935	-1.206701399	0.123362006	1
PCDHB2	-0.903656218	0.486834487	-0.755831698	1.17265343	8
MAN2A1	1.052276167	-0.909043766	0.655053098	-0.798285499	1
C7	-0.684485958	1.439943003	-0.671569847	-0.083887198	3
GHR	-0.926917338	-0.35836668	-0.127559285	1.412843303	7
NME5	-0.992915009	0.794151558	-0.726357226	0.925120677	2
NNT	1.014850673	-0.276364799	0.531040329	-1.269526203	6
HBEGF	1.003966545	-0.485912852	0.641459151	-1.159512844	6
LOX	1.400867485	-0.747954342	0.037539862	-0.690453005	1
SPARC	1.269879238	-0.383073661	0.207538541	-1.094344117	1
HAND1	0.975306034	-0.759359288	0.743153854	-0.9591006	4
PCDHB3	-0.938130607	0.7531716	-0.78374495	0.968703958	2
PCDHB5	-0.436972162	1.333318142	0.112897417	-1.009243397	3
PCDHB6	-0.709732661	1.47986194	-0.454845137	-0.315284143	3
PCDHB7	-0.799866955	0.003112722	-0.612264885	1.409019118	8
PCDHB15	-1.083591397	0.62071444	-0.585083331	1.047960288	2
HAVCR1	1.364234476	-0.691433405	0.129675371	-0.802476442	1
THBS4	-0.825478774	-0.114776548	-0.495110937	1.435366259	7
POLR3G	0.872786323	-0.470250418	0.782625081	-1.185160986	6
CDH6	-0.408871654	-0.580343913	1.49629416	-0.507078593	5
NPR3	-1.067917069	-0.392362939	0.164721748	1.295558259	7
SLC27A6	1.230440844	-0.704588222	0.389496204	-0.915348826	1
IRX4	-0.268620324	-0.670008462	1.478873649	-0.540244864	5
LNPEP	0.225493228	-0.623465174	1.31282015	-0.914848204	5
PRLR	-0.789979034	1.423325656	-0.043256752	-0.590089871	3
ST8SIA4	-0.512357675	-0.434651596	-0.551228091	1.498237362	7
DPYSL3	1.014023631	-0.55494563	0.653188341	-1.112266342	6
STC2	-0.217303271	0.930268457	0.600914976	-1.313880162	6
CPEB4	0.665980126	-0.531079505	0.99681609	-1.131716711	4
HRH2	1.059906979	-0.745462991	0.640099965	-0.954543953	1
DBN1	-0.466938306	0.146533623	-1.003663402	1.324068084	8
CNTN3	-0.729033621	1.20068438	-0.912449271	0.440798512	2
CLDN16	-0.384758969	-0.458097109	-0.647895203	1.490751281	7
AMOTL2	0.749948833	-0.590026255	0.939023047	-1.098945624	4
RBP1	-0.835622957	0.893008487	-0.895475196	0.838089666	2
BCHE	-0.790998981	-0.032874593	-0.596491703	1.420365277	8
WNT5A	0.211686073	-0.15550556	1.182163623	-1.238344135	6
FGF12	0.561291191	-1.177937227	1.05239624	-0.435750205	4
PRKAR2A	0.886382534	-0.857695711	0.845386955	-0.874073777	4
HES1	0.553198375	-0.371676668	1.036038362	-1.21756007	6
NPRL2	-0.747485055	0.579416596	-0.938565154	1.106633613	2
RPL24	-0.903482719	0.78049574	-0.823656915	0.946643895	2
CYB561D2	-0.788917821	0.807634817	-0.938110217	0.919393221	2
C3orf14	-0.784645994	0.89858921	-0.943080114	0.829136897	2
CBLB	0.4608327	-1.375296674	0.946144096	-0.031680121	5
GNB4	0.352389028	-1.035889685	1.227517781	-0.544017123	5
C3orf52	1.000157869	-0.517207584	0.657290695	-1.140240981	6
FRMD4B	0.839493244	-0.62970967	0.86379605	-1.073579624	4
ATP6V1A	0.446213398	-0.579608093	1.174860465	-1.04146577	4
ABTB1	-0.620002951	1.45342774	-0.695859045	-0.137565744	3
PODXL2	-0.873489458	0.586177241	-0.818668746	1.105980964	2
UPK1B	1.433552138	-0.871077865	-0.162993811	-0.399480462	1
CSPG5	-0.118845425	-1.238055327	0.162453793	1.194446959	7
EFCC1	-0.802408444	-0.222734973	1.45625341	-0.431109993	5
PLSCR4	-0.774034826	0.055075229	-0.674779685	1.393739282	8
PEX5L	1.050354535	-0.935660896	0.654944105	-0.769637744	1
ARHGEF26	0.995815079	-0.076696846	0.429283041	-1.348401273	6
PLCH1	-1.009609328	0.406403668	-0.602166092	1.205371752	8
TNNC1	1.132738246	-0.042459387	0.203441652	-1.293720511	6
FOXP1	-0.686399848	1.249603526	-0.91750556	0.354301882	2
SLC4A3	0.709651748	0.416362411	0.355982256	-1.481996415	6
EEF1B2	-0.795212864	0.489431996	-0.867242365	1.173023232	8
ADAM23	-0.660877948	0.018025463	-0.763996661	1.406849147	8
ZAP70	-0.790713737	0.336141426	-0.811574455	1.266146766	8
ACTR3	0.984652833	-0.745824857	0.730787364	-0.969615341	4
STEAP3	0.92901037	-0.944242081	0.796675619	-0.781443908	4
TFCP2L1	1.189582109	-0.913811915	0.458695824	-0.734466018	1
POMC	0.022316654	1.390802642	-0.889202614	-0.523916682	3
TANC1	0.528257957	-1.040373974	1.124226804	-0.612110788	4
SLC30A3	0.424459988	0.39922227	0.665477085	-1.489159343	6
ITGB6	0.658376519	-0.806117567	1.05003678	-0.902295732	4
ITGA4	-0.718150701	-0.968470509	0.594333807	1.092287403	7
PDE1A	-0.805551235	1.397244314	0.038627064	-0.630320143	3
REEP6	0.450648986	1.19748697	-0.775260265	-0.87287569	3
RPS15	-0.866203721	0.843834108	-0.865566274	0.887935886	2
INO80B	-0.769069203	0.332435745	-0.831134234	1.267767692	8
GRB14	0.732444797	-0.224377769	0.814636964	-1.322703993	6
SPTBN1	0.745378377	-0.575215159	0.939384309	-1.109547527	4
RTN4	1.245341634	-0.763735433	0.371512233	-0.853118434	1
GALNT3	-0.477773237	-1.1596834	1.026375887	0.611080751	5
POLE4	-0.878649611	1.039376457	-0.833608032	0.672881186	2
ACADL	-0.906313481	-0.567597252	0.116381919	1.357528815	7
EVA1A	-0.763209803	1.125594805	-0.917699693	0.55531469	2
EFEMP1	-0.932370306	0.850468744	-0.796913944	0.878815506	2
FN1	-0.881047622	-0.256984468	-0.299936069	1.437968159	7
IGFBP2	-0.726958673	1.44464414	-0.106852475	-0.610832992	3
IGFBP5	1.068716311	-0.059834916	0.315725259	-1.324606655	6
EFHD1	0.963004504	-1.038767786	0.741697588	-0.665934306	4
OTX1	0.846851546	-0.917278223	0.88343594	-0.813009262	4
SMYD1	0.798634508	-0.485020405	0.862447879	-1.176061982	6
FHL2	0.49078302	0.244095391	0.734723743	-1.469602153	6
MLPH	0.592178521	0.576796482	0.319221284	-1.488196287	6
SLC5A7	-0.628797817	1.487622236	-0.53619165	-0.322632769	3
TPO	-0.493380558	-0.444997067	-0.559955723	1.498333348	7
ODC1	-0.752347457	0.682598332	-0.956488224	1.026237349	2
PLEKHB2	0.993653903	-0.747572669	0.720614833	-0.966696067	4
STRN	0.924937329	-0.801475742	0.802707229	-0.926168817	4
QPCT	-0.104825186	-0.675369012	1.445686244	-0.665492046	5
SLC25A12	0.74479337	0.118011533	0.583274828	-1.446079731	6
RMDN2	-0.788606221	0.32291275	-0.807680145	1.273373616	8
DLX2	-0.3606574	-0.485467825	1.489899827	-0.643774602	5
SDC1	-0.795236553	0.348318345	-0.812495821	1.259414029	8
SLC1A4	0.423999212	-0.719866828	1.210536178	-0.914668562	4
KYNU	-0.868843082	1.161862826	-0.799294747	0.506275003	2
RND3	0.742607621	-0.531508781	0.929764777	-1.140863618	4
AAK1	0.780466493	-0.699167334	0.933704647	-1.015003805	4
TRAK2	0.726468581	-0.70860935	0.983531143	-1.001390374	4
C2orf42	-0.684441809	0.799313506	-1.028527908	0.913656211	2
EPAS1	0.981445346	-0.853799598	0.742292676	-0.869938424	4
SPR	-0.745188557	0.858592949	-0.978949962	0.86554557	2
EPHA4	0.277437978	-1.241012646	1.159532755	-0.195958087	5
PRRX1	0.719246006	-0.321985171	0.873774041	-1.271034876	6
GPX7	-0.941538438	0.870224808	-0.787043415	0.858357045	2
TPSG1	-0.496801055	1.337474859	-0.973049979	0.132376175	3
PAPPA2	1.107741227	-0.673382111	0.565486394	-0.99984551	1
ELAPOR1	1.158269322	-0.858059021	0.512119804	-0.812330106	1
OPRD1	-0.036717491	-1.332046096	0.305206275	1.063557312	7
KCNC4	0.22406572	-1.029327324	1.28751969	-0.482258086	5
WDR77	1.065834007	-0.348385062	0.503035129	-1.220484075	6
DLGAP3	1.251894469	-1.180959376	-0.168845387	0.097910295	1
RHOU	0.955118136	0.558595849	-0.195583882	-1.318130103	6
ARHGEF2	0.674152008	-0.714502735	1.028686846	-0.98833612	4
MEF2D	0.856484736	-0.694340292	0.859985705	-1.02213015	4
FBXO2	0.120519965	-0.464727156	1.336205033	-0.991997842	5
C1orf21	-0.087610623	0.125062005	-1.238558174	1.201106791	8
DNAJC6	1.031856109	-0.921308504	0.679693279	-0.790240885	1
IVNS1ABP	1.420048833	-0.717976848	-0.018231228	-0.683840757	1
SMG7	1.012985197	-0.943954769	0.700477229	-0.769507658	4
PLA2G4A	-1.194039072	0.360117039	-0.323604118	1.15752615	8
WLS	1.195332907	-0.019744193	0.075449565	-1.251038278	6
AGMAT	0.186139977	-1.455220119	0.78014933	0.488930812	5
OLFML3	-0.439972252	1.231753728	-1.094370594	0.302589119	3
CFHR3	-0.654713844	-0.939615901	1.254071905	0.34025784	5
CD58	-0.725759165	0.933964904	-0.992727756	0.784522017	2
CD2	-0.689037756	-0.302525209	-0.489638963	1.481201929	7
NR5A2	-0.718417418	0.411197472	-0.911190713	1.21841066	8
MRPS15	-0.649485282	1.047951589	-1.036066063	0.637599756	2
NID1	0.997790131	-1.2952899	0.524506371	-0.227006602	1
SIPA1L2	1.145799899	-0.666305988	0.511326182	-0.990820093	1
ZNF684	-0.645171228	1.276405933	-0.930155128	0.298920422	3
KCNQ4	0.85882642	-0.86576064	0.873194554	-0.866260334	4
ST6GALNAC5	-1.030570018	0.68545313	-0.666645527	1.011762416	2
PADI2	-0.536614508	-1.078161823	1.158002379	0.456773952	5
MFAP2	-0.934308781	0.421102253	-0.696824637	1.210031165	8
RGS4	-0.419032035	1.496924011	-0.502168937	-0.575723039	3
IGSF21	1.250411504	-0.911576879	0.354077775	-0.692912399	1
CDK18	0.886655069	-0.65239651	0.821162531	-1.055421091	4
RAB29	1.162843774	-0.818930904	0.505542089	-0.84945496	1
CD160	0.97165659	0.041251166	0.371381742	-1.384289498	6
SLC2A1	0.687761712	-0.666633476	1.00981827	-1.030946506	4
MPL	0.855117083	-1.213066469	0.784441717	-0.426492331	4
ARTN	-0.599971092	0.210945293	-0.927954524	1.316980324	8
CCDC181	-0.9332534	0.395223561	-0.687044277	1.225074116	8
FAAH	-0.536017171	-0.089752569	-0.807123207	1.432892947	7
PRRC2C	0.591844012	-0.939569608	1.097570834	-0.749845238	4
TNFSF4	1.200603838	-0.793262363	0.446837414	-0.854178889	1
IRF6	1.016442888	-0.656279083	0.677613451	-1.037777256	4
PLPPR4	0.450502038	-0.478554028	1.147083914	-1.119031925	4
STMN1	-0.718417427	0.42036683	-0.914636078	1.212686676	8
MAN1C1	0.437815153	-0.622684313	1.18867676	-1.0038076	4
NENF	-0.698394639	0.219516321	-0.844395536	1.323273854	8
MTARC2	0.846900252	0.804589089	-0.457174567	-1.194314773	6
RCN2	-0.84083096	0.524309965	-0.83370966	1.150230655	8
CHRNB4	0.336169782	1.201715241	-0.408161978	-1.129723045	3
APOA1	0.960073389	-0.09513059	0.488165943	-1.353108743	6
SLC8A2	-0.216952878	-0.939504822	1.415356359	-0.258898659	5
RPS25	-0.884502742	0.771193522	-0.842371519	0.955680739	2
KIF14	0.942798211	-1.364387275	0.494264306	-0.072675242	1
TNNT2	0.839158914	-0.527072416	0.836254084	-1.148340582	6
ATF6	0.638380743	-0.890980137	1.066172347	-0.813572952	4
NRP2	1.203002106	-0.720080498	0.435910354	-0.918831961	1
KLF7	0.840242414	-0.753936971	0.884707024	-0.971012467	4
TTR	1.307468676	-0.853106016	0.252147927	-0.706510588	1
DNAI7	-0.746871792	1.168857675	-0.913459389	0.491473506	2
USP35	1.12022966	-0.53502216	0.509768635	-1.094976135	1
FILIP1	0.808819573	-0.665432892	0.901119615	-1.044506297	4
HMGN3	-0.797032388	0.996978388	-0.921795446	0.721849446	2
CNR1	-0.821494816	0.207141487	-0.715937128	1.330290457	8
PLAGL1	-0.787968537	0.96095322	-0.935230418	0.762245735	2
TNFAIP3	0.072426491	-0.5231791	1.369808276	-0.919055667	5
RAB32	-0.840664708	0.909273903	-0.889918473	0.821309278	2
MYB	-0.647267209	-0.171035682	-0.643697581	1.462000472	7
SGK1	0.968498989	0.143426696	0.287615585	-1.39954127	6
ARG1	-1.393234777	0.078013949	0.964129391	0.351091437	5
TCF21	-0.589882465	-0.305614854	-0.590923694	1.486421013	7
SLC16A7	0.61712993	-0.768313943	1.079936577	-0.928752564	4
GHRH	-0.007180894	-0.653967376	-0.754256862	1.415405133	7
CASQ2	1.007976679	-0.319647892	0.56272865	-1.251057436	6
OLFM3	-0.39079878	-0.697783989	1.48446892	-0.39588615	5
ABCG2	-0.341839156	-0.996598413	1.374282622	-0.035845053	5
SPP1	0.727399552	-0.062259024	0.727101323	-1.392241851	6
RARRES1	-0.960617139	-0.042111218	-0.385402217	1.388130574	7
PPL	0.884447813	-1.144360855	0.79117241	-0.531259369	4
KLF12	0.530477699	-0.220940517	0.990192558	-1.29972974	6
PCDH17	-0.933069873	0.986442636	-0.786583484	0.733210721	2
ELL2	-0.581036821	-0.302985215	1.486005437	-0.601983401	5
DNAH7	-1.134620812	0.376875159	-0.422223763	1.179969416	8
TRPM6	-0.242316542	-1.312627005	0.845912705	0.709030842	5
GDA	1.498707929	-0.468191571	-0.472309297	-0.558207062	1
KLF9	0.504336251	-0.847375469	1.163679326	-0.820640108	4
TJP2	0.154918966	-0.612070728	1.34591103	-0.888759268	5
ECRG4	-1.260310917	-0.067674643	0.151516578	1.176468981	7
PTBP3	0.708971023	-0.972261978	1.002680974	-0.739390019	4
NEK6	0.496203416	-0.963738562	1.159968306	-0.692433161	4
HDHD3	-0.764572919	1.167136089	-0.898487813	0.495924643	2
HSDL2	0.532705594	0.410694699	0.553617501	-1.497017794	6
NR4A3	0.107655462	-0.555007013	1.359526957	-0.912175406	5
ONECUT2	-0.589178524	-0.357874566	-0.545379654	1.492432744	7
IFI27L2	-0.860284424	0.80134822	-0.869424273	0.928360477	2
IFT43	-0.800509923	0.974106393	-0.922032552	0.748436082	2
ACOT2	0.084467716	-0.727730977	1.383794287	-0.740531027	5
FLVCR2	1.184527248	-0.975198452	0.453893524	-0.66322232	1
PPP4R4	-0.851279686	-0.689530431	0.216860675	1.323949443	7
TGFB3	1.289032136	-0.521427474	0.237446848	-1.00505151	1
GPR68	0.488306646	0.719283863	0.266563846	-1.474154354	6
RHOQ	0.913005389	-0.546747382	0.765663913	-1.13192192	6
GPR75	0.659802408	-1.162246963	0.988656177	-0.486211622	4
KLHL29	0.018304464	-0.964152848	1.373690435	-0.427842051	5
BCL11A	-0.190396216	1.465066186	-0.687026973	-0.587642997	3
EPCAM	1.219076829	-0.37117367	0.289004207	-1.136907367	1
SLC17A5	1.252779894	-0.540528442	0.308975948	-1.0212274	1
IDE	0.728134227	-0.693957951	0.979821813	-1.013998089	4
IFIT3	-0.64246363	1.341221749	-0.871027049	0.17226893	3
NKX2-3	-0.101217798	-1.032328674	-0.233723068	1.36726954	7
GPAM	-0.404372328	-0.472246393	-0.617445387	1.494064108	7
PPP1R3C	-0.589955912	1.489546911	-0.330275546	-0.569315453	3
CNNM1	1.410029195	-0.398201817	-0.092781954	-0.919045424	1
AVPI1	0.866085198	-0.257830417	0.695480774	-1.303735556	6
KCNIP2	0.776330286	0.53553156	0.134646867	-1.446508713	6
GOT1	0.66438557	0.422397499	0.402553349	-1.489336419	6
CPN1	1.495366257	-0.566626137	-0.388424448	-0.540315672	1
SFRP5	0.835728875	-0.507261939	0.83333791	-1.161804846	6
HOXB5	-0.860843637	1.032855577	-0.853261969	0.681250029	2
HOXB3	-0.86006582	0.603845982	-0.836989172	1.09320901	2
HOXB1	-0.801437742	0.180767789	-0.722235834	1.342905787	8
MSX2	1.005247224	-1.206274394	0.607551129	-0.40652396	1
TEK	-0.765643046	-0.109179828	-0.567380322	1.442203197	7
MOB3B	0.135312705	0.135858545	1.074056059	-1.345227308	6
PLEKHG1	-0.788125093	1.425005246	-0.588079392	-0.048800761	3
MYCT1	-0.363471183	-0.699811694	-0.420426588	1.483709465	7
PCDHB10	-1.05568363	0.436891649	-0.557554412	1.176346394	8
PCDHB12	-1.050195893	0.779377587	-0.65610455	0.926922857	2
KCNJ5	0.131867832	-0.03529936	1.171695701	-1.268264174	6
ARR3	-0.907228926	0.27204399	-0.657394145	1.292579081	8
KIAA1217	0.19110619	0.675712638	0.598870445	-1.465689273	6
PLXDC2	0.554178853	-0.916243484	1.126505286	-0.764440655	4
ENOX1	1.24775577	0.241611058	-0.373453794	-1.115913034	6
DNAJC15	1.07376498	0.60097192	-0.63305291	-1.041683989	6
TGFBI	-0.571448542	1.174438168	0.444274356	-1.047263983	3
EGR1	-1.236958028	-0.092813719	1.202088815	0.127682933	5
GLT8D2	-1.007100202	0.669685155	-0.691625703	1.02904075	2
DUSP4	0.667384839	-1.44185287	0.090790587	0.683677444	1
CLU	0.9241486	-1.143313166	0.747848613	-0.528684047	4
NPPB	1.1475823	-0.829114039	0.528120857	-0.846589118	1
RDH10	-0.683170523	0.32395542	-0.907547721	1.266762825	8
AKAP1	0.691394201	-0.089602162	0.779119879	-1.380911918	6
TBX4	-0.555555495	1.485795059	-0.305278747	-0.624960816	3
NACA3P	-0.224626679	1.076624854	-1.270827867	0.418829693	2
LRAT	-0.690738364	0.57614552	1.102373236	-0.987780391	5
ADCY7	1.338398124	-0.576360026	0.1603443	-0.922382398	1
TSHZ3	-0.841080178	0.38340318	-0.781322879	1.238999877	8
PLBD1	-0.913443286	0.604486545	-0.781601286	1.090558027	2
TAS2R10	-0.719497176	0.362869942	-0.891045473	1.247672707	8
IAPP	-1.166585226	0.71958705	-0.491123085	0.938121262	2
KCNJ8	-0.063724237	1.396433852	-0.947294535	-0.38541508	3
POPDC2	0.838342132	-0.529238624	0.837747712	-1.14685122	6
CD80	-0.258082864	1.207543236	0.240984516	-1.190444888	3
MAPK8IP1	-0.927845117	0.51020905	-0.737643858	1.155279925	8
CRY2	1.076278414	-0.738139977	0.618206257	-0.956344694	1
GJA3	-0.101441464	-0.041343427	1.291598696	-1.148813805	5
ADGRB2	0.823617429	-0.867951033	0.907416089	-0.863082486	4
FABP3	0.766177364	0.522300857	0.165108156	-1.453586378	6
CCRL2	0.275122579	-0.777876408	1.298476517	-0.795722688	5
SLITRK3	-0.861883737	-0.424500475	-0.147239295	1.433623507	7
CPXM2	1.463710368	-0.203084017	-0.734523158	-0.526103193	1
CSMD2	0.975590972	-0.893368097	0.748424945	-0.830647819	4
CXCR4	0.046908649	-0.558822691	-0.874195355	1.386109397	7
SV2C	-0.690493404	-0.015332389	-0.713363042	1.419188834	8
RPL21	-0.846765687	0.800838444	-0.88273804	0.928665283	2
RASL11A	-0.531242874	1.497148914	-0.553091811	-0.412814229	3
XPNPEP2	-0.683255335	-0.228652877	-0.560188531	1.472096742	7
TBX22	-1.138360768	-0.062258896	-0.099516861	1.300136526	7
FMOD	-0.819471518	0.669592937	-0.891725061	1.041603642	2
CD244	1.40990406	-0.691615377	0.012251266	-0.730539949	1
ANXA11	1.15103608	-0.694816781	0.50954798	-0.96576728	1
LDB3	0.904216669	-0.684503878	0.809303493	-1.029016284	4
RPL5	-0.905917602	0.722472905	-0.813959777	0.997404473	2
PTGFR	-0.301233884	1.459869712	-0.810424038	-0.348211789	3
SPATA1	-0.901366355	0.951132305	-0.825397718	0.775631768	2
LRRC39	-0.097352423	1.440265906	-0.586461702	-0.756451782	3
WIPF3	1.21321789	-0.992125983	0.399036016	-0.620127923	1
NXPH1	-0.647447733	1.459117384	-0.653205074	-0.158464577	3
NPY	1.000346307	-1.016292088	0.703073791	-0.687128011	4
HYCC1	0.590642195	-0.97658567	1.093789711	-0.707846236	4
INHBA	0.345233634	1.251938219	-0.660771799	-0.936400055	3
TWIST1	-0.934842659	0.708155337	-0.780773684	1.007461006	2
CLTA	-0.830187878	0.698060116	-0.88650404	1.018631802	2
SPINK4	-0.142913003	0.174304393	1.19853269	-1.22992408	5
PHF24	1.146539596	-0.866014361	0.529109804	-0.809635039	1
DNAI1	-0.2343907	0.318747752	1.149438614	-1.233795666	5
CNTFR	-0.760545715	-0.017559042	-0.640155663	1.418260421	8
TRIM24	0.391437917	0.102358972	0.918086816	-1.411883705	6
CALD1	1.142260014	-0.638661282	0.509957808	-1.013556541	1
CISD1	-0.101391329	1.155654092	0.21396525	-1.268228012	3
EGR2	-1.127627603	1.240678503	-0.358835381	0.245784481	3
P4HA1	0.276662962	-0.635488148	1.287391533	-0.928566347	5
CIT	0.334624782	-1.486696192	0.491992789	0.66007862	5
HVCN1	-0.915049935	0.349441705	-0.68689114	1.25249937	8
CDKN2C	-0.657738228	-0.590475555	-0.224332917	1.4725467	7
BHLHE41	0.249879384	-0.925437864	1.300311168	-0.624752688	5
WWP1	0.779853913	-0.56969997	0.9061568	-1.116310743	4
TRIR	-0.832232291	0.665217629	-0.878503057	1.045517719	2
ADGRE5	0.608124141	-0.741429695	1.084390919	-0.951085365	4
OPTN	0.975916249	-0.252572303	0.566277777	-1.289621722	6
ITIH5	-0.605844515	-0.446385373	-0.443446466	1.495676354	7
ARHGAP9	-0.224748401	0.925921976	-1.311402706	0.610229131	2
NCKAP1L	-0.220258313	-0.841227004	1.447379954	-0.385894637	5
MMP19	0.867288879	-1.423909783	0.459110774	0.09751013	1
PFDN5	-0.847674187	0.802060265	-0.881932639	0.927546561	2
NR4A1	-0.772509422	0.523702766	1.148613323	-0.899806667	5
PDE1B	0.730277607	-0.692812029	0.977762137	-1.015227715	4
AMD1	1.11144592	-0.795167105	0.577517135	-0.89379595	1
PLP1	-0.76210775	-0.958897504	0.957399001	0.763606252	5
NRK	-1.087203904	-0.410710047	0.235424199	1.262489752	7
SLC36A1	0.732357752	-0.871641303	0.990020395	-0.850736844	4
G0S2	1.388152728	-0.842107071	0.054700191	-0.600745848	1
KCNJ2	-1.214371345	1.06625162	-0.360359286	0.508479011	2
B9D2	-0.708428735	0.60397639	-0.979249979	1.083702324	2
PFKFB2	0.480380501	0.12639698	0.830006363	-1.436783844	6
RAB38	-0.806458872	0.509245665	-0.86285894	1.160072148	8
GPR83	-0.670863071	0.820269298	-1.040606812	0.891200585	2
AGO2	0.813547265	-0.740936426	0.908818354	-0.981429193	4
CKS2	-0.793633174	0.250366627	-0.767571631	1.310838178	8
INHA	-0.074717614	1.433713221	-0.591608244	-0.767387362	3
CTCFL	0.885645358	-1.42171941	0.427188723	0.108885329	1
HMGB1P1	0.931958834	-0.124558767	0.542341829	-1.349741896	6
ARHGAP40	-0.65962389	-0.220437506	-0.591727414	1.471788809	7
PARD6B	0.629117719	0.091223034	0.720672779	-1.441013532	6
TOX2	-1.311629378	-0.200521085	0.536849143	0.975301321	7
GDAP1L1	0.367855964	-1.116104027	1.192371002	-0.444122939	5
EDN3	-0.800120777	1.42373522	-0.574806536	-0.048807907	3
PMEPA1	0.925373285	0.803830474	-0.899730448	-0.829473311	3
NEURL2	0.826668348	-0.018333015	0.593224016	-1.401559349	6
CHST8	-0.372729921	-0.755416348	-0.345339188	1.473485457	7
POF1B	0.3918857	-0.458458397	1.180898115	-1.114325419	4
HIF3A	0.693064149	-0.941441488	1.019315577	-0.770938237	4
USP9X	0.586476189	-0.881811281	1.105488807	-0.810153715	4
F13A1	-1.322298428	-0.045442427	0.287572351	1.080168504	7
GRM4	-0.928878365	-0.150432289	-0.335587316	1.414897969	7
PACSIN1	0.759292612	-0.276085139	0.814451895	-1.297659368	6
APOBEC2	0.500882646	-0.223930018	1.014914457	-1.291867085	6
DNAH8	-0.929851559	0.375957431	-0.682384145	1.236278272	8
KLHL31	0.895095294	-0.333452587	0.701495429	-1.263138136	6
COL21A1	0.311620008	1.212863298	-1.12955005	-0.394933256	3
CDKN1A	0.576849046	-0.501286844	1.06065002	-1.136212222	4
SOX4	-0.897230779	0.518859876	-0.773669441	1.152040344	8
CPNE5	0.430370398	-0.911572034	1.207047982	-0.725846346	5
KCNK17	-0.779298051	0.265872814	-0.789758465	1.303183702	8
RREB1	0.743986599	-0.718343553	0.969557655	-0.995200701	4
RUNX2	-0.654857255	-0.334210112	-0.498023229	1.487090596	7
GCM2	-0.207959034	-0.682019114	1.468603361	-0.578625213	5
LRRFIP1	0.689208094	0.173473941	0.598898966	-1.461581001	6
RAB17	1.179570443	-0.753151709	0.476159767	-0.9025785	1
AHNAK	0.853862222	-0.721107901	0.866926339	-0.99968066	4
SSUH2	1.297838761	-0.581576422	0.2422302	-0.958492539	1
WNT1	-0.462534505	-0.536021316	1.499324439	-0.500768617	5
SH3TC1	0.50346606	-0.36040401	1.070046283	-1.213108333	6
GOT2	1.11703235	-0.376457692	0.447114935	-1.187689594	6
DOK4	0.419121021	-0.339149601	1.123224805	-1.203196225	6
ABCC4	-0.034732283	-1.345839817	1.032717937	0.347854163	5
EFNB2	-0.994613223	-0.084691821	-0.303295324	1.382600368	7
SOX21	-0.085199358	-0.690217598	1.440254203	-0.664837248	5
KIF25	-1.058514247	0.009156577	-0.290455506	1.339813175	8
TMEM255A	-0.324371795	-1.253927419	0.593018579	0.985280635	7
BMP4	0.298556675	-1.171114629	-0.324863501	1.197421456	7
PTGER2	-0.400874507	0.514030073	-1.189862968	1.076707402	2
SOX9	-0.126822316	-0.830574478	1.436758371	-0.479361577	5
TEKT3	-0.97416684	1.351988035	-0.464367394	0.086546198	3
MYH2	-0.66245096	-0.585871177	-0.224001537	1.472323674	7
HS3ST3B1	-0.537609133	-0.868143772	0.006732718	1.399020187	7
SLC25A35	1.256307919	-0.701029592	0.34528977	-0.900568097	1
NT5C	-0.670918371	1.115919934	-0.998895669	0.553894106	2
MIR9-1HG	1.497880837	-0.558996599	-0.508964222	-0.429920016	1
FNDC11	-0.93297635	0.120882035	-0.53872638	1.350820696	8
CHCHD5	-0.832443676	1.14727942	-0.843430513	0.528594768	2
PAX8	-0.654183666	-0.693012272	-0.095917876	1.443113815	7
INSIG2	-0.638590305	-0.218919592	-0.614464833	1.471974729	7
SLC25A23	1.046147668	-0.837398733	0.664569731	-0.873318666	1
TNFSF9	0.905714893	-0.950098708	0.820943439	-0.776559623	4
GRIA3	1.077859951	-0.562334925	0.575638451	-1.091163477	1
C3	0.680839366	-1.146902958	0.978841332	-0.512777739	4
TNFSF14	0.433531319	-1.186095335	1.125298748	-0.372734732	5
FOSB	-0.331746852	-0.117359303	1.402543453	-0.953437298	5
SNRPD2	-0.779853133	0.717615908	-0.937106507	0.999343732	2
VASP	1.114956019	-0.430784283	0.475609825	-1.159781562	6
GNRH2	0.439317587	0.712625252	-1.480316253	0.328373414	2
FOXA2	1.36546785	-0.818563613	0.123976517	-0.670880754	1
FAM182A	-0.501456733	0.054666355	1.373556463	-0.926766085	5
CD93	0.747895035	-0.810670267	0.975182183	-0.912406952	4
PAX1	0.30097792	-0.812068557	1.284950518	-0.773859881	5
NKX2-4	1.042455235	-0.806104827	0.667811862	-0.904162269	1
TMX4	0.858981665	-0.200247721	0.671903757	-1.330637701	6
BMP2	1.23945976	-0.451112031	0.294844048	-1.083191777	1
FLRT3	-0.689656519	0.177330306	-0.830503533	1.342829747	8
OVOL2	1.272727072	-0.859696821	0.320642433	-0.733672684	1
PCSK2	1.192492219	-0.957344474	0.445367792	-0.680515537	1
LAMP5	-0.627609883	1.473662535	-0.618630547	-0.227422105	3
LRRN4	0.128902494	-0.297550265	1.284454493	-1.115806723	5
TCF15	0.239981617	-1.063081557	1.269897123	-0.446797183	5
TMEM74B	-0.955805417	1.00866396	-0.757057771	0.704199228	2
MRPS26	-0.807738619	0.771777646	-0.917773485	0.953734459	2
MMP24	0.75000863	-0.467211353	0.902443652	-1.18524093	6
ERGIC3	-0.849784946	0.657169398	-0.859580178	1.052195726	2
PLAGL2	0.785029655	-0.839531423	0.943064787	-0.888563019	4
GRPR	-0.685981245	0.644683139	-1.007203226	1.048501332	2
F10	-0.753121658	0.713079371	-0.96067348	1.000715766	2
KIRREL2	-0.942898817	-0.120606862	-0.343139623	1.406645302	7
FRMD8	0.9456744	-0.74742785	0.77477623	-0.97302278	4
FLRT1	-0.79482401	0.176632331	-0.726755341	1.34494702	8
STAT5A	0.555181971	0.1129582	0.774038163	-1.442178334	6
IFI6	-0.924114475	0.6995221	-0.790881647	1.015474022	2
DACH2	-0.758784619	0.144677813	-0.745265619	1.359372425	8
UXT	-0.847587657	0.870367922	-0.884257641	0.861477376	2
SIX1	-0.836177528	-0.508104141	-0.082541457	1.426823126	7
RHOJ	-0.724059939	0.288287691	-0.853953109	1.289725358	8
FAM78A	1.016783436	0.367631064	-0.031640414	-1.352774087	6
AVPR2	1.497773923	-0.430415733	-0.503772397	-0.563585793	1
FGD3	-0.930613498	0.382837442	-0.68459116	1.232367216	8
BCL11B	-0.264215138	1.163443885	-1.215213001	0.315984254	3
MASP1	0.877379839	0.034394092	0.496309393	-1.408083325	6
DYRK2	0.628187919	-0.789492241	1.072890136	-0.911585814	4
YEATS4	-0.794581898	0.300887878	-0.791478373	1.285172393	8
TAS2R5	-0.694448794	0.610457566	-0.992788221	1.076779449	2
CRYGN	-1.02651914	0.58672537	-0.647657872	1.087451643	2
LRRC61	1.5	-0.5	-0.5	-0.5	1
IDUA	-0.785853095	1.004536633	-0.930752087	0.712068549	2
ADGRE2	0.324893524	-1.130874411	1.206347359	-0.400366472	5
KLF2	-0.049040295	-0.032270433	1.264021203	-1.182710475	5
F2RL3	0.954080912	-0.67015345	0.752551938	-1.0364794	4
SYNGR3	0.708707549	-0.041590874	0.732622107	-1.399738782	6
WFIKKN1	-0.857045338	0.577153293	-0.832987065	1.112879111	2
FBXL16	-0.528176979	-0.722900085	-0.215843556	1.46692062	7
MACF1	0.063167289	-0.677944546	1.390768882	-0.775991625	5
TUBA4A	1.008162996	-1.017947395	0.693130025	-0.683345626	4
VIL1	1.13751427	-0.88550907	0.541148681	-0.79315388	1
TNFRSF19	0.865524878	0.649236911	-0.173383257	-1.341378532	6
GNG11	-0.85218493	0.045902456	-0.583425561	1.389708035	8
GNGT1	-0.049175678	-0.854260206	1.416011221	-0.512575337	5
FGL2	0.491070357	-0.636593843	1.155122506	-1.009599019	4
ZFP36	-0.2913109	-0.352378745	1.458462392	-0.814772748	5
ADM2	-0.185962695	-1.127515363	0.011946552	1.301531506	7
DGCR6L	-0.625630431	0.666964804	-1.060592724	1.019258352	2
ASPHD2	-1.199842838	0.147253375	-0.175389427	1.22797889	8
YWHAH-AS1	-0.714566825	0.409069373	-0.913879643	1.219377095	8
POM121L9P	-1.038359601	1.150607275	-0.600004554	0.48775688	2
ADORA2A	-0.585960163	-0.597746939	1.48593633	-0.302229228	5
A4GALT	1.201640247	-0.794006008	0.445233086	-0.852867325	1
MCHR1	-0.705398285	-0.144409147	-0.604774128	1.454581559	7
EMC4	-0.711316281	1.382397831	-0.758524322	0.087442771	3
PODXL	0.699900537	-0.768225629	1.013354678	-0.945029586	4
FOXP2	-0.677069942	1.37744168	-0.796823545	0.096451807	3
IFT22	-0.854361127	0.733630957	-0.868226535	0.988956706	2
FLNC	0.96478242	-0.72784137	0.75083129	-0.98777234	4
LRRC17	-0.86764897	1.123568789	-0.817898662	0.561978843	2
FEZF1	-0.062699561	-0.672185375	1.433793173	-0.698908237	5
MYO1B	0.764534952	-0.96834711	0.955434194	-0.751622035	4
HOXD3	-0.826845576	0.462630271	-0.826845576	1.19106088	8
PDE11A	-0.746976721	0.053385962	-0.701689634	1.395280393	8
CHN1	-0.864597905	0.975447511	-0.860045459	0.749195853	2
GAD1	1.317340243	-0.419662184	0.136645978	-1.034324036	1
MYO5C	0.391570465	-0.980731081	1.219589498	-0.630428881	5
CGNL1	0.456854404	-0.491163427	1.146192595	-1.111883572	4
TMOD2	0.738936459	-0.741310986	0.977001824	-0.974627297	4
ALDH1A2	-0.931993665	1.418489275	-0.264892621	-0.221602989	3
DUT	-0.811527834	0.494889697	-0.853208713	1.16984685	8
CHAC1	1.373533748	-0.724434272	0.110154165	-0.75925364	1
PALLD	0.89636189	-0.807835954	0.833238603	-0.921764538	4
KCNC1	-1.002468242	-0.238134816	-0.144159477	1.384762535	7
CSRP3	1.089749815	-0.100777245	0.31583955	-1.304812119	6
E2F8	1.262796563	-0.833993881	0.341414806	-0.770217487	1
SOX15	0.987230057	-0.884253842	0.735331411	-0.838307625	4
ATP1B2	0.983939468	-0.795749852	0.736849724	-0.92503934	4
KIF1C	1.214417237	-0.622606526	0.39779196	-0.989602671	1
PUS7L	1.499628206	-0.499365602	-0.527394845	-0.472867759	1
AP1M2	1.206994814	-0.932435867	0.426651181	-0.701210127	1
MTUS1	0.718983165	-0.932597015	0.998577798	-0.784963947	4
HEATR5A	0.938463993	-0.791651785	0.787348179	-0.934160388	4
FOXA1	1.2606296	-0.905898792	0.336075643	-0.690806451	1
EPB41L4A	0.602885321	-0.909035974	1.092042519	-0.785891866	4
CDO1	-0.990282434	0.657107336	-0.708640372	1.04181547	2
FOXJ1	1.267232358	-1.045555678	0.260890862	-0.482567542	1
RHBDF2	1.111856	-0.763232744	0.574181167	-0.922804423	1
CDH15	-1.032542424	-0.165493635	-0.171962775	1.369998834	7
KLF16	1.116353666	-0.91686191	0.568543076	-0.768034831	1
SYT5	0.960907505	-1.188492936	0.678701444	-0.451116013	4
TNNI3	0.660905836	0.829391063	-0.126754757	-1.363542142	6
PUDP	0.801222249	-0.808276988	0.926757117	-0.919702378	4
KCNA5	0.365654162	-0.680099226	-0.927748488	1.242193552	7
NALF2	0.926513248	-1.19357227	0.717181024	-0.450122002	4
GDPD2	0.29302842	-0.614163041	1.275326115	-0.954191493	5
SAT1	-1.13122859	0.715274247	-0.541087452	0.957041796	2
SH3BP4	0.750163471	-0.776655261	0.970771473	-0.944279683	4
CNN1	1.143836561	-0.612054232	0.500800207	-1.032582535	1
ZSCAN10	0.64610531	-1.407553857	0.77533682	-0.013888272	4
APOE	0.997467077	0.281931251	0.104325082	-1.383723411	6
GADD45G	0.381396811	1.096992229	-0.210835056	-1.267553984	3
DPP6	-0.209424339	-1.157141011	0.098724851	1.267840499	7
ACE2	1.497557922	-0.500853526	-0.428508834	-0.568195561	1
FAM98C	-0.827730541	0.481573589	-0.832664213	1.178821165	8
RPL36	-0.837390305	0.73319721	-0.884858955	0.98905205	2
NCAN	-0.297140806	-1.019108866	1.367655618	-0.051405946	5
KIF1A	1.097984648	-0.947520338	0.590093016	-0.740557326	1
PLVAP	-0.514904936	0.989722266	-1.14366387	0.66884654	2
BST2	-0.94218438	1.085069355	-0.751407572	0.608522597	2
RTN4IP1	1.412742489	-0.737360603	0.003181215	-0.6785631	1
ACSBG2	-1.211640186	0.344621661	-0.286665511	1.153684036	8
ACTN4	1.08968253	-0.623128386	0.577730515	-1.04428466	1
UNC13A	0.110760007	-1.008762818	1.334135654	-0.436132842	5
GDF15	0.695690509	-0.041933712	0.745632045	-1.399388843	6
PGPEP1	0.804439921	-0.756862824	0.919318892	-0.966895989	4
IQCN	-0.792816867	-0.109380562	-0.536954222	1.43915165	7
TRPM4	1.025791043	-0.393000942	0.576099023	-1.208889123	6
SULT4A1	-1.029217438	0.588297179	-0.644818022	1.085738281	2
CRB3	1.295002239	-0.793875296	0.281962166	-0.783089109	1
OLFM1	0.444041425	-1.470831887	0.750388316	0.276402146	5
TNNT3	-1.096200773	1.223766294	0.318711319	-0.44627684	3
COL5A1	0.859945027	-0.827036251	0.871229142	-0.904137918	4
CYP2E1	-0.417280895	1.378607218	-0.961934728	0.000608405	3
RBBP8NL	0.74375214	-1.020080421	0.965234279	-0.688905999	4
ASS1	0.822019605	-0.961890062	0.903382709	-0.763512252	4
PRDM12	-1.157483178	0.037681937	-0.158373476	1.278174717	8
FIBCD1	0.781368691	-1.19631447	0.867853332	-0.452907554	4
GMFG	0.733117021	-1.263612686	0.867373064	-0.336877399	4
SHFL	-0.849239401	0.177856675	-0.669739405	1.341122132	8
SLC6A8	1.02005336	0.034316503	0.310211516	-1.364581378	6
PNCK	1.082720542	-0.19829125	0.393634988	-1.27806428	6
DUSP9	-0.819698299	0.447799718	-0.82854956	1.200448141	8
CASZ1	1.076920626	-0.696558558	0.610665546	-0.991027613	1
RGN	-0.939348319	0.432889078	-0.695975653	1.202434894	8
SYNE1	0.598810098	-0.491812878	1.040535749	-1.147532969	4
ULBP3	-0.761464506	0.831359869	-0.964078967	0.894183604	2
EPS8L1	0.360214555	-1.48231093	0.708441616	0.413654759	5
TTLL9	-1.023314507	0.280968186	-0.522791399	1.26513772	8
C1QL1	0.45848186	-0.002218557	0.930682691	-1.386945994	6
GFAP	0.372276736	-0.271136482	1.129001907	-1.23014216	6
PYY	0.211679323	-0.735270185	1.328916775	-0.805325912	5
GINS2	-0.650699035	-0.183416821	-0.63057617	1.464692026	7
COX7B	-0.23107287	1.465305284	-0.479600887	-0.754631528	3
F12	0.244968125	-1.449504961	0.364075754	0.840461082	7
PRR7	-0.853197298	-0.099525504	-0.474508905	1.427231707	7
HAUS8	-0.615970606	0.21537826	-0.916385362	1.316977709	8
GALNT15	0.831971616	-0.621672908	0.869333394	-1.079632102	4
SLC6A6	0.245426648	-1.294366586	1.122066574	-0.073126635	5
KCNC3	1.49103559	-0.343892178	-0.590630948	-0.556512464	1
NAPSA	-1.338766662	0.388321771	-0.0748854	1.02533029	8
RPL27	-0.82716587	0.890152185	-0.903686391	0.840700076	2
AOC3	0.923937415	-0.852848966	0.806020245	-0.877108694	4
AOC2	0.876893839	-0.837118453	0.854611836	-0.894387221	4
ANO1	-0.478168917	1.499821952	-0.51158106	-0.510071974	3
KREMEN2	1.069973207	-1.100319606	0.58262084	-0.55227444	1
BARX1	-0.612056495	-0.845418329	0.077377963	1.380096861	7
CKMT2	0.381900576	0.947296607	0.067999019	-1.397196201	6
TOP2A	-0.162899364	-1.012663528	-0.204999204	1.380562096	7
PPP1R1B	0.944443832	-0.843316869	0.783621502	-0.884748465	4
FMO5	0.886448709	-1.151632815	0.785581042	-0.520396937	4
PRKAB2	1.133673364	-0.815988549	0.547728739	-0.865413554	1
PDHA1	0.813877783	0.337168511	0.308067981	-1.459114275	6
LIN28A	0.684260815	-1.457518565	0.619505446	0.153752304	4
FAAP24	-0.732087235	0.437629585	-0.908511667	1.202969317	8
ABHD12B	0.262393684	-0.588498581	1.288140617	-0.96203572	5
LGALS3	1.334701053	-0.932817303	0.164892586	-0.566776335	1
RTBDN	1.018302957	-0.734529668	0.689756793	-0.973530082	4
MATN3	0.453163215	1.047881577	-0.21665932	-1.284385472	3
PPARG	-0.867683652	0.703763083	-0.850350722	1.014271291	2
NUP210	0.538442882	-1.450119385	0.765399238	0.146277266	4
HSD17B7	-0.766590004	0.583410536	-0.922114995	1.105294462	2
EMILIN2	0.813487811	-0.533264413	0.863532677	-1.143756076	6
TRIM22	-1.325623428	0.578717269	-0.187293942	0.934200101	2
IQCA1	-0.224480573	0.91025291	-1.313943907	0.62817157	2
RAMP1	-0.527847179	1.494811902	-0.581981967	-0.384982756	3
PTPRE	0.19723839	-0.859830796	1.331864459	-0.669272053	5
RAP1GAP2	0.17627406	-0.560722638	1.328141809	-0.943693231	5
CLUH	1.069301899	-0.495501907	0.563525807	-1.137325799	6
DDC	0.775660684	-1.229418137	0.85295126	-0.399193807	4
ITGB4	0.354151788	-1.139349294	1.188900246	-0.40370274	5
H3-3B	-0.905607177	0.551891768	-0.775175336	1.128890746	8
TRIM47	1.374750821	-0.665926316	0.10132135	-0.810145855	1
RGS22	-1.070237271	0.55077658	-0.581791382	1.101252074	8
MATN2	0.040677662	0.785390867	0.596993435	-1.423061964	6
MTSS2	1.145122645	-0.178668603	0.288055985	-1.254510027	6
PCED1A	-0.960478624	0.60889541	-0.731104698	1.082687912	2
SNAP25	1.188188374	-0.500153149	0.398060207	-1.086095432	1
BTBD3	-0.728415468	-0.202553743	-0.533272384	1.464241596	7
PCNA	-0.548629475	-0.145259918	-0.756949323	1.450838716	7
RHBG	1.196866953	-0.959234812	0.437575678	-0.675207819	1
ATP1A4	0.786658851	-1.017490919	0.927585462	-0.696753395	4
NES	0.880225562	-0.602285128	0.815972227	-1.093912661	4
BCAN	1.066267848	-0.146438235	0.382280379	-1.302109992	6
RAB25	0.901883177	-1.067310557	0.801661463	-0.636234083	4
HAPLN2	0.360444889	0.065163168	0.965173504	-1.390781561	6
RBM38	0.79850935	-0.412170103	0.835875958	-1.222215205	6
VSTM2L	1.110634637	-0.727837236	0.57131905	-0.954116452	1
SYT4	-0.780939205	1.261657468	-0.824657586	0.343939323	3
ATP8A2	0.904437712	0.809025718	-1.029201059	-0.684262371	3
XPO4	0.551730809	-0.201121761	0.963484262	-1.31409331	6
TPTE2	-0.926456991	1.307940825	-0.613945937	0.232462103	3
MYH8	-0.886377165	-0.256313018	-0.293457988	1.436148171	7
SLC41A1	1.226312013	-0.579919244	0.3663472	-1.01273997	1
DCLK1	-0.935658153	-0.653301523	0.327926243	1.261033433	7
EPSTI1	0.884432589	0.029366532	0.491626187	-1.405425308	6
TRPC4	0.385354743	-1.455419672	0.818524814	0.251540115	5
POSTN	-1.218681183	-0.135737152	0.139079496	1.215338839	7
TPT1	-0.906763438	0.621355026	-0.792969086	1.078377498	2
IRS4	-0.411100662	-0.721279813	1.479866577	-0.347486102	5
RNF128	1.362280988	-0.860557249	0.12180982	-0.62353356	1
GNG5B	-0.84814591	0.600563537	-0.84814591	1.095728283	2
BEX1	1.082180273	0.10504394	0.152411003	-1.339635217	6
EPHB2	1.224574354	-0.507124478	0.343370231	-1.060820107	1
MYH11	1.47422814	-0.619077402	-0.230403908	-0.62474683	1
PDZD2	-0.74307646	-0.498251059	-0.224657555	1.465985075	7
GSTT2B	-0.828516676	1.316288035	-0.72450272	0.236731361	3
MYO18B	1.049581376	-0.716426573	0.648780139	-0.981934942	1
C1QTNF6	-0.968733829	0.278121469	-0.588966398	1.279578758	8
GGT2P	-0.184134676	0.796792433	0.72893473	-1.341592486	6
FAM83F	0.99104028	-0.636475147	0.703024293	-1.057589426	4
SEC14L4	0.028321871	-1.205300363	1.241868814	-0.064890321	5
ZDHHC8BP	-0.808387742	-0.014937166	-0.590174405	1.413499314	8
GIMAP4	0.501808603	-0.753815931	1.162390614	-0.910383286	4
ZNF767P	-0.863027302	0.771235784	-0.86409501	0.955886529	2
NTS	-0.95340618	1.04603741	-0.750777154	0.658145924	2
LRRIQ1	-0.787237448	0.54735624	-0.89294805	1.132829258	8
SFTPD	-0.270201086	0.411735425	-1.242827178	1.10129284	8
TMTC1	0.247221116	-1.264354686	1.150052794	-0.132919224	5
E2F5	-0.940597522	0.576380999	-0.744372825	1.108589348	2
AMPD3	0.540261573	-0.909143766	1.13668529	-0.767803097	4
MICAL2	0.339077508	-0.684152987	1.258222452	-0.913146974	5
TEX15	0.081511378	-1.294229815	1.146258319	0.066460118	5
RNF122	-0.731536691	0.448445992	-0.912892911	1.19598361	8
DUSP26	-0.890904868	0.737507454	-0.831763149	0.985160563	2
VRTN	1.182921396	-1.18420874	0.315560964	-0.314273621	1
PEBP4	-0.798188909	1.366227233	-0.693276931	0.125238608	3
THUMPD3	0.481879281	0.52488226	0.492989284	-1.499750825	6
BHLHE40	-0.363219393	-0.454146104	1.487520042	-0.670154544	5
CNTN6	-0.375478865	0.162844726	1.29162095	-1.078986811	5
CHL1	1.401787047	-0.907659067	-0.458093447	-0.036034533	1
MEIS2	-0.949658885	0.551628471	-0.726900537	1.12493095	8
GNAT2	0.156642892	-0.048489466	1.163967456	-1.272120882	6
GSTM3	-0.816370774	1.215861463	-0.822410285	0.422919596	2
VAV3	-0.777743214	-0.056709102	-0.593650748	1.428103064	7
PSRC1	-0.617989478	0.055726899	-0.827226485	1.389489064	8
NOTCH2	1.205158071	-0.654733965	0.420285651	-0.970709757	1
TRIM45	-0.868671709	0.323351708	-0.725379624	1.270699625	8
VTCN1	0.806556989	-0.536687803	0.871300304	-1.14116949	4
NGF	-0.429146883	-0.515696075	-0.553133591	1.497976549	7
SLC38A2	0.694230952	-0.700908026	1.010003583	-1.00332651	4
GRHL1	-0.900349801	0.1357772	-0.586901286	1.351473887	8
RSAD2	-0.419313224	0.81875708	-1.218062629	0.818618773	2
LDHA	0.432022083	-0.84600115	1.209972494	-0.795993428	4
ANO3	0.559228022	-1.465614984	0.19974913	0.706637831	1
FST	0.13214492	-0.902245122	-0.582411603	1.352511805	7
ERN2	-0.596757456	0.856226015	-1.098521042	0.839052484	2
RPS15A	-0.883338044	0.688339438	-0.831718241	1.026716848	2
GRP	-0.557540086	-0.3954948	-0.542942014	1.4959769	7
DOCK2	-0.289204078	-1.176123327	1.211987559	0.253339846	5
SOX5	-0.721844677	-0.826182639	1.320899489	0.227127827	5
RERG	-0.583553375	1.381091035	-0.864612073	0.067074413	3
SPX	-0.689216178	0.000948487	-0.725474483	1.413742174	8
LRP4	0.673986586	-1.034369499	1.020097374	-0.659714461	4
MYBPC3	1.040008992	-0.12336543	0.402795097	-1.319438659	6
RTL8C	1.144899558	-0.289233097	0.359398206	-1.215064667	6
RAB33A	-0.801545217	1.199146342	-0.847079047	0.449477922	2
SOX3	-0.15292478	-0.712019476	1.456087777	-0.591143521	5
CYP2J2	0.386451167	1.23441379	-0.728957066	-0.891907891	3
FHOD3	1.016344203	-0.511702937	0.635900387	-1.140541653	6
APLNR	0.958242951	-0.849371186	0.768489541	-0.877361306	4
CLOCK	0.525333101	-0.788688426	1.148367804	-0.885012479	4
PDGFRA	0.753584358	-0.132083099	0.743178392	-1.36467965	6
COL4A2	1.248987393	-1.029989689	0.311910531	-0.530908235	1
ARGLU1	-1.001870242	0.421459058	-0.618141728	1.198552913	8
ADAMTS8	1.406412756	-0.638150036	0.01565226	-0.783914981	1
ACRV1	-0.937223388	0.799569161	-0.78931831	0.926972537	2
ETS1	0.570856947	-1.091740862	1.08097965	-0.560095735	4
SLC37A2	-0.346249794	-1.047234682	0.059360441	1.334124035	7
OSTF1	1.043098818	-0.176522824	0.434268218	-1.300844212	6
RFK	-0.836479422	1.192017065	-0.816593518	0.461055874	2
CEMIP2	0.872278776	-0.756002456	0.853132911	-0.969409232	4
ENTREP1	0.591829507	-0.012695056	0.824407261	-1.403541712	6
ADAM19	1.218129247	-0.731634143	0.413461621	-0.899956725	1
TBX3	1.03395158	-1.044927208	0.653180267	-0.642204639	1
CD36	1.160211708	-0.490675814	0.436272545	-1.105808439	1
GARIN1B	1.471698849	-0.64092771	-0.217618251	-0.613152888	1
KCP	-0.889032837	0.475134672	-0.767271584	1.181169749	8
TES	-0.573592427	-0.230710842	-0.668902137	1.473205405	7
HTR1B	1.118956634	0.344399156	-0.203179935	-1.260175855	6
NT5E	-0.6865496	1.332214453	-0.845045384	0.199380531	3
EPHA7	-0.088344833	-0.408810776	-0.913637126	1.410792735	7
CGA	-0.421815278	-0.833668214	-0.190472707	1.445956199	7
PRR5L	-0.842898319	1.381474901	-0.612812056	0.074235474	3
LMO2	-0.878721077	1.286274663	-0.698901423	0.291347836	3
PRRG4	0.692222012	-1.049332314	1.001952533	-0.64484223	4
PRPH	-0.846431297	1.437969209	-0.152870282	-0.43866763	3
ITGA7	1.230045699	-0.664801985	0.382688474	-0.947932187	1
FAM186B	-0.736481003	-0.632530312	1.432972473	-0.063961158	5
AGAP2	-0.62881463	-0.990740012	0.415095317	1.204459325	7
PPP1R1A	1.271702756	-0.235451264	0.110534029	-1.146785521	1
FAIM2	-1.1714737	0.217525963	-0.273134018	1.227081755	8
KRT7	-0.450351876	-1.034027739	1.301778229	0.182601385	5
HNRNPA1	-0.937734959	0.299232116	-0.636591229	1.275094072	8
ACVR1B	0.948536692	-0.652868155	0.755030997	-1.050699534	4
KCNH3	-0.718349924	-0.042401383	-0.666716567	1.427467873	7
HEY2	0.595785364	-0.766639072	1.096047663	-0.925193955	4
STX11	1.410435841	-0.68540241	0.010348902	-0.735382332	1
EGR4	-1.046869883	0.599901104	1.073276002	-0.626307222	5
DYSF	1.09996784	-0.679480611	0.577148313	-0.997635542	1
EMX1	-0.54428692	-0.531368447	-0.422089523	1.49774489	7
BCO1	-0.699932184	1.219254323	-0.926244182	0.406922042	2
KIAA0513	0.705484088	-0.710495367	1.001874435	-0.996863156	4
FBXL8	1.47279814	-0.334560725	-0.380515217	-0.757722199	1
KCNK1	0.223253896	1.316720414	-0.893770455	-0.646203855	3
RGS8	1.171160424	-0.989969606	0.471511514	-0.652702332	1
NPL	-0.243709095	-1.015754084	-0.117170603	1.376633782	7
NIBAN1	-0.65236941	-0.185281729	-0.627418933	1.465070072	7
PIGC	-0.734972201	0.432624774	-0.904038276	1.206385703	8
LAMC1	0.902407153	-0.87407759	0.828820514	-0.857150076	4
SP110	-1.037760781	1.111080435	-0.622264191	0.548944537	2
CHRND	-0.229998061	-1.049588019	-0.076724794	1.356310875	7
PAX3	-1.323557325	1.040037768	0.393082062	-0.109562504	3
TMEM127	0.915720761	-0.576437296	0.771532772	-1.110816237	6
ALDH1L2	0.818736627	-0.553159595	0.864312085	-1.129889117	4
STAB2	1.002925746	-0.812093178	0.715890095	-0.906722664	4
USP44	0.005467985	-0.923919702	1.387817725	-0.469366007	5
PLXNC1	0.25677155	0.903549683	0.269690447	-1.43001168	6
APPL2	-0.946845551	0.509686142	-0.716339908	1.153499317	8
DRAM1	-0.914655023	-0.029391283	-0.454510879	1.398557186	8
SLC41A2	0.075809401	-0.307653691	1.314405823	-1.082561534	5
VILL	-0.88854901	0.638907381	-0.816220509	1.065862138	2
PCDH8	-0.318297553	-1.018349288	-0.027499475	1.364146317	7
CNMD	-0.7756797	-0.204459105	-0.478481432	1.458620237	7
TBC1D4	0.996972658	0.054966106	0.325422615	-1.377361379	6
THSD1	-0.610579059	1.240094855	-0.982295498	0.352779701	2
RPL13AP25	-0.854754578	0.857407724	-0.877181323	0.874528178	2
LMO7	0.902904974	-0.492470338	0.75863103	-1.169065667	6
EDNRB	0.929310348	0.56254866	-0.151328951	-1.340530056	6
LCP1	-0.013851284	-0.693320967	1.418731158	-0.711558908	5
GPNMB	1.043559569	-0.672384242	0.648078126	-1.019253452	1
RAPGEF5	0.81926466	-1.113973533	0.870002942	-0.575294069	4
BZW2	1.200971917	-0.229829141	0.233207394	-1.20435017	6
DGKB	-0.130019945	-0.976921314	-0.287974582	1.39491584	7
NACAD	0.038947093	-1.35847959	0.283978194	1.035554303	7
NKX2-8	1.374759611	-0.096070511	-0.262991285	-1.015697815	1
TM6SF1	0.727794184	-0.38426216	0.892106888	-1.235638911	6
MYCBPAP	-1.266973518	0.642853192	-0.315137887	0.939258213	2
TBR1	-0.629408684	-0.391458714	-0.471788185	1.492655584	7
SCN7A	0.667186075	-1.248000117	-0.353287772	0.934101814	7
BLK	-0.693601019	0.028694976	1.404144255	-0.739238212	5
HLX	-0.656163972	-0.07699027	-0.70458201	1.437736252	7
CFC1	0.879942279	-0.751613302	0.8448308	-0.973159777	4
BIN1	-0.67327615	1.281496479	-0.903901802	0.295681473	3
KLF4	0.300006369	-0.395346814	1.220093391	-1.124752947	5
RALGPS1	0.407344979	0.178240089	0.854126295	-1.439711364	6
TMOD1	1.143554547	-0.341885209	0.391017791	-1.192687129	6
ANGPTL2	-1.000511976	0.549984688	-0.667766369	1.118293657	8
ZFP37	-1.011182954	0.783107834	-0.703960613	0.932035733	2
SLC31A1	1.011308246	-0.254257629	0.523152536	-1.280203153	6
TLR4	-0.806703743	-0.471156561	-0.170630559	1.448490863	7
KIF12	1.230600321	-0.941442141	0.383390284	-0.672548464	1
GABBR2	1.358408826	-0.944188117	-0.504973464	0.090752755	1
RPL35	-0.820787621	0.655829142	-0.88772439	1.05268287	2
CTSV	0.728084916	-0.603896374	0.961988276	-1.086176818	4
ENPP2	0.978005548	-1.076443424	0.712517399	-0.614079523	4
MYC	0.866078102	-0.782959386	0.86216321	-0.945281926	4
CCN3	0.39973024	1.072856191	-0.186320521	-1.28626591	3
RNF38	0.729004901	-0.856650547	0.992950099	-0.865304453	4
TLN1	1.136456838	-0.865048095	0.54375361	-0.815162352	1
SPAG8	-0.883807143	0.55847184	-0.800159594	1.125494897	8
DCTN3	-0.797679258	0.872212502	-0.93174288	0.857209635	2
IGFBPL1	-0.722131467	0.154621221	1.354638983	-0.787128737	5
RPS6	-0.887277674	0.575009081	-0.801296393	1.113564986	2
PIM1	0.706474208	-0.430624693	0.929176477	-1.205025992	6
GMPR	1.135364214	-0.009994009	0.1713514	-1.296721605	6
TFAP2A	-0.358898429	-0.587564055	1.492560625	-0.546098141	5
TMEM63B	0.958410255	-0.627215304	0.738063329	-1.06925828	4
KIAA0319	-0.419553296	1.494176483	-0.620990061	-0.453633126	3
SLC22A23	0.920495304	0.030722324	0.446165846	-1.397383474	6
LRRC1	-0.718647653	0.44132104	-0.922073764	1.199400377	8
FOXF2	0.936243549	-1.078163792	0.760503512	-0.61858327	4
TUBB2B	-0.938385647	0.126715769	-0.53596427	1.347634147	8
UQCC2	-0.884028875	1.018547453	-0.832767751	0.698249173	2
MDC1	1.004910387	-1.141855219	0.650256238	-0.513311405	1
CPEB2	0.383959865	0.034443847	0.966352824	-1.384756536	6
FHDC1	0.731450615	-1.011948426	0.977387147	-0.696889336	4
TLR2	-0.018059563	1.309111581	-0.169872216	-1.121179803	3
MGARP	-0.844221022	0.221693362	-0.699768458	1.322296118	8
TTC29	-0.647355935	1.430544781	-0.729070006	-0.054118839	3
SYTL2	1.257386647	-0.839138938	0.350947163	-0.769194872	1
PI15	-0.654109716	-0.520029564	-0.310819053	1.484958332	7
GGH	-0.442544142	-0.089006604	-0.886387681	1.417938428	7
SULF1	-1.113950075	0.889929178	-0.574301655	0.798322553	2
DDX60	-0.724811681	-0.971515833	1.062688228	0.633639286	5
SORL1	-0.763438858	0.496307719	1.166803256	-0.899672117	5
TRPC6	0.583559097	-1.238545647	1.002385774	-0.347399224	4
CFAP300	-1.21207981	0.664424167	0.959188934	-0.411533291	3
POU2F3	-0.18340665	-0.45666565	1.449852996	-0.809780696	5
FXYD2	-1.080386105	0.766105449	-0.616313658	0.930594315	2
TMPRSS13	0.686833757	-0.954327825	1.023056107	-0.755562039	4
THBS1	0.313197804	-0.418049491	1.218968775	-1.114117088	5
ITGA11	-0.718483683	0.00533494	-0.69923389	1.412382633	8
KNL1	0.869755061	-1.417980027	0.477316164	0.070908802	1
PAQR5	1.173971785	0.015582605	0.081250765	-1.270805155	6
LRRC49	-0.901733669	0.427920374	-0.735592973	1.209406268	8
PLCB2	0.764858937	-0.59100166	0.925641031	-1.099498307	4
PAK6	1.035769446	0.153560208	0.178752397	-1.368082051	6
STRA6	-0.913509949	1.262000387	-0.680274765	0.331784327	3
SEMA6D	-0.827757695	0.062306422	-0.62175863	1.387209903	8
GCOM1	0.980381833	-0.80052076	0.741286334	-0.921147407	4
TTLL7	-1.141855504	0.913183661	-0.532238206	0.760910049	2
RPL7P9	-0.915844522	0.708778207	-0.801293907	1.008360222	2
SELENOI	0.773488472	-0.845943943	0.953688778	-0.881233307	4
KHK	0.647101396	-0.287227491	0.923241532	-1.283115437	6
CYP1B1	0.833430683	-1.141601174	-0.536803867	0.844974357	7
SIX3	0.078897067	-0.732427001	1.385956936	-0.732427001	5
TRIM54	0.679303757	0.573722	0.217392537	-1.470418293	6
MYOF	0.952609904	-0.562178819	0.726812421	-1.117243506	6
LOXL4	0.152365827	-0.054885999	1.169664991	-1.267144819	6
STAMBPL1	-0.17806286	1.463549671	-0.636506144	-0.648980667	3
TACC2	1.045903567	-0.508769262	0.598318923	-1.135453228	6
DUSP5	1.098148247	-0.69424244	0.582434727	-0.986340534	1
CALHM2	-0.817304032	-0.060295827	-0.546920055	1.424519914	7
PLCE1	-0.086716145	0.437270655	0.995156522	-1.345711032	6
DNAJC13	1.059837443	-0.61271365	0.61350642	-1.060630214	1
PLA2G12B	1.25658046	-0.394576717	0.237500012	-1.099503754	1
ZNF365	-0.787538182	0.188755484	-0.741013529	1.339796227	8
OIT3	0.570324845	-0.722402943	1.110761158	-0.95868306	4
ADAMTS14	-0.350422367	1.467606205	-0.335784459	-0.781399379	3
RPS24	-0.873182725	0.766844829	-0.853431036	0.959768932	2
TET1	0.218284736	-0.908267255	1.316938899	-0.62695638	5
MYPN	1.298107816	-0.629928025	0.255348255	-0.923528045	1
AOX1	0.05370569	-1.389469756	0.372622254	0.963141813	7
MSTN	-0.906150154	0.910742307	-0.82370639	0.819114236	2
CDK15	-0.354249365	-0.137930116	-0.923175489	1.415354969	7
FASTKD1	0.83215909	-0.366714462	0.783326996	-1.248771624	6
ITGAV	1.006270035	-0.86429417	0.71333905	-0.855314915	4
SLC40A1	1.018114249	-1.003276365	0.684234812	-0.699072696	1
COX17	0.723380094	0.61232466	0.10987706	-1.445581814	6
PARP9	-0.526997983	-0.32190512	-0.638170671	1.487073775	7
SPPL2A	0.792878891	-0.661836843	0.915480772	-1.04652282	4
APH1B	1.084375324	-0.800735872	0.61406603	-0.897705482	1
HCN4	1.086193217	-0.509872996	0.546747467	-1.123067688	6
HERC6	-0.57445804	1.456654203	-0.723074551	-0.159121613	3
PCDH10	-0.425302688	-0.548843034	-0.523721135	1.497866857	7
PRKG2	-0.658087118	-0.210797781	-0.601174554	1.470059453	7
FGF5	-0.811993612	1.118888069	-0.875134057	0.568239601	2
GPAT3	-0.526427512	1.393829701	0.01569826	-0.883100449	3
BMPR1B	-1.10646839	0.679892841	-0.568533842	0.99510939	2
MMRN1	-0.507895522	-0.543491153	1.498820394	-0.447433719	5
TRPC3	-0.763602487	0.113587952	-0.722071901	1.372086436	8
NAAA	1.349770389	-0.75667884	0.166961636	-0.760053184	1
BMP2K	1.097910726	-0.954560799	0.589056115	-0.732406042	1
CCNG2	-0.857883853	0.33770537	-0.74357842	1.263756903	8
CDKL2	-0.970164138	0.778193098	-0.751000492	0.942971531	2
SHROOM3	-0.959071441	1.13633654	-0.710408145	0.533143046	2
ANXA3	1.132258241	-0.719397845	0.540306424	-0.953166819	1
CENPE	0.650780665	-1.464961756	0.629493507	0.184687584	4
LEF1	-0.179491779	1.250576256	0.10875224	-1.179836717	3
EGF	1.180200296	-0.650697189	0.457582739	-0.987085846	1
SLC39A8	0.857955854	-1.028382568	0.857164914	-0.6867382	4
MTTP	1.249670174	-0.414887785	0.260016277	-1.094798666	1
FBN2	1.036396969	-0.83501507	0.676597228	-0.877979127	1
TTLL8	-0.759595289	-0.961487891	0.95406265	0.767020529	5
SHISAL1	-0.94808344	0.907447664	-0.778697411	0.819333187	2
B4GALNT3	0.748115942	-1.189938853	0.90163325	-0.459810338	4
ERP27	0.290531155	-0.738345689	1.289310562	-0.841496029	5
ETV6	1.125964164	-0.590965484	0.51985468	-1.05485336	1
KIF21A	0.466097885	-0.051997553	0.953619786	-1.367720118	6
SLCO1C1	0.145335957	0.806325749	0.492643784	-1.44430549	6
PRICKLE1	0.734479235	-1.210490452	0.902068775	-0.426057558	4
C1RL	-1.008124611	0.364350942	-0.584675599	1.228449268	8
PIANP	-0.560385175	-0.671752251	-0.242894631	1.475032056	7
SLC38A4	-0.471505749	-1.036550522	1.286065956	0.221990315	5
AMIGO2	-0.535348036	0.996786984	0.667432862	-1.12887181	3
RPL14P1	-0.715152442	0.714359169	-0.994150408	0.994943681	2
LRIG3	-0.445173847	-0.790415713	-0.222955618	1.458545179	7
INHBE	1.070744676	-0.378863821	0.511561317	-1.203442172	6
GLIPR1	0.634181076	-0.991327813	1.059285192	-0.702138456	4
LGR5	1.306725831	-0.590014824	-0.944662921	0.227951913	1
PTPRQ	-0.612318353	-0.989949851	1.226242223	0.376025981	5
LUM	0.314555756	1.249172269	-0.538964185	-1.024763839	3
TMEM132B	-0.903565881	-0.816658206	0.724000658	0.996223429	7
FAM222A	0.881356454	-0.937163655	0.847469907	-0.791662706	4
FOXN4	-0.830524654	0.308919277	-0.75869758	1.280302957	8
SLC7A1	0.89374872	-0.933907032	0.835009992	-0.79485168	4
PDX1	-0.575870231	-0.398350394	-0.521635822	1.495856447	7
SLC39A5	1.311635367	-1.108308227	0.022018634	-0.225345774	1
TARBP2	-0.707002286	0.200951854	-0.826725357	1.332775789	8
NABP2	-0.631534205	0.493610472	-1.014551348	1.152475081	8
N4BP2L1	-0.838629416	0.025780686	-0.584957128	1.397805858	8
MAP3K12	-0.852316391	0.142469576	-0.645406022	1.355252838	8
GALNT6	0.818991587	0.512974864	0.101819566	-1.433786018	6
LMBR1L	-0.916373342	0.739811416	-0.805405758	0.981967684	2
ESYT1	1.026124975	0.281719361	0.057580937	-1.365425272	6
LPAR6	-1.024870351	0.169972961	-0.454403101	1.309300492	8
MORN3	-0.75158267	0.36519878	-0.86205852	1.24844241	8
VPS37B	1.016218889	-0.357069094	0.571136378	-1.230286173	6
DIAPH3	1.219572711	-1.136029629	0.288825919	-0.372369001	1
SRRM4	0.836994712	-1.399353723	0.583772616	-0.021413605	1
ZIC5	-0.38422516	-0.56439157	1.495066988	-0.546450257	5
TTC6	1.192315677	-0.778929346	0.458967511	-0.872353841	1
SSTR1	-0.651616367	-0.501385488	-0.334350889	1.487352744	7
CDH24	-0.703056143	0.008537665	-0.716804013	1.411322491	8
REM2	-0.894781003	0.488703394	-0.766003619	1.172081228	8
FITM1	0.485415103	0.057293844	0.871847847	-1.414556794	6
MDGA2	0.007387019	0.591667324	-1.410932173	0.811877831	2
FRMD6	-0.477549442	1.492440919	-0.385863921	-0.629027556	3
ARMH4	0.949267777	-0.743892634	0.77036024	-0.975735383	4
ESR2	-0.675863825	1.109947143	0.563026051	-0.997109369	3
KCNH5	-0.61845454	-0.002260488	-0.79074768	1.411462709	8
JDP2	0.302752032	0.847209624	0.299482194	-1.44944385	6
CLBA1	-0.676386359	0.775473208	-1.033472714	0.934385866	2
SLC12A6	0.112363464	-0.650159371	1.368910459	-0.831114552	5
SORD	-0.517215983	-0.70806668	-0.247727892	1.473010555	7
DUOX2	-0.021735747	-1.277727635	1.160924956	0.138538426	5
LYSMD2	0.542723646	-0.043487705	0.885930708	-1.385166649	6
SLC27A2	1.186160121	-0.974040721	0.451511605	-0.663631006	1
FGF7	-0.369384334	1.474209543	-0.352485036	-0.752340174	3
PSTPIP1	-0.917525637	0.224531923	-0.619839518	1.312833232	8
DNAJA4	0.677446081	-0.826536981	1.03547973	-0.886388829	4
TPM1	0.603848119	0.451044394	0.440935717	-1.495828231	6
IGF1R	0.862862642	-1.069896107	0.841540768	-0.634507303	4
ARRDC4	-0.87021034	0.162837513	-0.637784652	1.34515748	8
PIF1	-0.335051061	-0.419869045	-0.724015908	1.478936015	7
CCDC33	-1.041358936	1.075163113	-0.632947739	0.599143562	2
HAPLN3	-0.927096868	0.19393156	-0.591048868	1.324214176	8
ABHD2	0.969228393	-0.788479916	0.753000156	-0.933748633	4
NTRK3	0.976211965	-1.206778669	0.646374183	-0.415807479	1
DET1	-0.87669377	0.058379533	-0.563771647	1.382085885	8
ZNF710	1.021713465	-0.857228063	0.694846072	-0.859331473	4
ST8SIA2	-0.506182629	0.069520406	-0.931366482	1.368028704	8
MCTP2	0.814016684	0.523636954	0.095543036	-1.433196674	6
SH3GL3	0.894699314	-0.684790177	0.819313961	-1.029223098	4
ITGAX	1.148899078	-0.787503138	0.524485057	-0.885880998	1
TGFB1I1	1.251217142	-0.790113824	0.362688458	-0.823791777	1
MYLK3	0.429908081	-0.673196406	1.201549491	-0.958261166	4
NKD1	1.484255151	-0.697461023	-0.415894476	-0.370899652	1
MARVELD3	0.002820303	-1.182111558	-0.083867691	1.263158945	7
CLEC18B	-1.39593453	-0.048152686	0.778409212	0.665678004	7
NLRC5	0.966356497	-1.170925134	0.682872507	-0.47830387	4
KIFC3	0.540521622	-0.428976102	1.06618862	-1.177734141	4
ADAMTS18	1.118010878	0.247930245	-0.068281739	-1.297659383	6
CDH13	0.337747099	1.176738227	-0.336302559	-1.178182766	3
OSGIN1	-0.04433544	1.382884095	-0.361208021	-0.977340634	3
RPL3L	1.24265113	-0.754281164	0.37534124	-0.863711207	1
PDPK1	0.861765247	-0.754144803	0.863477954	-0.971098398	4
GAS8	1.401279443	-0.791185474	0.029866544	-0.639960513	1
MYOCD	0.831426467	-0.793828779	0.897132132	-0.93472982	4
RANBP10	0.560810968	-0.629927285	1.103738719	-1.034622402	4
DPEP3	1.317036506	-0.277267633	0.049315812	-1.089084685	1
GFOD2	0.627569931	-0.612034516	1.048510916	-1.064046331	4
UNC45B	0.833540902	-0.42020925	0.804079499	-1.217411151	6
SPATA22	1.036950564	0.664013309	-0.714135313	-0.98682856	6
SKAP1	-0.646048572	0.272054742	-0.917238514	1.291232344	8
SCRN2	-0.950350058	0.873071889	-0.77732485	0.854603019	2
SSH2	0.707816	-0.847040165	1.010842072	-0.871617906	4
RHBDL3	-0.273747298	-0.716193616	1.475311626	-0.485370711	5
ABCA8	0.645596245	0.381619066	0.463629964	-1.490845275	6
CLTC	0.960739356	-0.779488556	0.761710084	-0.942960884	4
PRELID3A	-0.80538629	0.721076974	-0.913838776	0.998148092	2
C18orf21	-0.8518018	0.98816463	-0.870885266	0.734522437	2
GREB1L	-0.259987069	-0.85642067	1.445831956	-0.329424217	5
SLC13A5	1.379687058	-0.952952733	0.007193055	-0.43392738	1
SAT2	-0.784818585	0.955047693	-0.938769847	0.768540739	2
PIK3R5	1.320297476	0.211443202	-0.905497693	-0.626242985	1
CCDC40	-0.792705513	1.108069034	-0.897301227	0.581937706	2
SLC16A3	0.887953003	-0.685897685	0.826514969	-1.028570287	4
TTYH2	1.016887621	-0.823722963	0.699898604	-0.893063262	4
MAPK4	1.139956549	-0.968639352	0.525717751	-0.697034948	1
TNFRSF11A	-0.625479194	-0.306504671	-0.553942797	1.485926661	7
FBXO15	-1.050264068	-0.111907067	-0.196442992	1.358614127	7
CBLN2	1.226639905	-0.806383966	0.405011004	-0.825266943	1
PMAIP1	0.945904579	-1.27875372	0.621759159	-0.288910019	1
ERBB2	1.115845559	-0.61267346	0.539909003	-1.043081103	1
GRB7	0.94228116	-1.089100526	0.749866739	-0.603047373	4
PNMT	1.213363782	-0.561343402	0.381123684	-1.033144063	1
STAC2	0.487621262	-1.047964963	1.148216322	-0.58787262	4
CACNA1A	0.360181924	-1.490375421	0.637143314	0.493050184	5
NFIC	0.924875476	-0.588209725	0.764925599	-1.10159135	4
PLPP2	1.130194944	-0.998941514	0.532771776	-0.664025206	1
VAV1	-0.078328303	-0.805169115	1.430506396	-0.547008978	5
HUNK	-0.841678301	0.390352926	-0.783632843	1.234958217	8
SIK1	0.934550433	-0.642139589	0.767993732	-1.060404576	4
NTN5	-0.917897194	0.515461965	-0.750303969	1.152739198	8
CBLC	1.173112188	-0.958301519	0.476715449	-0.691526118	1
ADAMTS10	-0.851101762	0.1603927	-0.657481565	1.348190626	8
FBN3	-0.750076732	0.008225686	-0.66882102	1.410672066	8
RPS11	-0.896709909	0.688794043	-0.817958442	1.025874307	2
PTH2	0.615526539	-0.643931065	1.06445853	-1.036054004	4
RPL13A	-0.877719803	0.714558067	-0.841918954	1.00508069	2
IGLON5	-0.964842151	0.492493895	-0.689831528	1.162179784	8
MMEL1	-0.725712027	0.579753858	-0.958179396	1.104137565	2
FHAD1	1.234874939	-0.943303641	0.37515351	-0.666724808	1
PADI1	-0.860031786	0.265164248	-0.705835774	1.300703313	8
EPHA2	0.439933974	-0.487423354	1.156826539	-1.109337159	4
EFHD2	-0.389674359	-0.236024683	-0.826601355	1.452300397	7
PLK4	-0.083866486	-0.919520917	-0.404963499	1.408350901	7
HSPG2	0.97725875	-0.831309151	0.746549388	-0.892498987	4
ITGB3BP	-0.895600019	0.427142232	-0.741917553	1.21037534	8
CCN1	-0.358526121	1.030994544	0.553260696	-1.225729119	3
TINAGL1	1.406284393	-0.641884125	0.016670203	-0.781070471	1
AZIN2	-1.005304604	0.897179975	-0.713591669	0.821716298	2
RPS8	-0.883475626	0.660193679	-0.826092387	1.049374334	2
SYPL2	1.128131046	-0.110668575	0.265044531	-1.282507001	6
IGSF3	1.027230379	-0.478369205	0.610254768	-1.159115943	6
ZNF697	0.945883277	-0.594461175	0.743574539	-1.09499664	4
CELSR2	0.296985642	-1.33163989	1.066544762	-0.031890514	5
ITGA10	-0.232248635	-0.532069664	1.470936265	-0.706617965	5
ATP1B1	0.532294687	-0.140147061	0.948507178	-1.340654803	6
POGK	0.796417301	-0.637677918	0.907161418	-1.065900801	4
CREG1	-0.441903225	1.382566497	0.004435531	-0.945098803	3
GPA33	-0.930587933	1.086603382	-0.763984685	0.607969235	2
MAEL	-0.589242737	1.4963586	-0.419835961	-0.487279902	3
ILDR2	0.93715694	0.330614027	0.14354928	-1.411320247	6
MGST3	0.312916188	1.204363971	-0.371005366	-1.146274794	3
ADCY10	0.549309952	0.043470053	0.826257508	-1.419037513	6
RGS5	0.688405875	0.499964099	0.29182338	-1.480193354	6
NR1I3	1.263631919	-0.737842138	0.337353352	-0.863143133	1
CASQ1	1.167067449	-0.689569957	0.485283338	-0.96278083	1
CRABP2	-0.902659125	1.416161658	-0.411428732	-0.1020738	3
XPR1	0.950371043	-0.444691649	0.688220448	-1.193899842	6
RGS16	1.01495446	-0.805665454	0.701230697	-0.910519703	4
HMCN1	-0.16236978	-0.784180895	1.450699833	-0.504149157	5
RGL1	0.781627525	-0.325787027	0.815877132	-1.27171763	6
CGN	1.133046694	-0.972078478	0.535272841	-0.696241056	1
ADAMTSL4	1.018266888	-0.463577411	0.615512563	-1.17020204	6
CTSK	-0.924503591	0.105412724	-0.538802167	1.357893034	8
KCNH1	0.996038363	-0.469108701	0.644559721	-1.171489382	6
DTL	0.116057825	-1.116926667	-0.286374381	1.287243223	7
[truncated: 3,663 more rows]
