# Supplementary material for: HAND factors regulate cardiac lineage commitment and differentiation from human pluripotent stem cells
Source: Stem Cell Res Ther. 2024 Feb 5;15:31. doi: 10.1186/s13287-024-03649-9 (PMC10845658; doi:10.1186/s13287-024-03649-9)
Supplement: Supplementary file 5 — Additional file 5. Table S5. GO enrichment analysis of each gene expression cluster in Fig. 5F. [file 13287_2024_3649_MOESM5_ESM.csv]

	Cluster	cluster	ID	Description	GeneRatio	BgRatio	pvalue	p.adjust	qvalue	geneID	Count
1	1	1	GO:0006936	muscle contraction	43/579	363/18670	4.41967033003833e-14	2.01050803313444e-10	1.64458259123005e-10	ACE2/ACTA1/ACTA2/ACTC1/ACTG2/ACTN2/ADORA1/ANXA6/ATP2A2/ATP2B1/ATP2B4/CACNA1C/CALD1/CAMK2D/CASQ1/CNN1/CRYAB/DES/DYSF/FLNA/GPD1L/GRIP2/HOMER1/KCNH2/KIT/LMOD1/MYH11/MYH7/MYL9/MYOM1/NPPA/OXTR/PRKACA/PTGER3/PXN/RCSD1/SLC9A1/SNTB1/SYNM/TBX20/TLN1/TPM2/TRIM72	43
2	1	1	GO:0003012	muscle system process	47/579	472/18670	1.77198195193007e-12	4.03037294966494e-09	3.29681905266989e-09	ACE2/ACTA1/ACTA2/ACTC1/ACTG2/ACTN2/ADORA1/ANXA6/ATP2A2/ATP2B1/ATP2B4/CACNA1C/CALD1/CAMK2D/CASQ1/CNN1/CRYAB/DAG1/DES/DYSF/FLNA/GPD1L/GRIP2/HOMER1/KCNH2/KIT/LMOD1/MYH11/MYH7/MYL9/MYOM1/MYOZ2/NPPA/OXTR/PDLIM5/PRKACA/PTGER3/PXN/RCSD1/SLC9A1/SLN/SNTB1/SYNM/TBX20/TLN1/TPM2/TRIM72	47
3	1	1	GO:0034329	cell junction assembly	39/579	409/18670	5.25993412094131e-10	7.97581343872068e-07	6.52416390088686e-07	ACE2/ACTN1/ACTN2/ACTN4/ADD2/AGRN/CBLN2/CDH2/CDH22/CDH5/CLDN3/CLDN5/CRB3/DMTN/EPHB2/FLNA/FSCN1/FZD1/IL1RAP/ITGA5/LIMS2/NTRK3/OXTR/PDLIM5/PECAM1/PHLDB2/PKP1/PLXND1/PRKACA/RAB17/RAB29/RAPGEF1/S100A10/SHANK1/SLC9A1/SLITRK6/SRC/TLN1/WNT11	39
4	1	1	GO:0030198	extracellular matrix organization	36/579	368/18670	1.23943414636502e-09	1.21383867286447e-06	9.92912197840105e-07	A2M/ACAN/ADAM19/AGRN/ANXA2/ANXA2P2/COL19A1/COL4A1/COL4A2/COL4A6/CREB3L1/DAG1/DPP4/ENG/FBN2/FGA/FGB/FGFR4/FSCN1/HPSE2/IHH/ITGA5/ITGA7/ITGAX/LAMA4/LAMB1/LOX/MMP19/MYH11/NID1/PECAM1/PHLDB2/PRSS1/SERPINF2/SPARC/TTR	36
5	1	1	GO:0043062	extracellular structure organization	36/579	369/18670	1.33418187828586e-09	1.21383867286447e-06	9.92912197840105e-07	A2M/ACAN/ADAM19/AGRN/ANXA2/ANXA2P2/COL19A1/COL4A1/COL4A2/COL4A6/CREB3L1/DAG1/DPP4/ENG/FBN2/FGA/FGB/FGFR4/FSCN1/HPSE2/IHH/ITGA5/ITGA7/ITGAX/LAMA4/LAMB1/LOX/MMP19/MYH11/NID1/PECAM1/PHLDB2/PRSS1/SERPINF2/SPARC/TTR	36
6	1	1	GO:0002576	platelet degranulation	19/579	128/18670	1.53962133684857e-08	1.16728957688736e-05	9.54835337852578e-06	A2M/ACTN1/ACTN2/ACTN4/CD36/DMTN/EGF/FGA/FGB/FLNA/LYN/PECAM1/RARRES2/SERPINA1/SERPINF2/SPARC/TGFB3/TLN1/TOR4A	19
7	1	1	GO:0031589	cell-substrate adhesion	32/579	354/18670	6.7964175342134e-08	4.41670048044811e-05	3.61283247871344e-05	ACTN1/ACTN2/ACTN4/BVES/CD34/CD36/CX3CL1/DAG1/DISC1/DMTN/EMP2/FGA/FGB/FLNA/FREM1/ITGA5/ITGA7/KIF14/LAMB1/LIMS2/NID1/PECAM1/PHLDB2/PXN/RSU1/S100A10/SLC9A1/SNED1/SPOCK1/SRC/TYRO3/ZYX	32
8	1	1	GO:0030048	actin filament-based movement	19/579	143/18670	9.57522423650618e-08	4.85552333551063e-05	3.9717867411068e-05	ACTA1/ACTC1/ACTN2/ACTN4/ADORA1/ATP2A2/CACNA1C/CAMK2D/DES/EMP2/FLNA/GPD1L/KCNH2/MYH7/MYH9/SLC9A1/TPM2/VIL1/WIPF3	19
9	1	1	GO:0007599	hemostasis	31/579	341/18670	9.60644317863172e-08	4.85552333551063e-05	3.9717867411068e-05	A2M/ANXA2/ANXA2P2/AVPR2/CD34/CD36/DMTN/ENTPD2/F2/F2RL2/F7/FGA/FGB/FLI1/FLNA/FOXA2/HNF4A/HSPB1/LCK/LYN/MYH9/MYL9/PABPC4/PIK3R5/PRKACA/SERPINA1/SERPINF2/SRC/TLN1/TYRO3/ZNF385A	31
10	1	1	GO:0007015	actin filament organization	34/579	400/18670	1.17300219724307e-07	5.33598699525871e-05	4.3648029128992e-05	ACTA1/ACTC1/ACTN1/ACTN2/ACTN4/ADD2/ARHGAP18/ARPC5/CORO6/CX3CL1/DIAPH3/DMTN/EMP2/FLNA/FSCN1/LMOD1/MYOM1/PHLDB2/PPARGC1B/PXN/S100A10/SCIN/SERPINF2/SH3KBP1/SHANK1/SLC9A1/SPTB/SRC/SYNPO/TGFB3/TPM2/VIL1/WNT11/ZYX	34
11	1	1	GO:0050808	synapse organization	34/579	408/18670	1.87735069625834e-07	7.21291086291218e-05	5.90011451918746e-05	ACTN1/ADD2/AGRN/ALS2/CBLN2/CDH2/COL4A1/CX3CL1/DAG1/DISC1/DLGAP3/EPHB2/ERBB2/FZD1/HOMER1/IGSF21/IL1RAP/LRFN2/LRP8/NRP2/NTRK3/OXTR/PDLIM5/PLXND1/RAB17/RAB29/RELN/SHANK1/SIPA1L1/SLITRK6/SPARC/SSH1/SYN1/SYNPO	34
12	1	1	GO:1903522	regulation of blood circulation	28/579	297/18670	1.90272434282142e-07	7.21291086291218e-05	5.90011451918746e-05	ABCC9/ACE2/ADORA1/APELA/ATP2A2/ATP2B1/ATP2B3/ATP2B4/AVPR1B/AVPR2/BVES/CACNA1C/CACNA2D3/CAMK2D/CASQ1/DES/FGA/FGB/FLNA/GPD1L/HRH2/KCNH2/MYH7/NPPA/OXTR/PRKACA/SLC9A1/STIM1	28
13	1	1	GO:0031032	actomyosin structure organization	22/579	199/18670	2.62338455334818e-07	8.8850970094055e-05	7.26795199135691e-05	ACTA1/ACTC1/ACTN2/ANLN/CASQ1/CNN1/EPB41L1/LMOD1/MYH11/MYH9/MYOM1/MYOZ2/MYPN/PHLDB2/PXN/S100A10/SERPINF2/SLC9A1/SRC/TGFB3/WNT11/ZYX	22
14	1	1	GO:0051017	actin filament bundle assembly	19/579	153/18670	2.82431004899968e-07	8.8850970094055e-05	7.26795199135691e-05	ACTN1/ACTN4/ADD2/CX3CL1/DMTN/FLNA/FSCN1/PHLDB2/PXN/S100A10/SERPINF2/SHANK1/SLC9A1/SRC/SYNPO/TGFB3/VIL1/WNT11/ZYX	19
15	1	1	GO:0015711	organic anion transport	38/579	495/18670	2.92979677162195e-07	8.8850970094055e-05	7.26795199135691e-05	ABCB11/ABCC1/ACE2/ADORA1/ANO3/ANO4/APOA2/CA3/CA4/CA7/CD36/GRM2/MFSD2A/MTTP/OCA2/PITPNM2/PLA2G12B/PPFIA4/PRKAB2/SLC13A5/SLC16A12/SLC17A5/SLC1A5/SLC1A7/SLC25A23/SLC26A9/SLC27A2/SLC27A4/SLC27A6/SLC44A4/SLC4A11/SLC7A5/SLC7A7/SLCO2A1/SLCO4A1/SNAP25/TMEM30B/TRH	38
16	1	1	GO:0045216	cell-cell junction organization	21/579	185/18670	3.14142464085533e-07	8.9314629320318e-05	7.30587901672604e-05	ACE2/ACTN4/CDH2/CDH22/CDH5/CLDN3/CLDN5/CLDN6/CRB3/FSCN1/LIMS2/PECAM1/PKP1/PRKACA/PVR/RAB8B/SRC/TGFB3/TLN1/WNT11/XIRP2	21
17	1	1	GO:0061572	actin filament bundle organization	19/579	157/18670	4.23948573063994e-07	0.000113443650521653	9.27961737325832e-05	ACTN1/ACTN4/ADD2/CX3CL1/DMTN/FLNA/FSCN1/PHLDB2/PXN/S100A10/SERPINF2/SHANK1/SLC9A1/SRC/SYNPO/TGFB3/VIL1/WNT11/ZYX	19
18	1	1	GO:0003018	vascular process in circulatory system	20/579	175/18670	5.36965531272416e-07	0.000135703122319901	0.000111004277956023	ACE2/ACTA2/ADCY6/ADORA1/ATP2B1/AVPR1B/AVPR2/CDH5/DDAH1/FGA/FGB/GRIP2/HRH2/MFSD2A/NPPA/NPPB/OXTR/SERPINF2/SLC6A4/SRC	20
19	1	1	GO:0070252	actin-mediated cell contraction	16/579	121/18670	1.04804266866133e-06	0.000250923478933704	0.00020525378580154	ACTA1/ACTC1/ACTN2/ADORA1/ATP2A2/CACNA1C/CAMK2D/DES/EMP2/FLNA/GPD1L/KCNH2/MYH7/SLC9A1/TPM2/VIL1	16
20	1	1	GO:0055001	muscle cell development	20/579	186/18670	1.41873529217831e-06	0.000322691342205956	0.000263959434623701	ACTA1/ACTC1/ACTN2/ATP2A2/BVES/CASQ1/DYSF/ENG/HOMER1/LMOD1/LOX/MYH11/MYO18B/MYOM1/MYORG/MYOZ2/MYPN/NPPA/PDLIM5/TBX3	20
21	1	1	GO:0007178	transmembrane receptor protein serine/threonine kinase signaling pathway	29/579	349/18670	1.59149005495267e-06	0.000344747059999033	0.00028200086938635	AFP/BMP2/BMP8A/CDH5/CGN/CLDN5/DKK3/ENG/FBN2/FZD1/GDF10/GDF2/GDF3/HJV/HNF4A/LOX/LTBP1/MSX2/NBL1/OVOL2/PXN/SLC39A5/SOST/SRC/TBX20/TDGF1/TGFB1I1/TGFB3/ZYX	29
22	1	1	GO:0007596	blood coagulation	28/579	336/18670	2.27505800267141e-06	0.000457223888120444	0.000374006188637357	A2M/ANXA2/ANXA2P2/CD34/CD36/DMTN/ENTPD2/F2/F2RL2/F7/FGA/FGB/FLNA/FOXA2/HNF4A/HSPB1/LCK/LYN/MYH9/MYL9/PABPC4/PIK3R5/PRKACA/SERPINA1/SERPINF2/SRC/TLN1/TYRO3	28
23	1	1	GO:1903779	regulation of cardiac conduction	12/579	73/18670	2.31174970911633e-06	0.000457223888120444	0.000374006188637357	ABCC9/ACE2/ATP2A2/ATP2B1/ATP2B3/ATP2B4/CAMK2D/CASQ1/FLNA/NPPA/PRKACA/STIM1	12
24	1	1	GO:1903034	regulation of response to wounding	19/579	179/18670	3.14371696683868e-06	0.000583146393246937	0.000477009984873002	ANXA2/ANXA2P2/CD34/CD36/CNTF/DMTN/EPPK1/F2/F7/FGA/FGB/FOXA2/LYN/MYH9/NTRK3/PHLDB2/RTN4RL1/SERPINF2/VIL1	19
25	1	1	GO:0050817	coagulation	28/579	342/18670	3.20480541463474e-06	0.000583146393246937	0.000477009984873002	A2M/ANXA2/ANXA2P2/CD34/CD36/DMTN/ENTPD2/F2/F2RL2/F7/FGA/FGB/FLNA/FOXA2/HNF4A/HSPB1/LCK/LYN/MYH9/MYL9/PABPC4/PIK3R5/PRKACA/SERPINA1/SERPINF2/SRC/TLN1/TYRO3	28
26	1	1	GO:0072511	divalent inorganic cation transport	35/579	486/18670	3.69277734160665e-06	0.00064609400488341	0.00052850072480079	ANXA2/ANXA2P2/ANXA6/ATP2A2/ATP2B1/ATP2B3/ATP2B4/ATP2C2/CACNA1C/CACNA2D3/CAMK2D/CASQ1/CX3CL1/CYSLTR1/DYSF/EGF/F2/HOMER1/LCK/LGALS3/LYN/NPPA/P2RY6/PRKACA/SLC25A23/SLC30A8/SLC39A2/SLC39A5/SLC40A1/SLC41A1/SLC9A1/SLN/STIM1/TMEM163/TRPC5	35
27	1	1	GO:0050807	regulation of synapse organization	21/579	218/18670	4.58158173427111e-06	0.000771911678118492	0.000631418769226058	AGRN/CBLN2/CDH2/DAG1/DISC1/EPHB2/FZD1/HOMER1/IL1RAP/LRFN2/LRP8/NRP2/NTRK3/OXTR/PDLIM5/RAB17/RELN/SIPA1L1/SLITRK6/SPARC/SSH1	21
28	1	1	GO:0072503	cellular divalent inorganic cation homeostasis	35/579	493/18670	5.06331150664924e-06	0.00080318654933682	0.000657001411971552	ADORA1/ANXA2/ANXA2P2/ANXA6/ATP2A2/ATP2B1/ATP2B3/ATP2B4/ATP2C2/AVPR1B/BOK/CACNA1C/CAMK2D/CASQ1/CD36/CDH5/CX3CL1/CYSLTR1/DISC1/F2/F2RL2/GPR17/LCK/LYN/OXTR/P2RY6/PRKACA/PTGER3/SLC25A23/SLC30A8/SLC39A5/SLC41A1/STIM1/SYNPO/TRPC5	35
29	1	1	GO:0051146	striated muscle cell differentiation	25/579	293/18670	5.2235262831199e-06	0.00080318654933682	0.000657001411971552	ACTA1/ACTC1/ACTN2/BMP2/BVES/CASQ1/CD81/CDH2/DYSF/HOMER1/LMOD1/LOX/MYH11/MYH9/MYO18B/MYOM1/MYORG/MYOZ2/MYPN/NPPA/PDLIM5/SLC9A1/TBX3/TBX5/TRIM72	25
30	1	1	GO:0030193	regulation of blood coagulation	12/579	79/18670	5.43706998352272e-06	0.00080318654933682	0.000657001411971552	ANXA2/ANXA2P2/CD34/CD36/DMTN/F2/F7/FGA/FGB/FOXA2/LYN/SERPINF2	12
31	1	1	GO:0043270	positive regulation of ion transport	24/579	275/18670	5.47346296536413e-06	0.00080318654933682	0.000657001411971552	ACE2/ACTN2/ACTN4/ADORA1/ANXA2/ANXA2P2/ATP2B1/ATP2C2/CASQ1/CX3CL1/EPHB2/F2/FLNA/GPD1L/HOMER1/KCNH2/LGALS3/NPPA/P2RY6/RELN/SLC6A4/SLC9A1/STIM1/TRH	24
32	1	1	GO:1900046	regulation of hemostasis	12/579	80/18670	6.21887340429296e-06	0.000884051722379021	0.000723148601453145	ANXA2/ANXA2P2/CD34/CD36/DMTN/F2/F7/FGA/FGB/FOXA2/LYN/SERPINF2	12
33	1	1	GO:0003007	heart morphogenesis	23/579	259/18670	6.42462268851811e-06	0.00088562450333542	0.000724435126121579	ACTC1/BMP2/CLDN5/DNAH11/ENG/FZD1/IHH/KDM6A/MSX2/MYH7/MYOM1/NOTCH2/NRP2/OVOL2/PLXND1/PTCH1/RTN4/SOX17/TBX20/TBX3/TBX5/WNT11/XIRP2	23
34	1	1	GO:0044331	cell-cell adhesion mediated by cadherin	9/579	44/18670	6.70247387022022e-06	0.000896751577518581	0.000733537000966826	ADAM19/CDH2/CDH22/CDH5/CDHR2/EPCAM/FOXA1/FOXA2/SERPINF2	9
35	1	1	GO:0070838	divalent metal ion transport	34/579	479/18670	6.93590141789367e-06	0.000901469015714238	0.000737395834955012	ANXA2/ANXA2P2/ANXA6/ATP2A2/ATP2B1/ATP2B3/ATP2B4/ATP2C2/CACNA1C/CACNA2D3/CAMK2D/CASQ1/CX3CL1/CYSLTR1/DYSF/EGF/F2/HOMER1/LCK/LGALS3/LYN/NPPA/P2RY6/PRKACA/SLC25A23/SLC30A8/SLC39A2/SLC39A5/SLC41A1/SLC9A1/SLN/STIM1/TMEM163/TRPC5	34
36	1	1	GO:0007160	cell-matrix adhesion	21/579	225/18670	7.50887645990274e-06	0.000925782361526233	0.000757283994861852	ACTN1/ACTN2/CD34/CD36/CX3CL1/DAG1/DISC1/DMTN/EMP2/FGA/FGB/FREM1/ITGA7/NID1/PECAM1/PHLDB2/S100A10/SLC9A1/SNED1/SRC/ZYX	21
37	1	1	GO:0055002	striated muscle cell development	18/579	173/18670	7.52999502670271e-06	0.000925782361526233	0.000757283994861852	ACTA1/ACTC1/ACTN2/BVES/CASQ1/DYSF/HOMER1/LMOD1/LOX/MYH11/MYO18B/MYOM1/MYORG/MYOZ2/MYPN/NPPA/PDLIM5/TBX3	18
38	1	1	GO:0050803	regulation of synapse structure or activity	21/579	227/18670	8.61143750846349e-06	0.000966020362539253	0.000790198419913286	AGRN/CBLN2/CDH2/DAG1/DISC1/EPHB2/FZD1/HOMER1/IL1RAP/LRFN2/LRP8/NRP2/NTRK3/OXTR/PDLIM5/RAB17/RELN/SIPA1L1/SLITRK6/SPARC/SSH1	21
39	1	1	GO:0022604	regulation of cell morphogenesis	34/579	484/18670	8.64870756730486e-06	0.000966020362539253	0.000790198419913286	ACTN4/ARHGAP18/BVES/CDH2/DAG1/DISC1/DMTN/EPHB2/F2/FGA/FGB/FGD6/FLNA/ITGA7/KIT/LIMS2/LRP8/MSN/MYH9/MYO10/NTRK3/PDLIM5/PLXND1/RELN/RTN4/S100A10/SH3KBP1/SIPA1L1/SPARC/SRC/SYNE3/SYT2/TRPC5/VIL1	34
40	1	1	GO:1901888	regulation of cell junction assembly	19/579	192/18670	8.78784043912229e-06	0.000966020362539253	0.000790198419913286	ACE2/AGRN/CBLN2/CLDN5/DMTN/EPHB2/FZD1/IL1RAP/NTRK3/OXTR/PDLIM5/PHLDB2/PRKACA/RAB17/RAPGEF1/S100A10/SLC9A1/SLITRK6/SRC	19
41	1	1	GO:0098751	bone cell development	8/579	35/18670	9.1532366166955e-06	0.000966020362539253	0.000790198419913286	ANXA2/ANXA2P2/FLI1/KIT/NOTCH2/SRC/TAL1/ZNF385A	8
42	1	1	GO:1904062	regulation of cation transmembrane transport	27/579	342/18670	9.35514106808927e-06	0.000966020362539253	0.000790198419913286	ACTN2/ACTN4/ANXA3/ATP2B4/BPIFA1/CACNA1C/CAMK2D/CASQ1/CX3CL1/DYSF/EPHB2/F2/FLNA/GPD1L/GRIA3/HOMER1/KCNH2/LYN/NOX5/NPPA/P2RY6/PRKACA/RELN/SHANK1/SLC9A1/SLN/STIM1	27
43	1	1	GO:0035296	regulation of tube diameter	16/579	143/18670	9.55411212327567e-06	0.000966020362539253	0.000790198419913286	ACE2/ACTA2/ADCY6/ADORA1/ATP2B1/AVPR1B/AVPR2/FGA/FGB/GRIP2/HRH2/NPPA/NPPB/OXTR/SERPINF2/SLC6A4	16
44	1	1	GO:0097746	regulation of blood vessel diameter	16/579	143/18670	9.55411212327567e-06	0.000966020362539253	0.000790198419913286	ACE2/ACTA2/ADCY6/ADORA1/ATP2B1/AVPR1B/AVPR2/FGA/FGB/GRIP2/HRH2/NPPA/NPPB/OXTR/SERPINF2/SLC6A4	16
45	1	1	GO:0061515	myeloid cell development	11/579	70/18670	9.5561477938594e-06	0.000966020362539253	0.000790198419913286	ANXA2/ANXA2P2/DMTN/FLI1/KIT/NOTCH2/PABPC4/SRC/TAL1/TRIM58/ZNF385A	11
46	1	1	GO:0007389	pattern specification process	32/579	446/18670	1.03881297027558e-05	0.000969768879313396	0.000793264682434047	BMP2/DNAH11/ENG/EVX1/FOXA1/FOXA2/FOXJ1/GAS8/GDF3/GLI1/HHEX/HHIP/HNF1B/IHH/KDM6A/MID1/MLLT3/MSX2/NBL1/NKD1/NRP2/OVOL2/PRKACA/PTCH1/RELN/RIPPLY3/SOX17/TBX18/TBX20/TBX3/TBX5/TDGF1	32
47	1	1	GO:0050818	regulation of coagulation	12/579	84/18670	1.04211258932989e-05	0.000969768879313396	0.000793264682434047	ANXA2/ANXA2P2/CD34/CD36/DMTN/F2/F7/FGA/FGB/FOXA2/LYN/SERPINF2	12
49	1	1	GO:0035150	regulation of tube size	16/579	144/18670	1.04459606696761e-05	0.000969768879313396	0.000793264682434047	ACE2/ACTA2/ADCY6/ADORA1/ATP2B1/AVPR1B/AVPR2/FGA/FGB/GRIP2/HRH2/NPPA/NPPB/OXTR/SERPINF2/SLC6A4	16
50	1	1	GO:0001708	cell fate specification	13/579	99/18670	1.1542694582736e-05	0.00103405987147104	0.000845854298955263	ESRP1/EVX1/FOXA1/FOXA2/HNF1B/IHH/NTRK3/PTCH1/SOX17/TBX18/TBX20/TBX3/TBX5	13
51	1	1	GO:0001763	morphogenesis of a branching structure	19/579	196/18670	1.18191002234866e-05	0.00103405987147104	0.000845854298955263	BMP2/COL4A1/DAG1/EGF/ENG/FOXA1/GDF2/HHIP/HNF1B/IHH/MSX2/PLXND1/PTCH1/RTN4/SRC/ST14/TBX20/TBX3/TDGF1	19
52	1	1	GO:0070527	platelet aggregation	10/579	59/18670	1.21716070622463e-05	0.00103405987147104	0.000845854298955263	DMTN/FGA/FGB/FLNA/HSPB1/LYN/MYH9/MYL9/TLN1/TYRO3	10
53	1	1	GO:0055074	calcium ion homeostasis	33/579	471/18670	1.23713308894403e-05	0.00103405987147104	0.000845854298955263	ADORA1/ANXA2/ANXA2P2/ANXA6/ATP2A2/ATP2B1/ATP2B3/ATP2B4/ATP2C2/AVPR1B/BOK/CACNA1C/CAMK2D/CASQ1/CD36/CDH5/CX3CL1/CYSLTR1/DISC1/F2/F2RL2/GPR17/LCK/LYN/OXTR/P2RY6/PRKACA/PTGER3/S100A14/SLC25A23/STIM1/SYNPO/TRPC5	33
54	1	1	GO:0061337	cardiac conduction	16/579	146/18670	1.24552140659932e-05	0.00103405987147104	0.000845854298955263	ABCC9/ACE2/ATP2A2/ATP2B1/ATP2B3/ATP2B4/CACNA1C/CACNA2D3/CAMK2D/CASQ1/FLNA/KCNH2/NPPA/PRKACA/SLC9A1/STIM1	16
55	1	1	GO:0008016	regulation of heart contraction	22/579	251/18670	1.25023725941761e-05	0.00103405987147104	0.000845854298955263	ABCC9/ACE2/ADORA1/APELA/ATP2A2/ATP2B1/ATP2B3/ATP2B4/BVES/CACNA1C/CACNA2D3/CAMK2D/CASQ1/DES/FLNA/GPD1L/KCNH2/MYH7/NPPA/PRKACA/SLC9A1/STIM1	22
56	1	1	GO:0034446	substrate adhesion-dependent cell spreading	13/579	100/18670	1.28977208532293e-05	0.00104770950288107	0.000857019609326422	ACTN4/BVES/DMTN/FGA/FGB/FLNA/KIF14/LAMB1/LIMS2/PXN/S100A10/SRC/TYRO3	13
57	1	1	GO:0061041	regulation of wound healing	16/579	148/18670	1.48014871008478e-05	0.00117055170919371	0.000957503741018796	ANXA2/ANXA2P2/CD34/CD36/DMTN/EPPK1/F2/F7/FGA/FGB/FOXA2/LYN/MYH9/PHLDB2/SERPINF2/VIL1	16
58	1	1	GO:0003015	heart process	24/579	292/18670	1.50352700537103e-05	0.00117055170919371	0.000957503741018796	ABCC9/ACE2/ACTC1/ADORA1/APELA/ATP2A2/ATP2B1/ATP2B3/ATP2B4/BVES/CACNA1C/CACNA2D3/CAMK2D/CASQ1/DES/FLNA/GPD1L/KCNH2/MYH7/NPPA/PRKACA/SLC9A1/SRC/STIM1	24
59	1	1	GO:0098742	cell-cell adhesion via plasma-membrane adhesion molecules	23/579	273/18670	1.51819192882895e-05	0.00117055170919371	0.000957503741018796	ANXA3/BMP2/CDH2/CDH22/CDH5/CDHR1/CDHR2/CLDN3/CLDN5/CLDN6/CLDN7/CX3CL1/EPCAM/IGSF21/IL1RAP/ITGA5/MYPN/PCDHA12/PCDHGB5/PECAM1/PVR/TENM3/VSTM2L	23
60	1	1	GO:0010959	regulation of metal ion transport	29/579	394/18670	1.67441741879738e-05	0.00126948747301821	0.00103843255709627	ACTN2/ACTN4/ADORA1/ANXA2/ANXA2P2/ATP2B1/ATP2B4/ATP2C2/BPIFA1/CACNA1C/CAMK2D/CASQ1/CX3CL1/DYSF/EGF/F2/FLNA/GPD1L/HOMER1/KCNH2/LGALS3/LYN/NKAIN1/NPPA/P2RY6/PRKACA/SLC9A1/SLN/STIM1	29
61	1	1	GO:0048754	branching morphogenesis of an epithelial tube	16/579	150/18670	1.75328348873985e-05	0.00129780205438451	0.00106159370185448	BMP2/COL4A1/DAG1/EGF/ENG/FOXA1/GDF2/HHIP/HNF1B/IHH/MSX2/PLXND1/PTCH1/SRC/TBX20/TBX3	16
62	1	1	GO:0006874	cellular calcium ion homeostasis	32/579	458/18670	1.76882232077027e-05	0.00129780205438451	0.00106159370185448	ADORA1/ANXA2/ANXA2P2/ANXA6/ATP2A2/ATP2B1/ATP2B3/ATP2B4/ATP2C2/AVPR1B/BOK/CACNA1C/CAMK2D/CASQ1/CD36/CDH5/CX3CL1/CYSLTR1/DISC1/F2/F2RL2/GPR17/LCK/LYN/OXTR/P2RY6/PRKACA/PTGER3/SLC25A23/STIM1/SYNPO/TRPC5	32
63	1	1	GO:0007369	gastrulation	18/579	185/18670	1.89839662136904e-05	0.00137076289374726	0.0011212751974168	APELA/COL4A2/DAG1/FOXA2/GDF3/HNF1B/HNF4A/ITGA5/ITGA7/KDM6A/LAMB1/PHLDB2/PRKACA/SOX17/TAL1/TBX20/TXNRD1/WNT11	18
64	1	1	GO:0034765	regulation of ion transmembrane transport	33/579	483/18670	2.06307466226878e-05	0.00146639478729073	0.00119950146893423	ACTN2/ACTN4/ANXA3/ATP2B4/BPIFA1/CACNA1C/CACNA2D3/CAMK2D/CASQ1/CX3CL1/DYSF/EPHB2/F2/FLNA/GPD1L/GRIA3/HOMER1/KCNC3/KCNH2/KCNJ6/KCNQ3/KCNV1/LYN/NOX5/NPPA/P2RY6/PRKACA/RELN/SCN9A/SHANK1/SLC9A1/SLN/STIM1	33
65	1	1	GO:0042310	vasoconstriction	11/579	76/18670	2.13830290437395e-05	0.00149648306338417	0.00122411348452825	ACE2/ACTA2/ATP2B1/AVPR1B/AVPR2/FGA/FGB/GRIP2/HRH2/OXTR/SLC6A4	11
66	1	1	GO:0030168	platelet activation	16/579	153/18670	2.2470855885521e-05	0.00153059879254651	0.00125201993073131	DMTN/ENTPD2/F2/F2RL2/FGA/FGB/FLNA/HSPB1/LCK/LYN/MYH9/MYL9/PIK3R5/SRC/TLN1/TYRO3	16
67	1	1	GO:0070588	calcium ion transmembrane transport	25/579	319/18670	2.25434423171282e-05	0.00153059879254651	0.00125201993073131	ANXA2/ANXA2P2/ANXA6/ATP2A2/ATP2B1/ATP2B3/ATP2B4/ATP2C2/CACNA1C/CACNA2D3/CAMK2D/CASQ1/CX3CL1/DYSF/F2/LCK/LYN/NPPA/P2RY6/PRKACA/SLC25A23/SLC9A1/SLN/STIM1/TRPC5	25
68	1	1	GO:0010811	positive regulation of cell-substrate adhesion	14/579	121/18670	2.33574146336325e-05	0.00156254234071168	0.00127814954690234	CD36/CX3CL1/DAG1/DISC1/DMTN/EMP2/FGA/FGB/FLNA/ITGA5/LIMS2/NID1/RSU1/S100A10	14
69	1	1	GO:0006937	regulation of muscle contraction	17/579	171/18670	2.43611242280997e-05	0.00160606890019747	0.00131375399155351	ACE2/ADORA1/ANXA6/ATP2A2/ATP2B1/CACNA1C/CAMK2D/CASQ1/CNN1/FLNA/KIT/MYH7/MYL9/NPPA/OXTR/PRKACA/SLC9A1	17
70	1	1	GO:0060047	heart contraction	23/579	282/18670	2.54790119183675e-05	0.00165577178880934	0.00135441063355533	ABCC9/ACE2/ACTC1/ADORA1/APELA/ATP2A2/ATP2B1/ATP2B3/ATP2B4/BVES/CACNA1C/CACNA2D3/CAMK2D/CASQ1/DES/FLNA/GPD1L/KCNH2/MYH7/NPPA/PRKACA/SLC9A1/STIM1	23
71	1	1	GO:0060562	epithelial tube morphogenesis	25/579	322/18670	2.63650507442761e-05	0.00168921994134806	0.00138177100639016	BMP2/COL4A1/DAG1/EGF/ENG/FOXA1/FZD1/GDF2/HHIP/HNF1B/IHH/ITGAX/KDM6A/LGR5/MSX2/OVOL2/PLXND1/PRKACA/PTCH1/SOX17/SRC/ST14/TBX20/TBX3/WNT11	25
72	1	1	GO:0018108	peptidyl-tyrosine phosphorylation	27/579	363/18670	2.71095690508655e-05	0.00171279763350537	0.00140105740635686	ADORA1/CBLC/CD300A/CD36/CD81/CNTF/CRLF1/DMTN/EGF/EPHB2/ERBB2/FGFR4/IL12RB2/ITGA5/KIT/LCK/LMTK2/LRP8/LYN/MATK/NTRK3/PECAM1/RELN/SRC/TAL1/TDGF1/TYRO3	27
73	1	1	GO:0072132	mesenchyme morphogenesis	9/579	52/18670	2.78941178834586e-05	0.00173822386646374	0.00142185590076462	ACTA1/ACTA2/ACTC1/ACTG2/BMP2/ENG/MSX2/TBX20/WNT11	9
74	1	1	GO:0042692	muscle cell differentiation	28/579	385/18670	2.89575830955611e-05	0.00178010872299604	0.0014561174429987	ACTA1/ACTC1/ACTN2/ATP2A2/BMP2/BVES/CASQ1/CD81/CDH2/DYSF/ENG/HOMER1/KIT/LMOD1/LOX/MYH11/MYH9/MYO18B/MYOM1/MYORG/MYOZ2/MYPN/NPPA/PDLIM5/SLC9A1/TBX3/TBX5/TRIM72	28
75	1	1	GO:0018212	peptidyl-tyrosine modification	27/579	366/18670	3.13019523764393e-05	0.0018985677514723	0.00155301616351878	ADORA1/CBLC/CD300A/CD36/CD81/CNTF/CRLF1/DMTN/EGF/EPHB2/ERBB2/FGFR4/IL12RB2/ITGA5/KIT/LCK/LMTK2/LRP8/LYN/MATK/NTRK3/PECAM1/RELN/SRC/TAL1/TDGF1/TYRO3	27
76	1	1	GO:0032970	regulation of actin filament-based process	28/579	388/18670	3.32591763959208e-05	0.00199073675559268	0.0016284098138446	ACTN2/ADD2/ADORA1/ARHGAP18/ARPC5/ATP2A2/CACNA1C/CAMK2D/CX3CL1/DMTN/FLNA/FSCN1/LMOD1/MYH9/NOTCH2/NTRK3/PHLDB2/PXN/S100A10/SCIN/SERPINF2/SHANK1/SLC9A1/SPTB/SYNPO/TGFB3/VIL1/WNT11	28
77	1	1	GO:0006941	striated muscle contraction	17/579	177/18670	3.79647931424256e-05	0.00224288109097265	0.00183466225233731	ACE2/ACTC1/ADORA1/ATP2A2/CACNA1C/CAMK2D/CASQ1/FLNA/GPD1L/HOMER1/KCNH2/MYH7/NPPA/PRKACA/RCSD1/SLC9A1/SYNM	17
78	1	1	GO:0046942	carboxylic acid transport	25/579	331/18670	4.15956310657335e-05	0.00242587853484643	0.00198435297999147	ABCB11/ABCC1/ACE2/ADORA1/CD36/GRM2/MFSD2A/OCA2/PLA2G12B/PPFIA4/PRKAB2/SLC13A5/SLC16A12/SLC17A5/SLC1A5/SLC1A7/SLC26A9/SLC27A2/SLC27A4/SLC27A6/SLC7A5/SLC7A7/SLCO2A1/SNAP25/TRH	25
79	1	1	GO:0050804	modulation of chemical synaptic transmission	30/579	436/18670	4.28177843352566e-05	0.00245373250514267	0.00200713734786809	ADORA1/ATP2A2/CA7/CDH2/CX3CL1/DISC1/EPHB2/GRID1/GRIK1/GRM2/HOMER1/HRH2/KIT/LRFN2/LRP8/MAP1A/NPTXR/OXTR/PHF24/PLCL2/PRKACA/RELN/SHANK1/SIPA1L1/SLC6A4/SNAP25/SRC/SSH1/SYN1/SYNPO	30
80	1	1	GO:0010810	regulation of cell-substrate adhesion	19/579	215/18670	4.31520335043776e-05	0.00245373250514267	0.00200713734786809	ACTN4/CD36/CX3CL1/DAG1/DISC1/DMTN/EMP2/FGA/FGB/FLNA/ITGA5/LIMS2/NID1/PHLDB2/RSU1/S100A10/SLC9A1/SPOCK1/SRC	19
81	1	1	GO:0003279	cardiac septum development	13/579	112/18670	4.39177170666434e-05	0.00246644067822421	0.0020175325514046	DNAH11/ENG/FZD1/LTBP1/MSX2/NOTCH2/NRP2/PLXND1/TBX20/TBX3/TBX5/WNT11/XIRP2	13
82	1	1	GO:0099177	regulation of trans-synaptic signaling	30/579	437/18670	4.4661595559298e-05	0.00247762924633228	0.00202668472788342	ADORA1/ATP2A2/CA7/CDH2/CX3CL1/DISC1/EPHB2/GRID1/GRIK1/GRM2/HOMER1/HRH2/KIT/LRFN2/LRP8/MAP1A/NPTXR/OXTR/PHF24/PLCL2/PRKACA/RELN/SHANK1/SIPA1L1/SLC6A4/SNAP25/SRC/SSH1/SYN1/SYNPO	30
83	1	1	GO:0032231	regulation of actin filament bundle assembly	12/579	97/18670	4.56183194948348e-05	0.00248600147784558	0.00203353315921004	CX3CL1/FLNA/PHLDB2/PXN/S100A10/SERPINF2/SHANK1/SLC9A1/SYNPO/TGFB3/VIL1/WNT11	12
84	1	1	GO:0015849	organic acid transport	25/579	333/18670	4.59055010197909e-05	0.00248600147784558	0.00203353315921004	ABCB11/ABCC1/ACE2/ADORA1/CD36/GRM2/MFSD2A/OCA2/PLA2G12B/PPFIA4/PRKAB2/SLC13A5/SLC16A12/SLC17A5/SLC1A5/SLC1A7/SLC26A9/SLC27A2/SLC27A4/SLC27A6/SLC7A5/SLC7A7/SLCO2A1/SNAP25/TRH	25
85	1	1	GO:0007043	cell-cell junction assembly	14/579	129/18670	4.79864716245277e-05	0.0025602709345073	0.00209428509527445	ACE2/ACTN4/CDH2/CDH22/CDH5/CLDN3/CLDN5/CRB3/FSCN1/PECAM1/PKP1/PRKACA/TLN1/WNT11	14
86	1	1	GO:0016485	protein processing	19/579	217/18670	4.89653926801792e-05	0.0025602709345073	0.00209428509527445	ACE2/ANXA2/ANXA2P2/APH1B/CES1/CHAC1/CPN1/CPXM2/F7/FGA/FGB/HJV/IHH/MYH9/PCSK2/PRKACA/PTCH1/SERPINF2/SRC	19
87	1	1	GO:0060348	bone development	19/579	217/18670	4.89653926801792e-05	0.0025602709345073	0.00209428509527445	ANXA2/ANXA2P2/ANXA6/BMP2/ENG/FLI1/FREM1/IHH/KIT/LOX/MSX2/NOTCH2/PAPPA2/SP5/SPARC/SRC/TAL1/TGFB3/ZNF385A	19
88	1	1	GO:0061138	morphogenesis of a branching epithelium	17/579	182/18670	5.40538828619318e-05	0.00279421719476054	0.00228565162580059	BMP2/COL4A1/DAG1/EGF/ENG/FOXA1/GDF2/HHIP/HNF1B/IHH/MSX2/PLXND1/PTCH1/SRC/ST14/TBX20/TBX3	17
89	1	1	GO:0016338	calcium-independent cell-cell adhesion via plasma membrane cell-adhesion molecules	6/579	23/18670	5.57600634686291e-05	0.00285002841257072	0.00233130484165114	BMP2/CLDN3/CLDN5/CLDN6/CLDN7/CX3CL1	6
90	1	1	GO:0010927	cellular component assembly involved in morphogenesis	13/579	115/18670	5.80308411929405e-05	0.00293313662874096	0.00239928682593035	ACTA1/ACTC1/ACTN2/CASQ1/DAG1/IHH/KNL1/LMOD1/MYH11/MYOM1/MYOZ2/MYPN/PHLDB2	13
91	1	1	GO:0045785	positive regulation of cell adhesion	28/579	403/18670	6.47485469000502e-05	0.0032367158225091	0.00264761264652027	ADAM19/CD36/CD81/CX3CL1/DAG1/DISC1/DMTN/DPP4/DYSF/EMP2/ERBB2/FGA/FGB/FLNA/FOXA1/FOXA2/IHH/ITGA5/LCK/LIMS2/LYN/MYO10/NID1/RSU1/S100A10/SERPINF2/SRC/TNFSF4	28
92	1	1	GO:0090092	regulation of transmembrane receptor protein serine/threonine kinase signaling pathway	20/579	241/18670	6.65715558027116e-05	0.00327440324009334	0.00267844071079357	BMP2/BMP8A/CDH5/DKK3/ENG/FBN2/FZD1/GDF10/GDF2/GDF3/HJV/LOX/LTBP1/MSX2/NBL1/OVOL2/SOST/TBX20/TGFB1I1/TGFB3	20
93	1	1	GO:0008360	regulation of cell shape	15/579	150/18670	6.76618827365957e-05	0.00327440324009334	0.00267844071079357	ARHGAP18/BVES/DAG1/DMTN/F2/FGD6/ITGA7/KIT/MSN/MYH9/MYO10/PLXND1/SH3KBP1/SYNE3/VIL1	15
94	1	1	GO:0061351	neural precursor cell proliferation	15/579	150/18670	6.76618827365957e-05	0.00327440324009334	0.00267844071079357	ASPM/CDH2/CX3CL1/DISC1/EGF/FLNA/GLI1/HHIP/KIF14/KIF1A/LIMS2/LYN/RAPGEF1/SLC39A5/SLC6A4	15
95	1	1	GO:0070050	neuron cellular homeostasis	7/579	34/18670	6.90442354624503e-05	0.0032943134431663	0.00269472712836664	ADORA1/ATP2B1/ATP2B3/CX3CL1/MAP1A/SLC6A2/TYRO3	7
96	1	1	GO:0035637	multicellular organismal signaling	18/579	204/18670	6.95216730147207e-05	0.0032943134431663	0.00269472712836664	ABCC9/ACE2/ATP2A2/ATP2B1/ATP2B3/ATP2B4/CACNA1C/CACNA2D3/CAMK2D/CASQ1/FLNA/KCNH2/NPPA/NTRK3/PRKACA/SCN9A/SLC9A1/STIM1	18
97	1	1	GO:0044409	entry into host	14/579	134/18670	7.29729440586948e-05	0.00342220538683508	0.00279934191261515	ACE2/CD81/CLDN6/DAG1/DPP4/HAVCR1/ITGA5/MRC1/PVR/SLC1A5/SLC20A2/SRC/TRIM8/TYRO3	14
98	1	1	GO:0060537	muscle tissue development	28/579	408/18670	8.00950051401758e-05	0.00371787937125163	0.00304120132299164	ACTA1/ACTC1/ACTN2/BMP2/BVES/CASQ1/COL19A1/ENG/GLI1/HOMER1/IHH/LOX/MYH11/MYH7/MYO18B/MYOM1/MYORG/MYOZ2/NPPA/PDLIM5/SLC9A1/SOX17/SRPK3/TBX20/TBX3/TBX5/TP73/XIRP2	28
99	1	1	GO:1903524	positive regulation of blood circulation	10/579	73/18670	8.15991342111564e-05	0.00374943900531869	0.00306701689990896	ACE2/APELA/ATP2A2/AVPR1B/AVPR2/FGA/FGB/HRH2/NPPA/OXTR	10
100	1	1	GO:0007229	integrin-mediated signaling pathway	12/579	103/18670	8.26912575670634e-05	0.00376162530672572	0.00307698521578494	ADAM11/DMTN/EMP2/FLNA/ITGA5/ITGA7/ITGAX/LIMS2/MYH9/SRC/TLN1/ZYX	12
101	1	1	GO:2000177	regulation of neural precursor cell proliferation	11/579	88/18670	8.54660631764196e-05	0.00384935763752012	0.00314874969597335	ASPM/CDH2/CX3CL1/DISC1/EGF/FLNA/GLI1/LIMS2/LYN/RAPGEF1/SLC6A4	11
102	1	1	GO:0014706	striated muscle tissue development	27/579	390/18670	9.24529912708678e-05	0.00412322213030566	0.00337276908299812	ACTA1/ACTC1/ACTN2/BMP2/BVES/CASQ1/COL19A1/ENG/GLI1/HOMER1/LOX/MYH11/MYH7/MYO18B/MYOM1/MYORG/MYOZ2/NPPA/PDLIM5/SLC9A1/SOX17/SRPK3/TBX20/TBX3/TBX5/TP73/XIRP2	27
103	1	1	GO:0006816	calcium ion transport	29/579	434/18670	9.59569328039377e-05	0.00422387526768697	0.00345510269955767	ANXA2/ANXA2P2/ANXA6/ATP2A2/ATP2B1/ATP2B3/ATP2B4/ATP2C2/CACNA1C/CACNA2D3/CAMK2D/CASQ1/CX3CL1/CYSLTR1/DYSF/EGF/F2/HOMER1/LCK/LGALS3/LYN/NPPA/P2RY6/PRKACA/SLC25A23/SLC9A1/SLN/STIM1/TRPC5	29
104	1	1	GO:0032386	regulation of intracellular transport	26/579	370/18670	9.75379838321992e-05	0.00422387526768697	0.00345510269955767	ACTN2/ANXA2/ANXA2P2/ARHGAP1/BVES/CD300A/CD36/CD81/CRYAB/DMTN/DNAJC13/ERBB2/FLNA/GAB2/LYN/MSN/MX2/NPPA/PMAIP1/PRKACA/RAB29/REEP1/SRC/TMEM30B/TP73/TRIM58	26
105	1	1	GO:0001704	formation of primary germ layer	13/579	121/18670	9.84240005220529e-05	0.00422387526768697	0.00345510269955767	APELA/COL4A2/HNF1B/ITGA5/ITGA7/KDM6A/LAMB1/PRKACA/SOX17/TAL1/TBX20/TXNRD1/WNT11	13
106	1	1	GO:0046718	viral entry into host cell	13/579	121/18670	9.84240005220529e-05	0.00422387526768697	0.00345510269955767	ACE2/CD81/CLDN6/DAG1/DPP4/HAVCR1/ITGA5/MRC1/PVR/SLC1A5/SLC20A2/TRIM8/TYRO3	13
107	1	1	GO:0032233	positive regulation of actin filament bundle assembly	9/579	61/18670	0.000102637443475171	0.00436353019036032	0.00356933952468992	CX3CL1/FLNA/PXN/S100A10/SERPINF2/SYNPO/TGFB3/VIL1/WNT11	9
108	1	1	GO:0003002	regionalization	25/579	351/18670	0.000106888336041589	0.00450217630234434	0.0036827511491912	BMP2/EVX1/FOXA1/FOXA2/FOXJ1/GDF3/GLI1/HHEX/HHIP/HNF1B/KDM6A/MLLT3/MSX2/NBL1/NKD1/NRP2/OVOL2/PRKACA/PTCH1/RELN/SOX17/TBX18/TBX20/TBX3/TDGF1	25
109	1	1	GO:0060411	cardiac septum morphogenesis	10/579	76/18670	0.000115360910619155	0.00481446589363794	0.00393820201872248	DNAH11/ENG/FZD1/MSX2/NOTCH2/NRP2/TBX20/TBX3/TBX5/WNT11	10
110	1	1	GO:1902903	regulation of supramolecular fiber organization	25/579	353/18670	0.000116888806719331	0.0048148605573136	0.00393852485106121	ACTN2/ADD2/ARHGAP18/ARPC5/CDH5/CRYAB/CX3CL1/DMTN/FLNA/INPP5J/LMOD1/MAP1A/MID1/PHLDB2/PXN/S100A10/SCIN/SERPINF2/SHANK1/SLC9A1/SPTB/SYNPO/TGFB3/VIL1/WNT11	25
111	1	1	GO:0032967	positive regulation of collagen biosynthetic process	6/579	26/18670	0.000117487254750892	0.0048148605573136	0.00393852485106121	CREB3L1/ENG/F2/IHH/SERPINF2/TGFB3	6
112	1	1	GO:0001837	epithelial to mesenchymal transition	14/579	141/18670	0.000126616991400888	0.00514268476680927	0.00420668293799002	BMP2/DAG1/ENG/FOXA1/FOXA2/KBTBD8/MSX2/OVOL2/PHLDB2/RTN4/TBX5/TGFB1I1/TGFB3/WNT11	14
113	1	1	GO:0051924	regulation of calcium ion transport	20/579	254/18670	0.000136840346008163	0.00550873215921357	0.00450610734176857	ANXA2/ANXA2P2/ATP2B1/ATP2C2/CACNA1C/CAMK2D/CASQ1/CX3CL1/DYSF/EGF/F2/HOMER1/LGALS3/LYN/NPPA/P2RY6/PRKACA/SLC9A1/SLN/STIM1	20
115	1	1	GO:0003073	regulation of systemic arterial blood pressure	11/579	93/18670	0.000141609367658677	0.00555328459895965	0.00454255094984956	ACE2/ADORA1/AVPR1B/AVPR2/CES1/DDAH1/EMP2/NPPA/NPPB/OXTR/SERPINF2	11
116	1	1	GO:0035249	synaptic transmission, glutamatergic	11/579	93/18670	0.000141609367658677	0.00555328459895965	0.00454255094984956	ADORA1/ALS2/CDH2/DISC1/GRID1/GRIK1/GRM2/HOMER1/OXTR/RELN/SHANK1	11
117	1	1	GO:0051261	protein depolymerization	12/579	109/18670	0.000143225096082178	0.00556864070151991	0.00455511214260459	ACTN2/ADD2/DMTN/DNAJC6/LMOD1/MAP1A/MID1/NCKAP5L/SCIN/SLN/SPTB/VIL1	12
118	1	1	GO:0010714	positive regulation of collagen metabolic process	6/579	27/18670	0.000147123369925015	0.00567173059143128	0.00463943900700202	CREB3L1/ENG/F2/IHH/SERPINF2/TGFB3	6
120	1	1	GO:2000049	positive regulation of cell-cell adhesion mediated by cadherin	4/579	10/18670	0.000165627797672652	0.00627867376344076	0.00513591460327038	ADAM19/FOXA1/FOXA2/SERPINF2	4
121	1	1	GO:2000047	regulation of cell-cell adhesion mediated by cadherin	5/579	18/18670	0.000172715708208918	0.00649325418712703	0.00531144000451089	ADAM19/EPCAM/FOXA1/FOXA2/SERPINF2	5
122	1	1	GO:0060485	mesenchyme development	21/579	279/18670	0.000176298353537497	0.0065349484254096	0.00534554562224732	ACTA1/ACTA2/ACTC1/ACTG2/ANXA6/BMP2/DAG1/ENG/FOXA1/FOXA2/KBTBD8/MSX2/NRP2/OVOL2/PHLDB2/RTN4/TBX20/TBX5/TGFB1I1/TGFB3/WNT11	21
123	1	1	GO:0090257	regulation of muscle system process	20/579	259/18670	0.000177793582052283	0.0065349484254096	0.00534554562224732	ACE2/ADORA1/ANXA6/ATP2A2/ATP2B1/ATP2B4/CACNA1C/CAMK2D/CASQ1/CNN1/DAG1/FLNA/KIT/MYH7/MYL9/NPPA/OXTR/PRKACA/SLC9A1/SLN	20
124	1	1	GO:0070509	calcium ion import	10/579	80/18670	0.000178134448175597	0.0065349484254096	0.00534554562224732	ATP2A2/ATP2B4/ATP2C2/CACNA1C/DYSF/EGF/HOMER1/LGALS3/SLC25A23/SLN	10
125	1	1	GO:0042730	fibrinolysis	6/579	28/18670	0.00018237707039339	0.00663706634575624	0.00542907742181586	ANXA2/ANXA2P2/F2/FGA/FGB/SERPINF2	6
126	1	1	GO:0110053	regulation of actin filament organization	20/579	261/18670	0.000196978087619232	0.00708067289131107	0.00579194471214833	ACTN2/ADD2/ARHGAP18/ARPC5/CX3CL1/DMTN/FLNA/LMOD1/PHLDB2/PXN/S100A10/SCIN/SERPINF2/SHANK1/SLC9A1/SPTB/SYNPO/TGFB3/VIL1/WNT11	20
127	1	1	GO:0034109	homotypic cell-cell adhesion	10/579	81/18670	0.000197679810331173	0.00708067289131107	0.00579194471214833	DMTN/FGA/FGB/FLNA/HSPB1/LYN/MYH9/MYL9/TLN1/TYRO3	10
128	1	1	GO:0006942	regulation of striated muscle contraction	11/579	97/18670	0.000206697142262736	0.00734582265744675	0.00600883550903594	ACE2/ADORA1/ATP2A2/CACNA1C/CAMK2D/CASQ1/FLNA/MYH7/NPPA/PRKACA/SLC9A1	11
129	1	1	GO:0007517	muscle organ development	27/579	410/18670	0.000209613943795157	0.00738638034969281	0.00604201143945207	ACTA1/ACTC1/BMP2/BVES/CASQ1/CNTF/COL19A1/CRYAB/ENG/FHL3/FZD1/GLI1/HOMER1/ITGA7/LOX/MYH7/MYOM1/MYORG/MYOZ2/SOX17/SRPK3/TAGLN/TBX20/TBX5/TP73/TRIM72/XIRP2	27
130	1	1	GO:0032964	collagen biosynthetic process	8/579	53/18670	0.000211085831052993	0.00738638034969281	0.00604201143945207	CREB3L1/CYGB/ENG/F2/IHH/SERPINF2/TGFB3/TRAM2	8
131	1	1	GO:0035051	cardiocyte differentiation	15/579	167/18670	0.000225630438499246	0.00774494912768667	0.00633531838492494	ACTC1/ACTN2/ANXA2/ANXA2P2/BMP2/BVES/MYH11/MYO18B/MYOM1/NPPA/PDLIM5/SLC9A1/SOX17/TBX3/TBX5	15
132	1	1	GO:0048732	gland development	28/579	434/18670	0.000225773782098088	0.00774494912768667	0.00633531838492494	ATP2C2/BMP2/DAG1/DKK3/E2F8/EGF/FOXA1/GLI1/HNF1B/HNF4A/HRH2/IHH/LIMS2/MAN2A1/MSN/MSX2/NKX2-8/OXTR/PKM/PLXND1/PTCH1/RTN4/SRC/TBX3/TDGF1/TFCP2L1/TGFB3/WNT11	28
133	1	1	GO:0099175	regulation of postsynapse organization	11/579	98/18670	0.000226440587817614	0.00774494912768667	0.00633531838492494	CDH2/HOMER1/IL1RAP/LRFN2/LRP8/NRP2/NTRK3/PDLIM5/RELN/SIPA1L1/SSH1	11
134	1	1	GO:0003158	endothelium development	13/579	132/18670	0.000237104167639612	0.00798953228587106	0.00653538582928676	ANXA2/ANXA2P2/CD34/CDH5/CLDN5/ENG/GDF2/ITGAX/MSN/PECAM1/RAPGEF1/SLC40A1/SOX17	13
135	1	1	GO:0031333	negative regulation of protein-containing complex assembly	13/579	132/18670	0.000237104167639612	0.00798953228587106	0.00653538582928676	ADD2/CDH5/CRYAB/DMTN/INPP5J/KIF14/LMOD1/SCIN/SOST/SPTB/SRC/TBX20/VIL1	13
136	1	1	GO:1901879	regulation of protein depolymerization	10/579	83/18670	0.000242205759176902	0.00810142645952741	0.00662691454094697	ACTN2/ADD2/DMTN/LMOD1/MAP1A/MID1/SCIN/SLN/SPTB/VIL1	10
137	1	1	GO:0001778	plasma membrane repair	4/579	11/18670	0.000253897549026544	0.00843051058774997	0.00689610323326033	ANXA6/DYSF/MYH9/TRIM72	4
138	1	1	GO:0002064	epithelial cell development	17/579	207/18670	0.00026014857450738	0.00857547728575415	0.00701468505632028	ACTA2/CDH5/CLDN3/CLDN5/ENG/FLNA/FOXA1/FOXJ1/HNF4A/HRH2/IHH/MSN/PECAM1/RAPGEF1/SLITRK6/ST14/TFCP2L1	17
139	1	1	GO:0007215	glutamate receptor signaling pathway	11/579	100/18670	0.000270739472277871	0.00886038747764055	0.00724773975389833	ACTN2/ANXA3/CX3CL1/EPHB2/GRIA3/GRID1/GRIK1/GRM2/HOMER1/RELN/SHANK1	11
140	1	1	GO:0003205	cardiac chamber development	15/579	171/18670	0.000291874693448503	0.00948384271783744	0.0077577221153418	DNAH11/ENG/FZD1/LTBP1/MSX2/MYH7/NOTCH2/NRP2/OVOL2/PLXND1/TBX20/TBX3/TBX5/WNT11/XIRP2	15
141	1	1	GO:0051966	regulation of synaptic transmission, glutamatergic	9/579	70/18670	0.000300674703003564	0.00963217763354374	0.00787905911873683	ADORA1/CDH2/DISC1/GRIK1/GRM2/HOMER1/OXTR/RELN/SHANK1	9
143	2	2	GO:0006614	SRP-dependent cotranslational protein targeting to membrane	49/520	105/18670	3.96358496994667e-48	1.560859761165e-44	1.560859761165e-44	RPL10A/RPL12/RPL13/RPL13A/RPL14/RPL18/RPL19/RPL21/RPL24/RPL27/RPL27A/RPL29/RPL3/RPL30/RPL31/RPL32/RPL34/RPL35/RPL35A/RPL36/RPL38/RPL39/RPL41/RPL5/RPL7/RPL7A/RPL9/RPS11/RPS12/RPS14/RPS15/RPS15A/RPS16/RPS18/RPS19/RPS20/RPS21/RPS24/RPS25/RPS27/RPS27A/RPS29/RPS3/RPS3A/RPS5/RPS6/RPS7/RPS8/RPS9	49
144	2	2	GO:0006613	cotranslational protein targeting to membrane	49/520	109/18670	4.0889388538422e-47	8.05112060321529e-44	8.05112060321529e-44	RPL10A/RPL12/RPL13/RPL13A/RPL14/RPL18/RPL19/RPL21/RPL24/RPL27/RPL27A/RPL29/RPL3/RPL30/RPL31/RPL32/RPL34/RPL35/RPL35A/RPL36/RPL38/RPL39/RPL41/RPL5/RPL7/RPL7A/RPL9/RPS11/RPS12/RPS14/RPS15/RPS15A/RPS16/RPS18/RPS19/RPS20/RPS21/RPS24/RPS25/RPS27/RPS27A/RPS29/RPS3/RPS3A/RPS5/RPS6/RPS7/RPS8/RPS9	49
145	2	2	GO:0000184	nuclear-transcribed mRNA catabolic process, nonsense-mediated decay	50/520	120/18670	5.19119004210106e-46	6.81430212859799e-43	6.81430212859799e-43	DCP1B/RPL10A/RPL12/RPL13/RPL13A/RPL14/RPL18/RPL19/RPL21/RPL24/RPL27/RPL27A/RPL29/RPL3/RPL30/RPL31/RPL32/RPL34/RPL35/RPL35A/RPL36/RPL38/RPL39/RPL41/RPL5/RPL7/RPL7A/RPL9/RPS11/RPS12/RPS14/RPS15/RPS15A/RPS16/RPS18/RPS19/RPS20/RPS21/RPS24/RPS25/RPS27/RPS27A/RPS29/RPS3/RPS3A/RPS5/RPS6/RPS7/RPS8/RPS9	50
146	2	2	GO:0045047	protein targeting to ER	49/520	118/18670	5.14329609373854e-45	5.06357500428559e-42	5.06357500428559e-42	RPL10A/RPL12/RPL13/RPL13A/RPL14/RPL18/RPL19/RPL21/RPL24/RPL27/RPL27A/RPL29/RPL3/RPL30/RPL31/RPL32/RPL34/RPL35/RPL35A/RPL36/RPL38/RPL39/RPL41/RPL5/RPL7/RPL7A/RPL9/RPS11/RPS12/RPS14/RPS15/RPS15A/RPS16/RPS18/RPS19/RPS20/RPS21/RPS24/RPS25/RPS27/RPS27A/RPS29/RPS3/RPS3A/RPS5/RPS6/RPS7/RPS8/RPS9	49
147	2	2	GO:0072599	establishment of protein localization to endoplasmic reticulum	49/520	122/18670	3.75290671962261e-44	2.95578933237476e-41	2.95578933237476e-41	RPL10A/RPL12/RPL13/RPL13A/RPL14/RPL18/RPL19/RPL21/RPL24/RPL27/RPL27A/RPL29/RPL3/RPL30/RPL31/RPL32/RPL34/RPL35/RPL35A/RPL36/RPL38/RPL39/RPL41/RPL5/RPL7/RPL7A/RPL9/RPS11/RPS12/RPS14/RPS15/RPS15A/RPS16/RPS18/RPS19/RPS20/RPS21/RPS24/RPS25/RPS27/RPS27A/RPS29/RPS3/RPS3A/RPS5/RPS6/RPS7/RPS8/RPS9	49
148	2	2	GO:0070972	protein localization to endoplasmic reticulum	49/520	147/18670	1.65813349382809e-39	1.08828828311584e-36	1.08828828311584e-36	RPL10A/RPL12/RPL13/RPL13A/RPL14/RPL18/RPL19/RPL21/RPL24/RPL27/RPL27A/RPL29/RPL3/RPL30/RPL31/RPL32/RPL34/RPL35/RPL35A/RPL36/RPL38/RPL39/RPL41/RPL5/RPL7/RPL7A/RPL9/RPS11/RPS12/RPS14/RPS15/RPS15A/RPS16/RPS18/RPS19/RPS20/RPS21/RPS24/RPS25/RPS27/RPS27A/RPS29/RPS3/RPS3A/RPS5/RPS6/RPS7/RPS8/RPS9	49
149	2	2	GO:0019083	viral transcription	52/520	177/18670	1.0501834158979e-38	5.90803184543703e-36	5.90803184543703e-36	POLR2F/RPL10A/RPL12/RPL13/RPL13A/RPL14/RPL18/RPL19/RPL21/RPL24/RPL27/RPL27A/RPL29/RPL3/RPL30/RPL31/RPL32/RPL34/RPL35/RPL35A/RPL36/RPL38/RPL39/RPL41/RPL5/RPL7/RPL7A/RPL9/RPS11/RPS12/RPS14/RPS15/RPS15A/RPS16/RPS18/RPS19/RPS20/RPS21/RPS24/RPS25/RPS27/RPS27A/RPS29/RPS3/RPS3A/RPS5/RPS6/RPS7/RPS8/RPS9/TRIM27/USF1	52
150	2	2	GO:0019080	viral gene expression	52/520	191/18670	7.63570096770975e-37	3.75867380135512e-34	3.75867380135512e-34	POLR2F/RPL10A/RPL12/RPL13/RPL13A/RPL14/RPL18/RPL19/RPL21/RPL24/RPL27/RPL27A/RPL29/RPL3/RPL30/RPL31/RPL32/RPL34/RPL35/RPL35A/RPL36/RPL38/RPL39/RPL41/RPL5/RPL7/RPL7A/RPL9/RPS11/RPS12/RPS14/RPS15/RPS15A/RPS16/RPS18/RPS19/RPS20/RPS21/RPS24/RPS25/RPS27/RPS27A/RPS29/RPS3/RPS3A/RPS5/RPS6/RPS7/RPS8/RPS9/TRIM27/USF1	52
152	2	2	GO:0006413	translational initiation	50/520	193/18670	2.63059663091911e-34	1.03592895325594e-31	1.03592895325594e-31	EIF3H/RPL10A/RPL12/RPL13/RPL13A/RPL14/RPL18/RPL19/RPL21/RPL24/RPL27/RPL27A/RPL29/RPL3/RPL30/RPL31/RPL32/RPL34/RPL35/RPL35A/RPL36/RPL38/RPL39/RPL41/RPL5/RPL7/RPL7A/RPL9/RPS11/RPS12/RPS14/RPS15/RPS15A/RPS16/RPS18/RPS19/RPS20/RPS21/RPS24/RPS25/RPS27/RPS27A/RPS29/RPS3/RPS3A/RPS5/RPS6/RPS7/RPS8/RPS9	50
154	2	2	GO:0090150	establishment of protein localization to membrane	53/520	332/18670	2.90002175753588e-25	9.51690473431356e-23	9.51690473431356e-23	CPLX1/GOLGA7/KCNB1/RPL10A/RPL12/RPL13/RPL13A/RPL14/RPL18/RPL19/RPL21/RPL24/RPL27/RPL27A/RPL29/RPL3/RPL30/RPL31/RPL32/RPL34/RPL35/RPL35A/RPL36/RPL38/RPL39/RPL41/RPL5/RPL7/RPL7A/RPL9/RPS11/RPS12/RPS14/RPS15/RPS15A/RPS16/RPS18/RPS19/RPS20/RPS21/RPS24/RPS25/RPS27/RPS27A/RPS29/RPS3/RPS3A/RPS5/RPS6/RPS7/RPS8/RPS9/VPS37D	53
155	2	2	GO:0006401	RNA catabolic process	55/520	397/18670	4.20406469807462e-23	1.27350821392445e-20	1.27350821392445e-20	DCP1B/ERN2/EXOSC4/PCBP4/RNASEH2C/RPL10A/RPL12/RPL13/RPL13A/RPL14/RPL18/RPL19/RPL21/RPL24/RPL27/RPL27A/RPL29/RPL3/RPL30/RPL31/RPL32/RPL34/RPL35/RPL35A/RPL36/RPL38/RPL39/RPL41/RPL5/RPL7/RPL7A/RPL9/RPS11/RPS12/RPS14/RPS15/RPS15A/RPS16/RPS18/RPS19/RPS20/RPS21/RPS24/RPS25/RPS27/RPS27A/RPS29/RPS3/RPS3A/RPS5/RPS6/RPS7/RPS8/RPS9/TRIR	55
157	2	2	GO:0006605	protein targeting	56/520	435/18670	6.21728928670488e-22	1.63224568073626e-19	1.63224568073626e-19	GOLGA7/HOMER3/IMMP2L/KCNB1/RPL10A/RPL12/RPL13/RPL13A/RPL14/RPL18/RPL19/RPL21/RPL24/RPL27/RPL27A/RPL29/RPL3/RPL30/RPL31/RPL32/RPL34/RPL35/RPL35A/RPL36/RPL38/RPL39/RPL41/RPL5/RPL7/RPL7A/RPL9/RPS11/RPS12/RPS14/RPS15/RPS15A/RPS16/RPS18/RPS19/RPS20/RPS21/RPS24/RPS25/RPS27/RPS27A/RPS29/RPS3/RPS3A/RPS5/RPS6/RPS7/RPS8/RPS9/SIAH3/UBL5/VPS37D	56
158	2	2	GO:0042254	ribosome biogenesis	36/520	297/18670	1.1648178431211e-13	2.8669079163818e-11	2.8669079163818e-11	EXOSC4/FDXACB1/MRM1/MRPL11/MTERF3/NOP53/NWD2/PIH1D2/RBIS/RPL10A/RPL12/RPL14/RPL24/RPL26L1/RPL27/RPL3/RPL35/RPL35A/RPL38/RPL5/RPL7/RPL7A/RPS14/RPS15/RPS16/RPS19/RPS21/RPS24/RPS27/RPS5/RPS6/RPS7/RPS8/RPS9/RRP7BP/ZNHIT3	36
159	2	2	GO:0002181	cytoplasmic translation	21/520	100/18670	3.90614322194738e-13	9.04846588707575e-11	9.04846588707575e-11	DPH7/EIF3H/RPL10A/RPL13A/RPL18/RPL19/RPL24/RPL26L1/RPL29/RPL30/RPL31/RPL32/RPL35A/RPL36/RPL38/RPL39/RPL41/RPL9/RPS21/RPS29/TMA7	21
160	2	2	GO:0022613	ribonucleoprotein complex biogenesis	42/520	468/18670	2.58049573815234e-11	5.64555123157995e-09	5.64555123157995e-09	EIF3H/EXOSC4/FDXACB1/LUC7L/MRM1/MRPL11/MTERF3/NOP53/NWD2/PIH1D2/RBIS/RPL10A/RPL12/RPL13A/RPL14/RPL24/RPL26L1/RPL27/RPL3/RPL35/RPL35A/RPL38/RPL5/RPL7/RPL7A/RPS14/RPS15/RPS16/RPS19/RPS21/RPS24/RPS27/RPS5/RPS6/RPS7/RPS8/RPS9/RRP7BP/SNRPD2/SNRPG/WEE2-AS1/ZNHIT3	42
161	2	2	GO:0016072	rRNA metabolic process	28/520	225/18670	3.52429375256468e-11	7.30456252505248e-09	7.30456252505248e-09	ERN2/EXOSC4/FDXACB1/MRM1/NOP53/PIH1D2/RPL10A/RPL14/RPL27/RPL35/RPL35A/RPL5/RPL7/RPL7A/RPS14/RPS15/RPS16/RPS19/RPS21/RPS24/RPS27/RPS6/RPS7/RPS8/RPS9/RRP7BP/TRIR/ZNHIT3	28
162	2	2	GO:0042273	ribosomal large subunit biogenesis	16/520	71/18670	8.1313251347592e-11	1.60105791903409e-08	1.60105791903409e-08	MRPL11/NOP53/NWD2/RPL10A/RPL12/RPL14/RPL24/RPL26L1/RPL3/RPL35/RPL35A/RPL38/RPL5/RPL7/RPL7A/ZNHIT3	16
163	2	2	GO:0006364	rRNA processing	26/520	214/18670	3.04202362711308e-10	5.70451859217681e-08	5.70451859217681e-08	EXOSC4/FDXACB1/MRM1/NOP53/PIH1D2/RPL10A/RPL14/RPL27/RPL35/RPL35A/RPL5/RPL7/RPL7A/RPS14/RPS15/RPS16/RPS19/RPS21/RPS24/RPS27/RPS6/RPS7/RPS8/RPS9/RRP7BP/ZNHIT3	26
164	2	2	GO:0042255	ribosome assembly	14/520	63/18670	1.51883688882697e-09	2.71871803100028e-07	2.71871803100028e-07	MRPL11/MTERF3/NOP53/RPL12/RPL24/RPL3/RPL38/RPL5/RPS14/RPS15/RPS19/RPS27/RPS5/RRP7BP	14
165	2	2	GO:0042274	ribosomal small subunit biogenesis	13/520	67/18670	3.35540705477705e-08	5.74504042683132e-06	5.74504042683132e-06	RPL38/RPS14/RPS15/RPS16/RPS19/RPS21/RPS24/RPS27/RPS5/RPS6/RPS7/RPS8/RRP7BP	13
166	2	2	GO:0000028	ribosomal small subunit assembly	7/520	19/18670	4.70528264478105e-07	7.72058460631158e-05	7.72058460631158e-05	RPL38/RPS14/RPS15/RPS19/RPS27/RPS5/RRP7BP	7
167	2	2	GO:0022618	ribonucleoprotein complex assembly	21/520	229/18670	1.87369934437016e-06	0.000295145120725188	0.000295145120725188	EIF3H/LUC7L/MRPL11/NOP53/PIH1D2/RPL12/RPL13A/RPL24/RPL3/RPL38/RPL5/RPS14/RPS15/RPS19/RPS27/RPS5/RRP7BP/SNRPD2/SNRPG/WEE2-AS1/ZNHIT3	21
168	2	2	GO:0048706	embryonic skeletal system development	15/520	126/18670	2.31426087186141e-06	0.000350521512053471	0.000350521512053471	COL11A1/DSCAML1/HOXA4/HOXA5/HOXB3/HOXB4/HOXB5/HOXB6/HOXB7/HSD17B7/IRX5/PCSK5/SULF1/SULF2/TWIST1	15
169	2	2	GO:0071826	ribonucleoprotein complex subunit organization	21/520	236/18670	3.03064904847827e-06	0.000442025776033608	0.000442025776033609	EIF3H/LUC7L/MRPL11/NOP53/PIH1D2/RPL12/RPL13A/RPL24/RPL3/RPL38/RPL5/RPS14/RPS15/RPS19/RPS27/RPS5/RRP7BP/SNRPD2/SNRPG/WEE2-AS1/ZNHIT3	21
170	2	2	GO:0034470	ncRNA processing	27/520	384/18670	1.10498536477775e-05	0.00155408298803385	0.00155408298803385	EXOSC4/FDXACB1/MRM1/NOP53/PIH1D2/QTRT1/RPL10A/RPL14/RPL27/RPL35/RPL35A/RPL5/RPL7/RPL7A/RPS14/RPS15/RPS16/RPS19/RPS21/RPS24/RPS27/RPS6/RPS7/RPS8/RPS9/RRP7BP/ZNHIT3	27
171	2	2	GO:0000027	ribosomal large subunit assembly	7/520	30/18670	1.4568225793256e-05	0.00197826459220145	0.00197826459220145	MRPL11/NOP53/RPL12/RPL24/RPL3/RPL38/RPL5	7
172	2	2	GO:0006703	estrogen biosynthetic process	5/520	13/18670	1.75829808131876e-05	0.00230805928141109	0.00230805928141109	HSD17B1/HSD17B14/HSD17B7/HSD17B8/STAR	5
173	2	2	GO:0008210	estrogen metabolic process	7/520	32/18670	2.29511199308242e-05	0.00291553258992212	0.00291553258992212	CYP2D6/HSD17B1/HSD17B14/HSD17B7/HSD17B8/STAR/SULT1A1	7
174	2	2	GO:0034660	ncRNA metabolic process	30/520	475/18670	2.87622467256354e-05	0.00353955398767351	0.00353955398767351	ERN2/EXOSC4/FDXACB1/MRM1/NOP53/PIH1D2/PLD6/QTRT1/RPL10A/RPL14/RPL27/RPL35/RPL35A/RPL5/RPL7/RPL7A/RPS14/RPS15/RPS16/RPS19/RPS21/RPS24/RPS27/RPS6/RPS7/RPS8/RPS9/RRP7BP/TRIR/ZNHIT3	30
175	2	2	GO:0048704	embryonic skeletal system morphogenesis	11/520	93/18670	5.46023493634403e-05	0.00651588035737055	0.00651588035737055	COL11A1/DSCAML1/HOXA4/HOXA5/HOXB3/HOXB4/HOXB5/HOXB6/HOXB7/IRX5/TWIST1	11
176	2	2	GO:0006595	polyamine metabolic process	5/520	17/18670	7.70732588829401e-05	0.00892689686708877	0.00892689686708877	AZIN2/HDAC10/ODC1/SAT1/SAT2	5
177	3	3	GO:0050804	modulation of chemical synaptic transmission	26/337	436/18670	1.09377422730976e-07	0.000202508508481348	0.00017884337501921	ADORA1/ATP2A2/CA7/CDH2/CX3CL1/DISC1/EPHB2/GRID1/GRIK1/GRM2/HOMER1/HRH2/KIT/LRFN2/LRP8/MAP1A/NPTXR/OXTR/PHF24/PLCL2/PRKACA/RELN/SHANK1/SIPA1L1/SLC6A4/SNAP25/SRC/SSH1/SYN1/SYNPO	26
178	3	3	GO:0099177	regulation of trans-synaptic signaling	26/337	437/18670	1.14411586712626e-07	0.000202508508481348	0.00017884337501921	ADORA1/ATP2A2/CA7/CDH2/CX3CL1/DISC1/EPHB2/GRID1/GRIK1/GRM2/HOMER1/HRH2/KIT/LRFN2/LRP8/MAP1A/NPTXR/OXTR/PHF24/PLCL2/PRKACA/RELN/SHANK1/SIPA1L1/SLC6A4/SNAP25/SRC/SSH1/SYN1/SYNPO	26
179	3	3	GO:0009612	response to mechanical stimulus	16/337	210/18670	1.43230356859029e-06	0.00169011821093654	0.00149261108726778	ANGPT2/ATP8A2/COL3A1/CXCL12/DCN/ENDOG/FOS/FOXP2/IGFBP2/JUN/KIAA0319/NRXN1/PDZD7/PTGER4/RIPOR2/STRA6	16
180	3	3	GO:0007411	axon guidance	17/337	276/18670	1.19124395543042e-05	0.00884042091493495	0.00780732979998716	ATOH1/BCL11B/BDNF/CDH4/CXCL12/EFNB3/EGR2/FEZ1/ISL2/LGI1/LRTM1/NFIB/NRXN1/NTNG2/RPS6KA5/SEMA6A/UNC5C	17
181	3	3	GO:0097485	neuron projection guidance	17/337	277/18670	1.24864702188347e-05	0.00884042091493495	0.00780732979998716	ATOH1/BCL11B/BDNF/CDH4/CXCL12/EFNB3/EGR2/FEZ1/ISL2/LGI1/LRTM1/NFIB/NRXN1/NTNG2/RPS6KA5/SEMA6A/UNC5C	17
182	4	4	GO:0070588	calcium ion transmembrane transport	40/651	319/18670	2.2859568694529e-12	6.06533522975903e-09	5.27032175627867e-09	ANXA2/ANXA2P2/ANXA6/ATP2A2/ATP2B1/ATP2B3/ATP2B4/ATP2C2/CACNA1C/CACNA2D3/CAMK2D/CASQ1/CX3CL1/DYSF/F2/LCK/LYN/NPPA/P2RY6/PRKACA/SLC25A23/SLC9A1/SLN/STIM1/TRPC5	40
183	4	4	GO:0003015	heart process	38/651	292/18670	2.61043048407964e-12	6.06533522975903e-09	5.27032175627867e-09	ABCC9/ACE2/ACTC1/ADORA1/APELA/ATP2A2/ATP2B1/ATP2B3/ATP2B4/BVES/CACNA1C/CACNA2D3/CAMK2D/CASQ1/DES/FLNA/GPD1L/KCNH2/MYH7/NPPA/PRKACA/SLC9A1/SRC/STIM1	38
184	4	4	GO:0060047	heart contraction	37/651	282/18670	3.97545721085995e-12	6.15798321962206e-09	5.35082591609079e-09	ABCC9/ACE2/ACTC1/ADORA1/APELA/ATP2A2/ATP2B1/ATP2B3/ATP2B4/BVES/CACNA1C/CACNA2D3/CAMK2D/CASQ1/DES/FLNA/GPD1L/KCNH2/MYH7/NPPA/PRKACA/SLC9A1/STIM1	37
185	4	4	GO:0008016	regulation of heart contraction	34/651	251/18670	1.22738661849836e-11	1.42591640404047e-08	1.23901449172624e-08	ABCC9/ACE2/ADORA1/APELA/ATP2A2/ATP2B1/ATP2B3/ATP2B4/BVES/CACNA1C/CACNA2D3/CAMK2D/CASQ1/DES/FLNA/GPD1L/KCNH2/MYH7/NPPA/PRKACA/SLC9A1/STIM1	34
186	4	4	GO:0061337	cardiac conduction	25/651	146/18670	4.09535959025254e-11	3.80622720318071e-08	3.30732618699131e-08	ABCC9/ACE2/ATP2A2/ATP2B1/ATP2B3/ATP2B4/CACNA1C/CACNA2D3/CAMK2D/CASQ1/FLNA/KCNH2/NPPA/PRKACA/SLC9A1/STIM1	25
187	4	4	GO:0097553	calcium ion transmembrane import into cytosol	24/651	140/18670	9.81678929893317e-11	7.60310331202374e-08	6.60652697380836e-08	AKAP6/ANK2/APLNR/ATP1A2/CAPN3/CD19/F2RL3/GRIN2B/GRIN2D/ITPR1/ITPR3/JPH1/JPH2/PDPK1/PLCB2/PLCG2/PRNP/RYR2/RYR3/SELENON/SLC8A1/TPCN1/TRDN/TRPV6	24
188	4	4	GO:0070838	divalent metal ion transport	47/651	479/18670	1.69508372671215e-10	1.10226150718612e-07	9.57782642240258e-08	ANXA2/ANXA2P2/ANXA6/ATP2A2/ATP2B1/ATP2B3/ATP2B4/ATP2C2/CACNA1C/CACNA2D3/CAMK2D/CASQ1/CX3CL1/CYSLTR1/DYSF/EGF/F2/HOMER1/LCK/LGALS3/LYN/NPPA/P2RY6/PRKACA/SLC25A23/SLC30A8/SLC39A2/SLC39A5/SLC41A1/SLC9A1/SLN/STIM1/TMEM163/TRPC5	47
189	4	4	GO:0034765	regulation of ion transmembrane transport	47/651	483/18670	2.24258439383995e-10	1.10226150718612e-07	9.57782642240258e-08	ACTN2/ACTN4/ANXA3/ATP2B4/BPIFA1/CACNA1C/CACNA2D3/CAMK2D/CASQ1/CX3CL1/DYSF/EPHB2/F2/FLNA/GPD1L/GRIA3/HOMER1/KCNC3/KCNH2/KCNJ6/KCNQ3/KCNV1/LYN/NOX5/NPPA/P2RY6/PRKACA/RELN/SCN9A/SHANK1/SLC9A1/SLN/STIM1	47
190	4	4	GO:0006816	calcium ion transport	44/651	434/18670	2.33582035889627e-10	1.10226150718612e-07	9.57782642240258e-08	ANXA2/ANXA2P2/ANXA6/ATP2A2/ATP2B1/ATP2B3/ATP2B4/ATP2C2/CACNA1C/CACNA2D3/CAMK2D/CASQ1/CX3CL1/CYSLTR1/DYSF/EGF/F2/HOMER1/LCK/LGALS3/LYN/NPPA/P2RY6/PRKACA/SLC25A23/SLC9A1/SLN/STIM1/TRPC5	44
191	4	4	GO:0060402	calcium ion transport into cytosol	25/651	158/18670	2.37198516717478e-10	1.10226150718612e-07	9.57782642240258e-08	AKAP6/ANK2/APLNR/ATP1A2/CAPN3/CAV1/CD19/F2RL3/GRIN2B/GRIN2D/ITPR1/ITPR3/JPH1/JPH2/PDPK1/PLCB2/PLCG2/PRNP/RYR2/RYR3/SELENON/SLC8A1/TPCN1/TRDN/TRPV6	25
192	4	4	GO:0072511	divalent inorganic cation transport	47/651	486/18670	2.75991928694156e-10	1.16594044785613e-07	1.01311486935003e-07	ANXA2/ANXA2P2/ANXA6/ATP2A2/ATP2B1/ATP2B3/ATP2B4/ATP2C2/CACNA1C/CACNA2D3/CAMK2D/CASQ1/CX3CL1/CYSLTR1/DYSF/EGF/F2/HOMER1/LCK/LGALS3/LYN/NPPA/P2RY6/PRKACA/SLC25A23/SLC30A8/SLC39A2/SLC39A5/SLC40A1/SLC41A1/SLC9A1/SLN/STIM1/TMEM163/TRPC5	47
193	4	4	GO:1903522	regulation of blood circulation	35/651	297/18670	3.1178718244626e-10	1.20739586402314e-07	1.04913651917882e-07	ABCC9/ACE2/ADORA1/APELA/ATP2A2/ATP2B1/ATP2B3/ATP2B4/AVPR1B/AVPR2/BVES/CACNA1C/CACNA2D3/CAMK2D/CASQ1/DES/FGA/FGB/FLNA/GPD1L/HRH2/KCNH2/MYH7/NPPA/OXTR/PRKACA/SLC9A1/STIM1	35
194	4	4	GO:0060401	cytosolic calcium ion transport	26/651	176/18670	4.87062948598049e-10	1.74106270933472e-07	1.51285301281143e-07	AKAP6/ANK2/APLNR/ATP1A2/CAPN3/CAV1/CD19/F2RL3/GRIN2B/GRIN2D/ITPR1/ITPR3/JPH1/JPH2/MCUR1/PDPK1/PLCB2/PLCG2/PRNP/RYR2/RYR3/SELENON/SLC8A1/TPCN1/TRDN/TRPV6	26
195	4	4	GO:0035637	multicellular organismal signaling	27/651	204/18670	2.72404629719398e-09	9.04188795932888e-07	7.85672300453843e-07	ABCC9/ACE2/ATP2A2/ATP2B1/ATP2B3/ATP2B4/CACNA1C/CACNA2D3/CAMK2D/CASQ1/FLNA/KCNH2/NPPA/NTRK3/PRKACA/SCN9A/SLC9A1/STIM1	27
196	4	4	GO:1903779	regulation of cardiac conduction	16/651	73/18670	3.30068901970531e-09	1.02255345830471e-06	8.88522321374707e-07	ABCC9/ACE2/ATP2A2/ATP2B1/ATP2B3/ATP2B4/CAMK2D/CASQ1/FLNA/NPPA/PRKACA/STIM1	16
197	4	4	GO:1904062	regulation of cation transmembrane transport	36/651	342/18670	3.86116437273774e-09	1.12142692750702e-06	9.74435956172499e-07	ACTN2/ACTN4/ANXA3/ATP2B4/BPIFA1/CACNA1C/CAMK2D/CASQ1/CX3CL1/DYSF/EPHB2/F2/FLNA/GPD1L/GRIA3/HOMER1/KCNH2/LYN/NOX5/NPPA/P2RY6/PRKACA/RELN/SHANK1/SLC9A1/SLN/STIM1	36
198	4	4	GO:0010959	regulation of metal ion transport	39/651	394/18670	4.95780213684418e-09	1.35522979587735e-06	1.17759312674516e-06	ACTN2/ACTN4/ADORA1/ANXA2/ANXA2P2/ATP2B1/ATP2B4/ATP2C2/BPIFA1/CACNA1C/CAMK2D/CASQ1/CX3CL1/DYSF/EGF/F2/FLNA/GPD1L/HOMER1/KCNH2/LGALS3/LYN/NKAIN1/NPPA/P2RY6/PRKACA/SLC9A1/SLN/STIM1	39
199	4	4	GO:0007204	positive regulation of cytosolic calcium ion concentration	34/651	319/18670	7.66353194713982e-09	1.87859520617171e-06	1.63235844537499e-06	ADCY8/AKAP6/ANK2/APLNR/ATP1A2/CACNB2/CAPN3/CAV1/CD19/CMKLR1/F2RL1/F2RL3/GRIN2B/GRIN2D/ITGAV/ITPR1/ITPR3/JPH1/JPH2/PDPK1/PLCB2/PLCG2/PRNP/PROK2/RYR2/RYR3/SELENON/SLC8A1/TGM2/TPCN1/TRDN/TRPC6/TRPV4/TRPV6	34
200	4	4	GO:0055001	muscle cell development	25/651	186/18670	7.68093585480149e-09	1.87859520617171e-06	1.63235844537499e-06	ACTA1/ACTC1/ACTN2/ATP2A2/BVES/CASQ1/DYSF/ENG/HOMER1/LMOD1/LOX/MYH11/MYO18B/MYOM1/MYORG/MYOZ2/MYPN/NPPA/PDLIM5/TBX3	25
201	4	4	GO:0055002	striated muscle cell development	24/651	173/18670	8.13812199246697e-09	1.8908926449497e-06	1.64304399805807e-06	ACTA1/ACTC1/ACTN2/BVES/CASQ1/DYSF/HOMER1/LMOD1/LOX/MYH11/MYO18B/MYOM1/MYORG/MYOZ2/MYPN/NPPA/PDLIM5/TBX3	24
202	4	4	GO:0051209	release of sequestered calcium ion into cytosol	20/651	124/18670	1.06480852875667e-08	2.26056145862808e-06	1.96425849281309e-06	AKAP6/ANK2/APLNR/ATP1A2/CAPN3/CD19/F2RL3/ITPR1/ITPR3/JPH1/JPH2/PDPK1/PLCB2/PLCG2/RYR2/RYR3/SELENON/SLC8A1/TPCN1/TRDN	20
203	4	4	GO:0034764	positive regulation of transmembrane transport	26/651	204/18670	1.19413820260274e-08	2.26056145862808e-06	1.96425849281309e-06	ADRB2/AKAP6/ANK2/APLNR/ATP1B2/C3/CACNB2/CACNG3/CAPN3/CD19/F2RL3/IRS1/JPH2/KCNJ11/KCNMB1/KCNQ1/MEF2A/NOS1AP/PDPK1/PLCG2/RYR2/SORBS1/STAC2/TRDN/TRPC6/WNK1	26
206	4	4	GO:0072503	cellular divalent inorganic cation homeostasis	44/651	493/18670	1.21614022951801e-08	2.26056145862808e-06	1.96425849281309e-06	ADORA1/ANXA2/ANXA2P2/ANXA6/ATP2A2/ATP2B1/ATP2B3/ATP2B4/ATP2C2/AVPR1B/BOK/CACNA1C/CAMK2D/CASQ1/CD36/CDH5/CX3CL1/CYSLTR1/DISC1/F2/F2RL2/GPR17/LCK/LYN/OXTR/P2RY6/PRKACA/PTGER3/SLC25A23/SLC30A8/SLC39A5/SLC41A1/STIM1/SYNPO/TRPC5	44
207	4	4	GO:0051283	negative regulation of sequestering of calcium ion	20/651	126/18670	1.41163595881201e-08	2.52302780792285e-06	2.1923220801631e-06	AKAP6/ANK2/APLNR/ATP1A2/CAPN3/CD19/F2RL3/ITPR1/ITPR3/JPH1/JPH2/PDPK1/PLCB2/PLCG2/RYR2/RYR3/SELENON/SLC8A1/TPCN1/TRDN	20
208	4	4	GO:0051282	regulation of sequestering of calcium ion	20/651	128/18670	1.86036341679012e-08	3.20189214734211e-06	2.7822043145446e-06	AKAP6/ANK2/APLNR/ATP1A2/CAPN3/CD19/F2RL3/ITPR1/ITPR3/JPH1/JPH2/PDPK1/PLCB2/PLCG2/RYR2/RYR3/SELENON/SLC8A1/TPCN1/TRDN	20
209	4	4	GO:0034767	positive regulation of ion transmembrane transport	22/651	156/18670	2.51404368976231e-08	4.17241465225908e-06	3.62551563681511e-06	ADRB2/AKAP6/ANK2/APLNR/ATP1B2/CACNB2/CACNG3/CAPN3/CD19/F2RL3/JPH2/KCNJ11/KCNMB1/KCNQ1/NOS1AP/PDPK1/PLCG2/RYR2/STAC2/TRDN/TRPC6/WNK1	22
210	4	4	GO:0055074	calcium ion homeostasis	42/651	471/18670	2.69737596416135e-08	4.30311090405071e-06	3.73908088476743e-06	ADORA1/ANXA2/ANXA2P2/ANXA6/ATP2A2/ATP2B1/ATP2B3/ATP2B4/ATP2C2/AVPR1B/BOK/CACNA1C/CAMK2D/CASQ1/CD36/CDH5/CX3CL1/CYSLTR1/DISC1/F2/F2RL2/GPR17/LCK/LYN/OXTR/P2RY6/PRKACA/PTGER3/S100A14/SLC25A23/STIM1/SYNPO/TRPC5	42
211	4	4	GO:0051208	sequestering of calcium ion	20/651	131/18670	2.78464162699653e-08	4.30311090405071e-06	3.73908088476743e-06	AKAP6/ANK2/APLNR/ATP1A2/CAPN3/CD19/F2RL3/ITPR1/ITPR3/JPH1/JPH2/PDPK1/PLCB2/PLCG2/RYR2/RYR3/SELENON/SLC8A1/TPCN1/TRDN	20
212	4	4	GO:1904064	positive regulation of cation transmembrane transport	21/651	144/18670	2.87059259792494e-08	4.30311090405071e-06	3.73908088476743e-06	ADRB2/AKAP6/ANK2/APLNR/ATP1B2/CACNB2/CACNG3/CAPN3/CD19/F2RL3/JPH2/KCNJ11/KCNMB1/KCNQ1/NOS1AP/PDPK1/PLCG2/RYR2/STAC2/TRDN/WNK1	21
213	4	4	GO:0043270	positive regulation of ion transport	30/651	275/18670	3.47220632396067e-08	5.04229462107664e-06	4.38137613773459e-06	ACE2/ACTN2/ACTN4/ADORA1/ANXA2/ANXA2P2/ATP2B1/ATP2C2/CASQ1/CX3CL1/EPHB2/F2/FLNA/GPD1L/HOMER1/KCNH2/LGALS3/NPPA/P2RY6/RELN/SLC6A4/SLC9A1/STIM1/TRH	30
214	4	4	GO:0043954	cellular component maintenance	13/651	55/18670	3.76543113987466e-08	5.30241166878713e-06	4.60739835807311e-06	DLG2/ERC2/F2RL1/GRIN2B/IGF1R/ITGA3/KIFC3/MYOCD/PKP2/PLEKHA7/PRNP/SYNGAP1/TANC1	13
215	4	4	GO:0051651	maintenance of location in cell	26/651	219/18670	5.2037349581204e-08	7.11228127952515e-06	6.18003941156343e-06	AKAP6/ANK2/APLNR/ATP1A2/BCL3/CAPN3/CAV1/CD19/F2RL3/HK1/HK2/ITPR1/ITPR3/JPH1/JPH2/PDPK1/PLCB2/PLCG2/RYR2/RYR3/SELENON/SLC8A1/SYNE1/TPCN1/TRDN/VPS13D	26
216	4	4	GO:0051235	maintenance of location	32/651	315/18670	6.59896919461429e-08	8.76154567067789e-06	7.61312656557606e-06	AKAP6/ANK2/APLNR/ATP1A2/BCL3/C3/CAPN3/CAV1/CD19/F2RL3/FITM2/HK1/HK2/ITGAV/ITGB3/ITPR1/ITPR3/JPH1/JPH2/NRROS/PDPK1/PLCB2/PLCG2/RYR2/RYR3/SELENON/SLC17A7/SLC8A1/SYNE1/TPCN1/TRDN/VPS13D	32
217	4	4	GO:0007043	cell-cell junction assembly	19/651	129/18670	1.11274063849505e-07	1.43636270752402e-05	1.2480915465693e-05	ACE2/ACTN4/CDH2/CDH22/CDH5/CLDN3/CLDN5/CRB3/FSCN1/PECAM1/PKP1/PRKACA/TLN1/WNT11	19
218	4	4	GO:0030048	actin filament-based movement	20/651	143/18670	1.24355795596936e-07	1.56184157334855e-05	1.35712327712616e-05	ACTA1/ACTC1/ACTN2/ACTN4/ADORA1/ATP2A2/CACNA1C/CAMK2D/DES/EMP2/FLNA/GPD1L/KCNH2/MYH7/MYH9/SLC9A1/TPM2/VIL1/WIPF3	20
219	4	4	GO:0032412	regulation of ion transmembrane transporter activity	28/651	260/18670	1.30401398832688e-07	1.56683541635844e-05	1.36146255244493e-05	ADRB2/AHNAK/AKAP6/ANK2/ATP1A2/ATP1B2/CACNB2/CACNG3/CAV1/DLG2/FGF12/GRIN2B/JPH1/JPH2/KCNJ11/NOS1AP/PLCG2/PRNP/RYR2/SCN2B/SELENON/SHISA9/STAC2/STOM/TRDN/TRPC6/UTRN/WNK1	28
220	4	4	GO:0045216	cell-cell junction organization	23/651	185/18670	1.31496839332858e-07	1.56683541635844e-05	1.36146255244493e-05	ACE2/ACTN4/CDH2/CDH22/CDH5/CLDN3/CLDN5/CLDN6/CRB3/FSCN1/LIMS2/PECAM1/PKP1/PRKACA/PVR/RAB8B/SRC/TGFB3/TLN1/WNT11/XIRP2	23
221	4	4	GO:0098739	import across plasma membrane	18/651	120/18670	1.80642016017783e-07	2.09860862108659e-05	1.82353361432688e-05	ATP1A2/ATP1A4/ATP1B2/CLN8/FOLR1/KCNJ10/KCNJ11/KCNJ16/PRNP/SLC1A1/SLC39A14/SLC39A8/SLC7A1/SLC7A11/SLC8A1/SLC9C1/TRPV6/WNK1	18
222	4	4	GO:0086001	cardiac muscle cell action potential	14/651	74/18670	2.25362118407656e-07	2.5056900328238e-05	2.17725685295824e-05	ANK2/ATP1A2/CACNB2/CAV1/CTNNA3/FGF12/KCND3/KCNQ1/MIR208A/NOS1AP/PKP2/RYR2/SCN2B/SLC8A1	14
223	4	4	GO:0003012	muscle system process	40/651	472/18670	2.26466497479233e-07	2.5056900328238e-05	2.17725685295824e-05	ACE2/ACTA1/ACTA2/ACTC1/ACTG2/ACTN2/ADORA1/ANXA6/ATP2A2/ATP2B1/ATP2B4/CACNA1C/CALD1/CAMK2D/CASQ1/CNN1/CRYAB/DAG1/DES/DYSF/FLNA/GPD1L/GRIP2/HOMER1/KCNH2/KIT/LMOD1/MYH11/MYH7/MYL9/MYOM1/MYOZ2/NPPA/OXTR/PDLIM5/PRKACA/PTGER3/PXN/RCSD1/SLC9A1/SLN/SNTB1/SYNM/TBX20/TLN1/TPM2/TRIM72	40
224	4	4	GO:0098657	import into cell	23/651	191/18670	2.35969856005673e-07	2.55012074618224e-05	2.21586381306674e-05	ACSL1/ATP1A2/ATP1A4/ATP1B2/CACNG3/CLN8/FOLR1/ITGB3/KCNJ10/KCNJ11/KCNJ16/NEURL1B/PRNP/RAB3B/SLC1A1/SLC39A14/SLC39A8/SLC7A1/SLC7A11/SLC8A1/SLC9C1/TRPV6/WNK1	23
225	4	4	GO:0022898	regulation of transmembrane transporter activity	28/651	268/18670	2.45563022444313e-07	2.59348037567891e-05	2.2535400815703e-05	ADRB2/AHNAK/AKAP6/ANK2/ATP1A2/ATP1B2/CACNB2/CACNG3/CAV1/DLG2/FGF12/GRIN2B/JPH1/JPH2/KCNJ11/NOS1AP/PLCG2/PRNP/RYR2/SCN2B/SELENON/SHISA9/STAC2/STOM/TRDN/TRPC6/UTRN/WNK1	28
226	4	4	GO:1903169	regulation of calcium ion transmembrane transport	20/651	152/18670	3.4276564969057e-07	3.53962660913795e-05	3.07567025079071e-05	AHNAK/AKAP6/ANK2/APLNR/ATP1A2/CACNB2/CAPN3/CD19/F2RL3/JPH1/JPH2/NOS1AP/PDPK1/PLCG2/PRNP/RYR2/SELENON/SLC8A1/STAC2/TRDN	20
227	4	4	GO:0034329	cell junction assembly	36/651	409/18670	3.70112210739408e-07	3.7389379202305e-05	3.24885684301228e-05	ACE2/ACTN1/ACTN2/ACTN4/ADD2/AGRN/CBLN2/CDH2/CDH22/CDH5/CLDN3/CLDN5/CRB3/DMTN/EPHB2/FLNA/FSCN1/FZD1/IL1RAP/ITGA5/LIMS2/NTRK3/OXTR/PDLIM5/PECAM1/PHLDB2/PKP1/PLXND1/PRKACA/RAB17/RAB29/RAPGEF1/S100A10/SHANK1/SLC9A1/SLITRK6/SRC/TLN1/WNT11	36
228	4	4	GO:0086065	cell communication involved in cardiac conduction	12/651	56/18670	3.99634120011253e-07	3.95127607594104e-05	3.43336278692758e-05	ANK2/ATP1A2/ATP1B2/CACNB2/CAV1/CTNNA3/KCNQ1/MIR208A/PKP2/RYR2/SLC8A1/TRDN	12
229	4	4	GO:0070482	response to oxygen levels	35/651	394/18670	4.32989444298794e-07	4.1918790576177e-05	3.6424287463381e-05	AK4/ANKRD1/ATP6V0A2/ATP6V1A/BNIP3/CAV1/CBL/CDKN1A/CITED2/CPEB4/DNMT3B/EEF2K/EPAS1/ETS1/HIF1A/HIF3A/HIPK2/HK2/ITPR1/KCNMB1/LDHA/MPL/MYC/MYOCD/NDNF/PDK3/PDLIM1/PSME4/RYR2/SLC2A1/SLC8A1/SOD3/STC1/TRPC6/VASN	35
230	4	4	GO:0010522	regulation of calcium ion transport into cytosol	16/651	102/18670	4.64425593192434e-07	4.40446067666375e-05	3.82714624164592e-05	AKAP6/ANK2/APLNR/ATP1A2/CAPN3/CAV1/CD19/F2RL3/JPH1/JPH2/PDPK1/PRNP/RYR2/SELENON/SLC8A1/TRDN	16
231	4	4	GO:0006936	muscle contraction	33/651	363/18670	5.50431823024564e-07	5.11571336319029e-05	4.44517152236258e-05	ACE2/ACTA1/ACTA2/ACTC1/ACTG2/ACTN2/ADORA1/ANXA6/ATP2A2/ATP2B1/ATP2B4/CACNA1C/CALD1/CAMK2D/CASQ1/CNN1/CRYAB/DES/DYSF/FLNA/GPD1L/GRIP2/HOMER1/KCNH2/KIT/LMOD1/MYH11/MYH7/MYL9/MYOM1/NPPA/OXTR/PRKACA/PTGER3/PXN/RCSD1/SLC9A1/SNTB1/SYNM/TBX20/TLN1/TPM2/TRIM72	33
232	4	4	GO:0003205	cardiac chamber development	21/651	171/18670	5.65502121072759e-07	5.15272226789238e-05	4.47732948696616e-05	DNAH11/ENG/FZD1/LTBP1/MSX2/MYH7/NOTCH2/NRP2/OVOL2/PLXND1/TBX20/TBX3/TBX5/WNT11/XIRP2	21
233	4	4	GO:0003231	cardiac ventricle development	18/651	130/18670	6.14579559848926e-07	5.49221387426531e-05	4.77232225016292e-05	BMP10/CITED2/GRHL2/HAND1/HEG1/HEY2/HIF1A/LUZP1/MYH6/MYOCD/NOS3/PDE2A/PKP2/PPP1R13L/RYR2/SALL1/SEMA3C/SLIT3	18
234	4	4	GO:0071453	cellular response to oxygen levels	25/651	234/18670	7.10529506783902e-07	6.22986909061281e-05	5.41328935059195e-05	AK4/ANKRD1/ATP6V0A2/ATP6V1A/BNIP3/CAV1/CBL/CITED2/CPEB4/DNMT3B/EEF2K/EPAS1/HIF1A/HIF3A/HIPK2/KCNMB1/MPL/MYC/NDNF/PDK3/PSME4/SLC8A1/STC1/TRPC6/VASN	25
235	4	4	GO:0019932	second-messenger-mediated signaling	37/651	439/18670	7.38117595080935e-07	6.31683267876637e-05	5.48885419132837e-05	ADCY1/ADCY8/ADCY9/ADGRB2/ADGRE5/ADGRG2/ADGRG5/ADGRG6/ADRB2/AKAP6/ANK2/APLNR/ATP1A2/CMKLR1/DYRK2/GRIN2B/GRIN2D/ITPR1/ITPR3/JPH1/JPH2/NDNF/NFATC2/NOS1AP/NOS3/PDE2A/PDE4A/PDPK1/PLCG2/PRKAR2A/PRKCA/PRKG1/PRNP/RYR2/SELENON/SLC8A1/TRDN	37
236	4	4	GO:0032409	regulation of transporter activity	28/651	283/18670	7.47634597228643e-07	6.31683267876637e-05	5.48885419132837e-05	ADRB2/AHNAK/AKAP6/ANK2/ATP1A2/ATP1B2/CACNB2/CACNG3/CAV1/DLG2/FGF12/GRIN2B/JPH1/JPH2/KCNJ11/NOS1AP/PLCG2/PRNP/RYR2/SCN2B/SELENON/SHISA9/STAC2/STOM/TRDN/TRPC6/UTRN/WNK1	28
237	4	4	GO:0051279	regulation of release of sequestered calcium ion into cytosol	14/651	82/18670	8.40223785039136e-07	6.97235701620868e-05	6.05845571317692e-05	AKAP6/ANK2/APLNR/ATP1A2/CAPN3/CD19/F2RL3/JPH1/JPH2/PDPK1/RYR2/SELENON/SLC8A1/TRDN	14
238	4	4	GO:1904427	positive regulation of calcium ion transmembrane transport	13/651	71/18670	9.0284840520622e-07	7.3605904192865e-05	6.39580144482191e-05	AKAP6/ANK2/APLNR/CACNB2/CAPN3/CD19/F2RL3/JPH2/PDPK1/PLCG2/RYR2/STAC2/TRDN	13
239	4	4	GO:0051924	regulation of calcium ion transport	26/651	254/18670	9.73718493266451e-07	7.80149972105034e-05	6.77891858470074e-05	ANXA2/ANXA2P2/ATP2B1/ATP2C2/CACNA1C/CAMK2D/CASQ1/CX3CL1/DYSF/EGF/F2/HOMER1/LGALS3/LYN/NPPA/P2RY6/PRKACA/SLC9A1/SLN/STIM1	26
240	4	4	GO:0006941	striated muscle contraction	21/651	177/18670	1.00383259428043e-06	7.90645773834097e-05	6.87011923578902e-05	ACE2/ACTC1/ADORA1/ATP2A2/CACNA1C/CAMK2D/CASQ1/FLNA/GPD1L/HOMER1/KCNH2/MYH7/NPPA/PRKACA/RCSD1/SLC9A1/SYNM	21
241	4	4	GO:0030239	myofibril assembly	13/651	73/18670	1.25739427872773e-06	9.73851868874625e-05	8.46204290035011e-05	ANKRD1/BMP10/CAPN3/CSRP1/LDB3/MEF2A/MYH6/MYLK3/NEBL/PGM5/SYNPO2L/TMOD2/TTN	13
242	4	4	GO:0051928	positive regulation of calcium ion transport	17/651	123/18670	1.28944597114604e-06	9.82304168510765e-05	8.53548704972602e-05	AKAP6/ANK2/APLNR/CACNB2/CAPN3/CAV1/CD19/F2RL3/JPH2/ORAI1/PDPK1/PLCG2/RYR2/STAC2/STC1/TRDN/TRPC6	17
243	4	4	GO:0086003	cardiac muscle cell contraction	13/651	74/18670	1.47733555879595e-06	0.000110317285365884	9.58574534025422e-05	ANK2/ATP1A2/CACNB2/CAV1/CTNNA3/FGF12/KCND3/KCNQ1/NOS1AP/PKP2/RYR2/SCN2B/STC1	13
244	4	4	GO:0051146	striated muscle cell differentiation	28/651	293/18670	1.49558617991193e-06	0.000110317285365884	9.58574534025422e-05	ACTA1/ACTC1/ACTN2/BMP2/BVES/CASQ1/CD81/CDH2/DYSF/HOMER1/LMOD1/LOX/MYH11/MYH9/MYO18B/MYOM1/MYORG/MYOZ2/MYPN/NPPA/PDLIM5/SLC9A1/TBX3/TBX5/TRIM72	28
245	4	4	GO:0060048	cardiac muscle contraction	18/651	140/18670	1.84939103393548e-06	0.000134283127104659	0.000116681973785798	ANK2/ATP1A2/BMP10/CACNB2/CAV1/CTNNA3/FGF12/KCND3/KCNQ1/MYH6/NOS1AP/PKP2/PPP1R13L/RYR2/SCN2B/SLC8A1/STC1/TTN	18
246	4	4	GO:0002027	regulation of heart rate	15/651	101/18670	2.15581139292037e-06	0.000154123931429246	0.000133922145801499	ANK2/CACNB2/CAV1/CTNNA3/EPAS1/HEY2/KCND3/KCNQ1/MYH6/NOS1AP/PKP2/RYR2/SCN2B/SLC1A1/SLC8A1	15
247	4	4	GO:0036293	response to decreased oxygen levels	32/651	370/18670	2.40136112806745e-06	0.000169077653971658	0.000146915810004254	AK4/ANKRD1/BNIP3/CAV1/CBL/CITED2/CPEB4/DNMT3B/EEF2K/EPAS1/ETS1/HIF1A/HIF3A/HIPK2/HK2/ITPR1/KCNMB1/LDHA/MPL/MYC/MYOCD/NDNF/PDK3/PDLIM1/PSME4/RYR2/SLC2A1/SLC8A1/SOD3/STC1/TRPC6/VASN	32
248	4	4	GO:0060537	muscle tissue development	34/651	408/18670	2.67124976016372e-06	0.000184138066284318	0.000160002179621633	ACTA1/ACTC1/ACTN2/BMP2/BVES/CASQ1/COL19A1/ENG/GLI1/HOMER1/IHH/LOX/MYH11/MYH7/MYO18B/MYOM1/MYORG/MYOZ2/NPPA/PDLIM5/SLC9A1/SOX17/SRPK3/TBX20/TBX3/TBX5/TP73/XIRP2	34
249	4	4	GO:0014706	striated muscle tissue development	33/651	390/18670	2.69451011563021e-06	0.000184138066284318	0.000160002179621633	ACTA1/ACTC1/ACTN2/BMP2/BVES/CASQ1/COL19A1/ENG/GLI1/HOMER1/LOX/MYH11/MYH7/MYO18B/MYOM1/MYORG/MYOZ2/NPPA/PDLIM5/SLC9A1/SOX17/SRPK3/TBX20/TBX3/TBX5/TP73/XIRP2	33
250	4	4	GO:0086002	cardiac muscle cell action potential involved in contraction	11/651	56/18670	3.03704881268424e-06	0.000204538635254256	0.000177728745163337	ANK2/CACNB2/CAV1/CTNNA3/FGF12/KCND3/KCNQ1/NOS1AP/PKP2/RYR2/SCN2B	11
251	4	4	GO:0032414	positive regulation of ion transmembrane transporter activity	15/651	104/18670	3.13870673653164e-06	0.000208365288638036	0.000181053820170457	ADRB2/AKAP6/ANK2/ATP1B2/CACNB2/CACNG3/JPH2/KCNJ11/NOS1AP/PLCG2/RYR2/STAC2/TRDN/TRPC6/WNK1	15
252	4	4	GO:0051592	response to calcium ion	18/651	148/18670	4.13774360791508e-06	0.000267966175580356	0.000232842524215113	ADCY1/ADCY8/CAPN3/CAV1/CCND1/CLIC4/EEF2K/ITPR3/KCNMB1/MEF2A/RYR2/RYR3/SYT17/SYT5/SYT7/TRPV6/TTN/WNK1	18
253	4	4	GO:0051938	L-glutamate import	6/651	14/18670	4.15183228788157e-06	0.000267966175580356	0.000232842524215113	ATP1A2/CLN8/KCNJ10/SLC17A7/SLC1A1/SLC7A11	6
254	4	4	GO:0070252	actin-mediated cell contraction	16/651	121/18670	4.74277103166254e-06	0.000301913109371724	0.000262339865572567	ACTA1/ACTC1/ACTN2/ADORA1/ATP2A2/CACNA1C/CAMK2D/DES/EMP2/FLNA/GPD1L/KCNH2/MYH7/SLC9A1/TPM2/VIL1	16
255	4	4	GO:2001257	regulation of cation channel activity	20/651	180/18670	5.00815834153447e-06	0.00031449880828528	0.000273275894710188	ADRB2/AHNAK/AKAP6/ANK2/CACNB2/CACNG3/CAV1/DLG2/FGF12/GRIN2B/JPH1/JPH2/KCNJ11/NOS1AP/PLCG2/SELENON/SHISA9/STAC2/STOM/TRDN	20
256	4	4	GO:0042692	muscle cell differentiation	32/651	385/18670	5.53441771931578e-06	0.000342912521888805	0.000297965282404145	ACTA1/ACTC1/ACTN2/ATP2A2/BMP2/BVES/CASQ1/CD81/CDH2/DYSF/ENG/HOMER1/KIT/LMOD1/LOX/MYH11/MYH9/MYO18B/MYOM1/MYORG/MYOZ2/MYPN/NPPA/PDLIM5/SLC9A1/TBX3/TBX5/TRIM72	32
257	4	4	GO:0031032	actomyosin structure organization	21/651	199/18670	6.61440543748544e-06	0.000404436079842038	0.000351424643465293	ACTA1/ACTC1/ACTN2/ANLN/CASQ1/CNN1/EPB41L1/LMOD1/MYH11/MYH9/MYOM1/MYOZ2/MYPN/PHLDB2/PXN/S100A10/SERPINF2/SLC9A1/SRC/TGFB3/WNT11/ZYX	21
258	4	4	GO:0002028	regulation of sodium ion transport	13/651	85/18670	7.33774459923272e-06	0.000442837651332915	0.000384792731136797	ADRB2/ATP1A2/ATP1B2/FGF12/NOS3/PER1/PKP2/SCN2B/SIK1/SLC8A1/STOM/UTRN/WNK1	13
259	4	4	GO:0048738	cardiac muscle tissue development	23/651	233/18670	7.49055488231287e-06	0.000446264212027024	0.000387770155581001	AKAP6/ALPK2/ANKRD1/BMP10/FGF8/HAND1/HEG1/HEY2/JPH2/MEF2A/MIR208A/MYH6/MYLK3/MYOCD/NEBL/PKP2/PPP1R13L/RYR2/SIK1/SLC8A1/SORBS2/TENM4/TTN	23
260	4	4	GO:0032411	positive regulation of transporter activity	15/651	112/18670	7.98382353593681e-06	0.000469630733816435	0.000408073911843486	ADRB2/AKAP6/ANK2/ATP1B2/CACNB2/CACNG3/JPH2/KCNJ11/NOS1AP/PLCG2/RYR2/STAC2/TRDN/TRPC6/WNK1	15
261	4	4	GO:0098659	inorganic cation import across plasma membrane	13/651	88/18670	1.08357650206261e-05	0.000618582747462543	0.000537502048693852	ATP1A2/ATP1A4/ATP1B2/KCNJ10/KCNJ11/KCNJ16/PRNP/SLC39A14/SLC39A8/SLC8A1/SLC9C1/TRPV6/WNK1	13
262	4	4	GO:0099587	inorganic ion import across plasma membrane	13/651	88/18670	1.08357650206261e-05	0.000618582747462543	0.000537502048693852	ATP1A2/ATP1A4/ATP1B2/KCNJ10/KCNJ11/KCNJ16/PRNP/SLC39A14/SLC39A8/SLC8A1/SLC9C1/TRPV6/WNK1	13
263	4	4	GO:0003206	cardiac chamber morphogenesis	16/651	129/18670	1.09153831056442e-05	0.000618582747462543	0.000537502048693852	ADGRG6/BMP10/CITED2/FGF8/GRHL2/HAND1/HEG1/HEY2/HIF1A/MYH6/NOS3/PKP2/PPP1R13L/RYR2/SEMA3C/SLIT3	16
264	4	4	GO:0010927	cellular component assembly involved in morphogenesis	15/651	115/18670	1.10701941883994e-05	0.000619797498716769	0.000538557576495878	ACTA1/ACTC1/ACTN2/CASQ1/DAG1/IHH/KNL1/LMOD1/MYH11/MYOM1/MYOZ2/MYPN/PHLDB2	15
265	4	4	GO:0002064	epithelial cell development	21/651	207/18670	1.21879565482495e-05	0.000671942792305631	0.000583867928665783	ACTA2/CDH5/CLDN3/CLDN5/ENG/FLNA/FOXA1/FOXJ1/HNF4A/HRH2/IHH/MSN/PECAM1/RAPGEF1/SLITRK6/ST14/TFCP2L1	21
266	4	4	GO:1901019	regulation of calcium ion transmembrane transporter activity	13/651	89/18670	1.2290754754891e-05	0.000671942792305631	0.000583867928665783	AHNAK/AKAP6/ANK2/ATP1A2/CACNB2/JPH1/JPH2/NOS1AP/PLCG2/RYR2/SELENON/STAC2/TRDN	13
267	4	4	GO:0086064	cell communication by electrical coupling involved in cardiac conduction	7/651	24/18670	1.25080560288667e-05	0.000675871353094692	0.000587281553570779	ATP1A2/ATP1B2/CAV1/PKP2/RYR2/SLC8A1/TRDN	7
268	4	4	GO:0022407	regulation of cell-cell adhesion	32/651	402/18670	1.33795230656219e-05	0.000714651076849945	0.000620978227219913	ALOX12/ARG2/ASS1/CAV1/CD6/CDH1/CEBPB/CITED2/ETS1/FGL2/GCNT2/IL7/ITGA6/KIF26B/MALT1/NEXMIF/NRARP/PDPK1/PIEZO1/PODXL/PRKCA/PRKG1/PRNP/SIRPA/SIRPB1/SPN/TNFRSF21/TNFSF9/TRPV4/VTCN1/WNK1/ZBTB7B	32
269	4	4	GO:0003007	heart morphogenesis	24/651	259/18670	1.39535461559971e-05	0.000728563247044027	0.000633066860489708	ACTC1/BMP2/CLDN5/DNAH11/ENG/FZD1/IHH/KDM6A/MSX2/MYH7/MYOM1/NOTCH2/NRP2/OVOL2/PLXND1/PTCH1/RTN4/SOX17/TBX20/TBX3/TBX5/WNT11/XIRP2	24
270	4	4	GO:0090257	regulation of muscle system process	24/651	259/18670	1.39535461559971e-05	0.000728563247044027	0.000633066860489708	ACE2/ADORA1/ANXA6/ATP2A2/ATP2B1/ATP2B4/CACNA1C/CAMK2D/CASQ1/CNN1/DAG1/FLNA/KIT/MYH7/MYL9/NPPA/OXTR/PRKACA/SLC9A1/SLN	24
271	4	4	GO:0001508	action potential	16/651	133/18670	1.61238596535968e-05	0.000832528620114051	0.000723404978142661	AKAP6/ANK2/ATP1A2/CACNB2/CAV1/CLDN19/CTNNA3/FGF12/KCND3/KCNQ1/MIR208A/NOS1AP/PKP2/RYR2/SCN2B/SLC8A1	16
272	4	4	GO:0015807	L-amino acid transport	11/651	67/18670	1.85117761179607e-05	0.000945321138683114	0.000821413223695746	ATP1A2/CLN8/KCNJ10/SLC17A7/SLC1A1/SLC1A4/SLC36A1/SLC6A20/SLC7A1/SLC7A11/SLC7A6	11
273	4	4	GO:1903825	organic acid transmembrane transport	16/651	135/18670	1.94763516755618e-05	0.000973189314369201	0.000845628579824053	ATP1A2/CLN8/FOLR1/KCNJ10/PRKAG2/SLC16A3/SLC16A7/SLC17A7/SLC1A1/SLC1A4/SLC36A1/SLC38A2/SLC6A20/SLC7A1/SLC7A11/SLC7A6	16
274	4	4	GO:1905039	carboxylic acid transmembrane transport	16/651	135/18670	1.94763516755618e-05	0.000973189314369201	0.000845628579824053	ATP1A2/CLN8/FOLR1/KCNJ10/PRKAG2/SLC16A3/SLC16A7/SLC17A7/SLC1A1/SLC1A4/SLC36A1/SLC38A2/SLC6A20/SLC7A1/SLC7A11/SLC7A6	16
275	4	4	GO:0035051	cardiocyte differentiation	18/651	167/18670	2.23388442058324e-05	0.00109425574875728	0.000950826238146379	ACTC1/ACTN2/ANXA2/ANXA2P2/BMP2/BVES/MYH11/MYO18B/MYOM1/NPPA/PDLIM5/SLC9A1/SOX17/TBX3/TBX5	18
276	4	4	GO:0043090	amino acid import	7/651	26/18670	2.2370194992886e-05	0.00109425574875728	0.000950826238146379	ATP1A2/CLN8/KCNJ10/SLC17A7/SLC1A1/SLC7A1/SLC7A11	7
277	4	4	GO:0036294	cellular response to decreased oxygen levels	21/651	217/18670	2.49307785937946e-05	0.0011872183226764	0.00103160374792717	AK4/ANKRD1/BNIP3/CBL/CITED2/CPEB4/EEF2K/EPAS1/HIF1A/HIF3A/HIPK2/KCNMB1/MPL/MYC/NDNF/PDK3/PSME4/SLC8A1/STC1/TRPC6/VASN	21
278	4	4	GO:0071805	potassium ion transmembrane transport	21/651	217/18670	2.49307785937946e-05	0.0011872183226764	0.00103160374792717	AKAP6/ANK2/ATP1A2/ATP1A4/ATP1B2/CAV1/KCNA6/KCND1/KCND3/KCNJ10/KCNJ11/KCNJ16/KCNMB1/KCNQ1/KCNQ4/KCNQ5/KEL/NOS1AP/PRNP/SLC9C1/WNK1	21
279	4	4	GO:0042391	regulation of membrane potential	33/651	434/18670	2.5037098261736e-05	0.0011872183226764	0.00103160374792717	ADRB2/AKAP6/ALOX12/ANK2/ATP1A2/ATP1A4/ATP1B2/BNIP3/CACNA1E/CACNB2/CAV1/CLDN19/CTNNA3/DGKI/FGF12/GABRP/GRIN2B/GRIN2D/IGSF9B/KCND3/KCNJ10/KCNJ11/KCNQ1/MIR208A/NOS1AP/NPAS4/PIEZO1/PKP2/RYR2/SCN2B/SLC17A7/SLC8A1/TRDN	33
280	4	4	GO:0030168	platelet activation	17/651	153/18670	2.53043737790771e-05	0.00118777196920577	0.0010320848252689	DMTN/ENTPD2/F2/F2RL2/FGA/FGB/FLNA/HSPB1/LCK/LYN/MYH9/MYL9/PIK3R5/SRC/TLN1/TYRO3	17
281	4	4	GO:0001666	response to hypoxia	29/651	359/18670	2.57330092862279e-05	0.00119310904962555	0.00103672234817338	AK4/ANKRD1/BNIP3/CAV1/CITED2/DNMT3B/EPAS1/ETS1/HIF1A/HIF3A/HIPK2/HK2/ITPR1/KCNMB1/LDHA/MPL/MYC/MYOCD/NDNF/PDK3/PDLIM1/PSME4/RYR2/SLC2A1/SLC8A1/SOD3/STC1/TRPC6/VASN	29
282	4	4	GO:0003333	amino acid transmembrane transport	12/651	82/18670	2.59315717693524e-05	0.00119310904962555	0.00103672234817338	ATP1A2/CLN8/KCNJ10/SLC17A7/SLC1A1/SLC1A4/SLC36A1/SLC38A2/SLC6A20/SLC7A1/SLC7A11/SLC7A6	12
283	4	4	GO:0006937	regulation of muscle contraction	18/651	171/18670	3.07560281810038e-05	0.00140120846036397	0.00121754514037493	ACE2/ADORA1/ANXA6/ATP2A2/ATP2B1/CACNA1C/CAMK2D/CASQ1/CNN1/FLNA/KIT/MYH7/MYL9/NPPA/OXTR/PRKACA/SLC9A1	18
284	4	4	GO:2001259	positive regulation of cation channel activity	11/651	72/18670	3.71830857000386e-05	0.00166166021802397	0.00144385819857519	ADRB2/AKAP6/ANK2/CACNB2/CACNG3/JPH2/KCNJ11/NOS1AP/PLCG2/STAC2/TRDN	11
285	4	4	GO:0006813	potassium ion transport	22/651	240/18670	3.71880057401534e-05	0.00166166021802397	0.00144385819857519	AKAP6/ANK2/ATP1A2/ATP1A4/ATP1B2/CAV1/KCNA6/KCND1/KCND3/KCNJ10/KCNJ11/KCNJ16/KCNMB1/KCNQ1/KCNQ4/KCNQ5/KEL/NOS1AP/NOS3/PRNP/SLC9C1/WNK1	22
286	4	4	GO:0120193	tight junction organization	10/651	60/18670	3.87064820769583e-05	0.00171303830677738	0.00148850190724022	CLDN19/CLDN9/EPHA2/GRHL2/MPP7/MYO1C/OCLN/POF1B/STRN/TJP1	10
287	4	4	GO:0007178	transmembrane receptor protein serine/threonine kinase signaling pathway	28/651	349/18670	3.989666762436e-05	0.00172743389043015	0.00150101059057684	AFP/BMP2/BMP8A/CDH5/CGN/CLDN5/DKK3/ENG/FBN2/FZD1/GDF10/GDF2/GDF3/HJV/HNF4A/LOX/LTBP1/MSX2/NBL1/OVOL2/PXN/SLC39A5/SOST/SRC/TBX20/TDGF1/TGFB1I1/TGFB3/ZYX	28
289	4	4	GO:0086091	regulation of heart rate by cardiac conduction	8/651	38/18670	4.0518677438538e-05	0.00172743389043015	0.00150101059057684	ANK2/CACNB2/CAV1/CTNNA3/KCND3/KCNQ1/PKP2/SCN2B	8
290	4	4	GO:1901021	positive regulation of calcium ion transmembrane transporter activity	8/651	38/18670	4.0518677438538e-05	0.00172743389043015	0.00150101059057684	AKAP6/ANK2/CACNB2/JPH2/PLCG2/RYR2/STAC2/TRDN	8
291	4	4	GO:0003208	cardiac ventricle morphogenesis	11/651	73/18670	4.24213349090012e-05	0.00179210857565571	0.00155720804508066	BMP10/GRHL2/HAND1/HEG1/HEY2/HIF1A/MYH6/PKP2/PPP1R13L/RYR2/SEMA3C	11
292	4	4	GO:0010644	cell communication by electrical coupling	7/651	29/18670	4.84570871953354e-05	0.00201053646604218	0.00174700551204236	ATP1A2/ATP1B2/CAV1/PKP2/RYR2/SLC8A1/TRDN	7
293	4	4	GO:0034331	cell junction maintenance	7/651	29/18670	4.84570871953354e-05	0.00201053646604218	0.00174700551204236	DLG2/ERC2/F2RL1/KIFC3/PKP2/PLEKHA7/SYNGAP1	7
294	4	4	GO:0098712	L-glutamate import across plasma membrane	5/651	13/18670	5.17513004335248e-05	0.00212821498331495	0.00184925932429438	ATP1A2/CLN8/KCNJ10/SLC1A1/SLC7A11	5
295	4	4	GO:0055013	cardiac muscle cell development	12/651	89/18670	5.95137369179803e-05	0.00242126601414699	0.00210389870777249	AKAP6/ALPK2/BMP10/HEY2/MEF2A/MIR208A/MYH6/MYLK3/NEBL/SLC8A1/SORBS2/TTN	12
296	4	4	GO:0051281	positive regulation of release of sequestered calcium ion into cytosol	8/651	40/18670	5.99194300897145e-05	0.00242126601414699	0.00210389870777249	AKAP6/APLNR/CAPN3/CD19/F2RL3/JPH2/PDPK1/TRDN	8
297	4	4	GO:0043297	apical junction assembly	10/651	64/18670	6.86123136969907e-05	0.00274863294611996	0.00238835603758309	CLDN19/EPHA2/GRHL2/MPP7/MYO1C/OCLN/POF1B/STRN/TJP1/VCL	10
298	4	4	GO:0006469	negative regulation of protein kinase activity	21/651	235/18670	8.01556944484806e-05	0.00318361976155632	0.0027663269806961	CAV1/CBL/CDKN1A/CORO1C/EPHA1/GMFG/HEG1/HIPK3/IGF1R/INKA2/ITPRIP/LATS2/MYOCD/PDPK1/PPP1R1B/PRKAG2/PRKAR2A/SPRED2/SPRY4/WNK1/WWTR1	21
300	4	4	GO:0010524	positive regulation of calcium ion transport into cytosol	9/651	54/18670	9.41473254443508e-05	0.00367649261630167	0.00319459655377735	AKAP6/APLNR/CAPN3/CAV1/CD19/F2RL3/JPH2/PDPK1/TRDN	9
301	4	4	GO:0030198	extracellular matrix organization	28/651	368/18670	0.000100330135534857	0.00388528449858735	0.00337602105185713	A2M/ACAN/ADAM19/AGRN/ANXA2/ANXA2P2/COL19A1/COL4A1/COL4A2/COL4A6/CREB3L1/DAG1/DPP4/ENG/FBN2/FGA/FGB/FGFR4/FSCN1/HPSE2/IHH/ITGA5/ITGA7/ITGAX/LAMA4/LAMB1/LOX/MMP19/MYH11/NID1/PECAM1/PHLDB2/PRSS1/SERPINF2/SPARC/TTR	28
302	4	4	GO:0086004	regulation of cardiac muscle cell contraction	8/651	43/18670	0.000103038753430463	0.00394611229511624	0.00342887584838343	ANK2/ATP1A2/CAV1/CTNNA3/NOS1AP/PKP2/RYR2/STC1	8
303	4	4	GO:0043062	extracellular structure organization	28/651	369/18670	0.000105078288773621	0.00394611229511624	0.00342887584838343	A2M/ACAN/ADAM19/AGRN/ANXA2/ANXA2P2/COL19A1/COL4A1/COL4A2/COL4A6/CREB3L1/DAG1/DPP4/ENG/FBN2/FGA/FGB/FGFR4/FSCN1/HPSE2/IHH/ITGA5/ITGA7/ITGAX/LAMA4/LAMB1/LOX/MMP19/MYH11/NID1/PECAM1/PHLDB2/PRSS1/SERPINF2/SPARC/TTR	28
304	4	4	GO:0015813	L-glutamate transmembrane transport	6/651	23/18670	0.000106689873239312	0.00394611229511624	0.00342887584838343	ATP1A2/CLN8/KCNJ10/SLC17A7/SLC1A1/SLC7A11	6
305	4	4	GO:0086012	membrane depolarization during cardiac muscle cell action potential	6/651	23/18670	0.000106689873239312	0.00394611229511624	0.00342887584838343	ANK2/ATP1A2/CACNB2/MIR208A/SCN2B/SLC8A1	6
306	4	4	GO:0089718	amino acid import across plasma membrane	6/651	23/18670	0.000106689873239312	0.00394611229511624	0.00342887584838343	ATP1A2/CLN8/KCNJ10/SLC1A1/SLC7A1/SLC7A11	6
307	4	4	GO:0015893	drug transport	19/651	205/18670	0.000106995943444082	0.00394611229511624	0.00342887584838343	ATP1A2/CLN8/FOLR1/KCNJ10/MYC/RAB3B/RTBDN/SLC17A7/SLC1A1/SLC25A25/SLC36A1/SLC52A3/SLC6A20/SLC7A1/SLC7A11/SYT17/SYT5/SYT7/TACR2	19
308	4	4	GO:0034109	homotypic cell-cell adhesion	11/651	81/18670	0.000112346688566972	0.00410432068867804	0.0035663470856736	DMTN/FGA/FGB/FLNA/HSPB1/LYN/MYH9/MYL9/TLN1/TYRO3	11
309	4	4	GO:0055006	cardiac cell development	12/651	95/18670	0.000113332947653637	0.00410432068867804	0.0035663470856736	AKAP6/ALPK2/BMP10/HEY2/MEF2A/MIR208A/MYH6/MYLK3/NEBL/SLC8A1/SORBS2/TTN	12
310	4	4	GO:0035635	entry of bacterium into host cell	5/651	15/18670	0.000113935306399713	0.00410432068867804	0.0035663470856736	CAV1/CBL/CDH1/CTNND1/ITGAV	5
311	4	4	GO:0007517	muscle organ development	30/651	410/18670	0.000115672247183051	0.00413483794353566	0.0035928642930703	ACTA1/ACTC1/BMP2/BVES/CASQ1/CNTF/COL19A1/CRYAB/ENG/FHL3/FZD1/GLI1/HOMER1/ITGA7/LOX/MYH7/MYOM1/MYORG/MYOZ2/SOX17/SRPK3/TAGLN/TBX20/TBX5/TP73/TRIM72/XIRP2	30
312	4	4	GO:0055117	regulation of cardiac muscle contraction	11/651	82/18670	0.000125734946098997	0.00443790165611726	0.00385620394660184	ANK2/ATP1A2/BMP10/CAV1/CTNNA3/KCNQ1/NOS1AP/PKP2/RYR2/SLC8A1/STC1	11
313	4	4	GO:1903078	positive regulation of protein localization to plasma membrane	9/651	56/18670	0.000126060473124054	0.00443790165611726	0.00385620394660184	AKAP5/EPHA2/ITGA3/KCNJ11/PDPK1/PRNP/SORBS1/SPTBN1/STAC2	9
314	4	4	GO:0031589	cell-substrate adhesion	27/651	354/18670	0.000127596070576455	0.00445818751856229	0.00387383084076992	ACTN1/ACTN2/ACTN4/BVES/CD34/CD36/CX3CL1/DAG1/DISC1/DMTN/EMP2/FGA/FGB/FLNA/FREM1/ITGA5/ITGA7/KIF14/LAMB1/LIMS2/NID1/PECAM1/PHLDB2/PXN/RSU1/S100A10/SLC9A1/SNED1/SPOCK1/SRC/TYRO3/ZYX	27
315	4	4	GO:0001505	regulation of neurotransmitter levels	27/651	355/18670	0.000133664396326582	0.00463536156514647	0.00402778180918122	ADCY1/ARG2/ASS1/ATP1A2/CACNB2/CAV1/CLN8/CLU/DDC/DGKI/ERC2/ITGB3/KCNJ10/NOS1AP/NOS3/PAH/PDE1B/RAB3B/SIRPA/SLC17A7/SLC1A1/SLC7A11/SYT17/SYT5/SYT7/TACR2/TDH	27
316	4	4	GO:0071277	cellular response to calcium ion	11/651	83/18670	0.000140457691797501	0.00483486587987396	0.00420113610709717	ADCY1/ADCY8/CAPN3/CLIC4/EEF2K/MEF2A/RYR3/SYT17/SYT5/SYT7/WNK1	11
317	4	4	GO:0098901	regulation of cardiac muscle cell action potential	7/651	34/18670	0.00014353933669121	0.00490461248238275	0.00426174067761209	ANK2/CAV1/CTNNA3/MIR208A/NOS1AP/PKP2/RYR2	7
318	4	4	GO:1990778	protein localization to cell periphery	25/651	319/18670	0.000147416724481824	0.00500033225304407	0.00434491398472746	AKAP5/ANK2/ARHGAP44/CACNB2/CACNG3/CAV1/CDH1/CLTC/DLG2/EHD2/EPHA2/GGA2/GPC4/ITGA3/KCNJ11/KIF1B/PDPK1/PKP2/PRNP/RAB31/RAB3B/SORBS1/SPTBN1/STAC2/TNIK	25
319	4	4	GO:0010038	response to metal ion	27/651	362/18670	0.000183868354730143	0.00619156698863025	0.00538000769446856	ADCY1/ADCY8/ASS1/BNIP3/CAPN3/CASP8/CAV1/CCND1/CDH1/CLIC4/CRIP1/DLG2/EEF2K/HIF1A/ITPR3/KCNMB1/MEF2A/PRNP/RYR2/RYR3/SOD3/SYT17/SYT5/SYT7/TRPV6/TTN/WNK1	27
320	4	4	GO:0070527	platelet aggregation	9/651	59/18670	0.000190536278600817	0.00636994306948198	0.00553500314057351	DMTN/FGA/FGB/FLNA/HSPB1/LYN/MYH9/MYL9/TLN1/TYRO3	9
321	4	4	GO:0022408	negative regulation of cell-cell adhesion	17/651	180/18670	0.000193838094070549	0.00643404016532744	0.00559069871319268	ALOX12/ARG2/ASS1/CDH1/CEBPB/FGL2/NEXMIF/NRARP/PODXL/PRKG1/PRNP/SPN/TNFRSF21/TRPV4/VTCN1/WNK1/ZBTB7B	17
322	4	4	GO:1903115	regulation of actin filament-based movement	8/651	47/18670	0.000197654644285779	0.00651419242550366	0.0056603450203826	ANK2/ATP1A2/CAV1/CTNNA3/NOS1AP/PKP2/RYR2/STC1	8
323	4	4	GO:0097242	amyloid-beta clearance	7/651	36/18670	0.000209660347334555	0.00686120869058927	0.00596187614807526	C3/CLTC/CLU/IDE/IGF1R/LRP4/MYOCD	7
324	4	4	GO:0055007	cardiac muscle cell differentiation	14/651	132/18670	0.000211289238675438	0.00686616148338993	0.00596617975383865	AKAP6/ALPK2/BMP10/HEY2/MEF2A/MIR208A/MYH6/MYLK3/MYOCD/NEBL/SIK1/SLC8A1/SORBS2/TTN	14
325	4	4	GO:0038092	nodal signaling pathway	5/651	17/18670	0.000221542700300801	0.00714936755762377	0.00621226460784995	ACVR1B/CFC1/CFC1B/CITED2/TDGF1P3	5
326	4	4	GO:0098656	anion transmembrane transport	23/651	291/18670	0.000236994127851059	0.00753597345546206	0.00654819615941297	ATP1A2/CLDN4/CLIC4/CLN8/FOLR1/GABRP/KCNJ10/LRRC8B/PRKAG2/PRNP/SLC16A3/SLC16A7/SLC17A7/SLC1A1/SLC1A4/SLC36A1/SLC38A2/SLC6A20/SLC7A1/SLC7A11/SLC7A6/SLC9C1/TTYH2	23
327	4	4	GO:0006814	sodium ion transport	19/651	218/18670	0.000238387798139213	0.00753597345546206	0.00654819615941297	ADRB2/ATP1A2/ATP1A4/ATP1B2/FGF12/NOS3/PER1/PKP2/SCN2B/SHROOM2/SIK1/SLC17A7/SLC38A2/SLC8A1/SLC9C1/STOM/TPCN1/UTRN/WNK1	19
328	4	4	GO:0019722	calcium-mediated signaling	19/651	218/18670	0.000238387798139213	0.00753597345546206	0.00654819615941297	ADGRB2/AKAP6/ANK2/ATP1A2/CMKLR1/DYRK2/GRIN2B/GRIN2D/ITPR1/JPH1/JPH2/NFATC2/PDPK1/PLCG2/PRNP/RYR2/SELENON/SLC8A1/TRDN	19
329	4	4	GO:0043243	positive regulation of protein-containing complex disassembly	7/651	37/18670	0.000250883971482396	0.00787741767215335	0.00684488559464063	ADRB2/BNIP3/F2RL1/FYCO1/IGF1R/NES/TRPV4	7
330	4	4	GO:0071609	chemokine (C-C motif) ligand 5 production	4/651	10/18670	0.000260035432082917	0.0081099641133511	0.00704695102416156	ARG2/MAVS/SIRPA/TRPV4	4
331	4	4	GO:0007611	learning or memory	21/651	256/18670	0.000264615174437113	0.00819777810406176	0.00712325480098783	ADCY1/ADCY8/ATP1A2/CEBPB/CLN8/CPEB3/DGKI/GRIN2B/HIF1A/ITGA3/ITPR3/NPAS4/PDE1B/PPP1R1B/PRNP/SLC17A7/SLC7A11/SYNGAP1/TACR2/TANC1/TMOD2	21
332	4	4	GO:0002026	regulation of the force of heart contraction	6/651	27/18670	0.000277786951384089	0.00852904116095667	0.00741109757136574	ATP1A2/CAV1/MYH6/NOS3/RYR2/SLC8A1	6
333	4	4	GO:0033673	negative regulation of kinase activity	21/651	257/18670	0.000278978751122318	0.00852904116095667	0.00741109757136574	CAV1/CBL/CDKN1A/CORO1C/EPHA1/GMFG/HEG1/HIPK3/IGF1R/INKA2/ITPRIP/LATS2/MYOCD/PDPK1/PPP1R1B/PRKAG2/PRKAR2A/SPRED2/SPRY4/WNK1/WWTR1	21
334	4	4	GO:1905475	regulation of protein localization to membrane	17/651	187/18670	0.000305130045932664	0.00926757727744504	0.00805283010799932	AKAP5/ARHGAP44/CASP8/CLTC/EPHA2/GPC4/ITGA3/KCNJ11/LRP4/MYO1C/PDPK1/PRNP/SLC7A11/SORBS1/SPTBN1/STAC2/STOM	17
335	4	4	GO:0086009	membrane repolarization	8/651	50/18670	0.000307848586650159	0.00928943105300836	0.00807181940116206	AKAP6/ANK2/ATP1A2/ATP1B2/CAV1/KCND3/KCNQ1/NOS1AP	8
336	4	4	GO:1904377	positive regulation of protein localization to cell periphery	9/651	63/18670	0.000317117607507295	0.00950739046507356	0.00826120979557205	AKAP5/EPHA2/ITGA3/KCNJ11/PDPK1/PRNP/SORBS1/SPTBN1/STAC2	9
337	5	5	GO:0030900	forebrain development	31/462	381/18670	7.11272854841167e-09	3.03500127160726e-05	2.56732065184249e-05	ADGRG1/AQP1/DAB1/DLX2/DLX5/EGFR/EMX2/FEZF1/FOXB1/GDF7/HES5/LHX5/LMX1A/LRP2/MYO1D/NR4A2/NR4A3/NRG1/PGAP1/POU3F1/POU3F3/RFX4/SCN5A/SIX3/SLIT1/SOX1/SOX2/SOX3/SSTR2/WNT1/WNT3A	31
338	5	5	GO:0007389	pattern specification process	33/462	446/18670	2.37303449904621e-08	5.01566847812491e-05	4.24277557546664e-05	BMP2/DNAH11/ENG/EVX1/FOXA1/FOXA2/FOXJ1/GAS8/GDF3/GLI1/HHEX/HHIP/HNF1B/IHH/KDM6A/MID1/MLLT3/MSX2/NBL1/NKD1/NRP2/OVOL2/PRKACA/PTCH1/RELN/RIPPLY3/SOX17/TBX18/TBX20/TBX3/TBX5/TDGF1	33
339	5	5	GO:0030198	extracellular matrix organization	29/462	368/18670	4.43242617650341e-08	5.01566847812491e-05	4.24277557546664e-05	A2M/ACAN/ADAM19/AGRN/ANXA2/ANXA2P2/COL19A1/COL4A1/COL4A2/COL4A6/CREB3L1/DAG1/DPP4/ENG/FBN2/FGA/FGB/FGFR4/FSCN1/HPSE2/IHH/ITGA5/ITGA7/ITGAX/LAMA4/LAMB1/LOX/MMP19/MYH11/NID1/PECAM1/PHLDB2/PRSS1/SERPINF2/SPARC/TTR	29
340	5	5	GO:0043062	extracellular structure organization	29/462	369/18670	4.70182186840864e-08	5.01566847812491e-05	4.24277557546664e-05	A2M/ACAN/ADAM19/AGRN/ANXA2/ANXA2P2/COL19A1/COL4A1/COL4A2/COL4A6/CREB3L1/DAG1/DPP4/ENG/FBN2/FGA/FGB/FGFR4/FSCN1/HPSE2/IHH/ITGA5/ITGA7/ITGAX/LAMA4/LAMB1/LOX/MMP19/MYH11/NID1/PECAM1/PHLDB2/PRSS1/SERPINF2/SPARC/TTR	29
341	5	5	GO:0051961	negative regulation of nervous system development	26/462	316/18670	9.54560212373841e-08	8.14621685239836e-05	6.89091993311558e-05	ADGRG1/ARHGEF15/DAB1/DISP3/DLX2/EPHA4/FSTL4/HES5/LMX1A/NLGN1/NRG1/PRTG/RAP1GAP2/RFX4/SEMA3E/SEMA5B/SIX3/SLIT1/SORL1/SOX10/SOX2/SOX3/SOX9/STMN2/TERT/WNT3A	26
342	5	5	GO:0003002	regionalization	27/462	351/18670	2.11959145796032e-07	0.000136597094929081	0.000115548071124004	BMP2/EVX1/FOXA1/FOXA2/FOXJ1/GDF3/GLI1/HHEX/HHIP/HNF1B/KDM6A/MLLT3/MSX2/NBL1/NKD1/NRP2/OVOL2/PRKACA/PTCH1/RELN/SOX17/TBX18/TBX20/TBX3/TDGF1	27
343	5	5	GO:0001655	urogenital system development	26/462	330/18670	2.24087102063175e-07	0.000136597094929081	0.000115548071124004	ADAMTS16/EGR1/EMX2/EPHA4/FOXB1/GCNT4/GDNF/GREB1L/HAS2/HES5/HEYL/HPGD/IRX2/ITGB4/MMP17/PDGFB/POU3F3/PSAPL1/RET/SOX9/TFAP2A/TFAP2B/TNC/TNS2/WNT1/ZBTB16	26
344	5	5	GO:0030901	midbrain development	13/462	90/18670	3.20236375653363e-07	0.000170806076864113	0.000144485596330971	FGF9/FOXB1/GDF7/GNB4/INA/KDM7A/LMX1A/NR4A2/PADI2/PLP1/SFRP2/WNT1/WNT3A	13
345	5	5	GO:0072001	renal system development	23/462	293/18670	1.19670211396368e-06	0.000556330184571315	0.000470602100056749	ADAMTS16/EGR1/EMX2/EPHA4/GCNT4/GDNF/GREB1L/HAS2/HES5/HEYL/HPGD/IRX2/ITGB4/MMP17/PDGFB/POU3F3/RET/SOX9/TFAP2A/TFAP2B/TNS2/WNT1/ZBTB16	23
346	5	5	GO:0050768	negative regulation of neurogenesis	23/462	295/18670	1.3452586125842e-06	0.000556330184571315	0.000470602100056749	ADGRG1/DAB1/DISP3/DLX2/EPHA4/FSTL4/HES5/LMX1A/NLGN1/NRG1/PRTG/RAP1GAP2/SEMA3E/SEMA5B/SIX3/SORL1/SOX10/SOX2/SOX3/SOX9/STMN2/TERT/WNT3A	23
347	5	5	GO:0048839	inner ear development	18/462	192/18670	1.43417671204229e-06	0.000556330184571315	0.000470602100056749	ATP8B1/CDH23/DLX5/DLX6/EPHA4/FGF9/GRHL3/HES5/HMX3/KCNK3/NR4A3/PVALB/SOX2/SOX9/TFAP2A/USH1G/WNT1/WNT3A	18
348	5	5	GO:0010721	negative regulation of cell development	25/462	344/18670	1.69709318712339e-06	0.000567599504711513	0.000480134866516788	ADGRG1/DAB1/DISP3/DLX2/EPHA4/FSTL4/HES5/LMX1A/NLGN1/NPPC/NRG1/PRTG/RAP1GAP2/RFLNB/SEMA3E/SEMA5B/SIX3/SORL1/SOX10/SOX2/SOX3/SOX9/STMN2/TERT/WNT3A	25
349	5	5	GO:0090596	sensory organ morphogenesis	21/462	256/18670	1.72926964172713e-06	0.000567599504711513	0.000480134866516788	COL8A1/DLX5/DLX6/EPHB1/FAT1/FGF9/GNGT1/GRHL3/HMX3/LCTL/NR4A3/OLFM3/RORB/SIX3/SOX1/SOX9/TFAP2A/TFAP2B/USH1G/WNT1/WNT3A	21
350	5	5	GO:0043583	ear development	19/462	219/18670	2.35887588319966e-06	0.000718951670972353	0.000608164316052002	ATP8B1/CDH23/DLX5/DLX6/EPHA4/FGF9/GRHL3/HES5/HMX3/KCNK3/NR4A3/PVALB/SOX2/SOX9/TCF15/TFAP2A/USH1G/WNT1/WNT3A	19
351	5	5	GO:0050678	regulation of epithelial cell proliferation	26/462	378/18670	2.91606486295234e-06	0.000829523251347842	0.000701697292285163	APLN/ARG1/DLX5/DLX6/EGFR/EGR3/FGF9/GJA1/HAS2/HES5/NR4A1/NR4A3/PDGFB/PGR/PPP1R16B/RGCC/SCN5A/SFRP2/SOX2/SOX9/THBS1/TNFAIP3/WFDC1/WNT10B/WNT3A/ZFP36	26
352	5	5	GO:0045165	cell fate commitment	21/462	271/18670	4.26255030565239e-06	0.00113676888463867	0.000961597697242239	DLX2/GDF7/HES5/KLF4/MIAT/NRG1/PAX7/POU5F1/POU6F2/PRDM14/RORA/SFRP2/SOX1/SOX2/SOX5/SOX9/TBX21/WNT1/WNT10B/WNT3A/WNT8B	21
353	5	5	GO:0072210	metanephric nephron development	8/462	40/18670	5.07501212350292e-06	0.00127382804299923	0.00107753662981372	EGR1/GDNF/HES5/IRX2/PDGFB/RET/SOX9/TFAP2B	8
354	5	5	GO:0001822	kidney development	21/462	278/18670	6.338500000424e-06	0.0015025766389894	0.0012710360527166	ADAMTS16/EGR1/EPHA4/GCNT4/GDNF/GREB1L/HAS2/HES5/HEYL/HPGD/IRX2/MMP17/PDGFB/POU3F3/RET/SOX9/TFAP2A/TFAP2B/TNS2/WNT1/ZBTB16	21
355	5	5	GO:0021516	dorsal spinal cord development	6/462	22/18670	1.18408670934762e-05	0.00255795421356779	0.00216378449010743	GDF7/GDNF/LHX5/PAX7/WNT1/WNT3A	6
356	5	5	GO:0050673	epithelial cell proliferation	27/462	434/18670	1.19894736984663e-05	0.00255795421356779	0.00216378449010743	APLN/ARG1/COL8A1/DLX5/DLX6/EGFR/EGR3/FGF9/GJA1/HAS2/HES5/NR4A1/NR4A3/PDGFB/PGR/PPP1R16B/RGCC/SCN5A/SFRP2/SOX2/SOX9/THBS1/TNFAIP3/WFDC1/WNT10B/WNT3A/ZFP36	27
357	5	5	GO:0032526	response to retinoic acid	12/462	108/18670	1.48645602566884e-05	0.00280407176456186	0.00237197638688161	AQP1/GJA1/KLF4/LRAT/MICB/RET/RORB/SOX9/TNC/WNT10B/WNT3A/WNT8B	12
358	5	5	GO:0021527	spinal cord association neuron differentiation	5/462	14/18670	1.51133066116616e-05	0.00280407176456186	0.00237197638688161	GDF7/LHX5/PAX7/WNT1/WNT3A	5
360	5	5	GO:0007411	axon guidance	20/462	276/18670	1.92731888098633e-05	0.00336119955220552	0.0028432531828137	ATOH1/BCL11B/BDNF/CDH4/CXCL12/EFNB3/EGR2/FEZ1/ISL2/LGI1/LRTM1/NFIB/NRXN1/NTNG2/RPS6KA5/SEMA6A/UNC5C	20
361	5	5	GO:0097485	neuron projection guidance	20/462	277/18670	2.03065443078809e-05	0.00336119955220552	0.0028432531828137	ATOH1/BCL11B/BDNF/CDH4/CXCL12/EFNB3/EGR2/FEZ1/ISL2/LGI1/LRTM1/NFIB/NRXN1/NTNG2/RPS6KA5/SEMA6A/UNC5C	20
362	5	5	GO:0021871	forebrain regionalization	6/462	24/18670	2.04807097158059e-05	0.00336119955220552	0.0028432531828137	ADGRG1/EMX2/FEZF1/PGAP1/SIX3/WNT1	6
363	5	5	GO:0061351	neural precursor cell proliferation	14/462	150/18670	2.21320322833541e-05	0.00349768080566933	0.00295870326314313	ASPM/CDH2/CX3CL1/DISC1/EGF/FLNA/GLI1/HHIP/KIF14/KIF1A/LIMS2/LYN/RAPGEF1/SLC39A5/SLC6A4	14
364	5	5	GO:0021700	developmental maturation	20/462	284/18670	2.90450394877797e-05	0.00442625655336986	0.00374418948885701	ARHGEF15/GJA1/HES5/KLF2/NFASC/NPPC/NR4A2/NRCAM/PGR/RET/RFLNB/RHEX/RYR1/SEZ6/SIX3/SOX10/SPINK1/UNC13A/WNT1/WNT10B	20
365	5	5	GO:0042472	inner ear morphogenesis	11/462	98/18670	3.05542313245154e-05	0.00449568638143817	0.00380292047955583	DLX5/DLX6/FGF9/GRHL3/HMX3/NR4A3/SOX9/TFAP2A/USH1G/WNT1/WNT3A	11
366	5	5	GO:0009952	anterior/posterior pattern specification	17/462	219/18670	3.39363603028375e-05	0.00482688164707359	0.0040830799816993	ALX4/BHLHE40/BHLHE41/CELSR2/EMX2/FEZF1/FOXB1/HES5/HEYL/PAX1/PGAP1/SFRP2/SIX3/TCF15/WNT1/WNT3A/ZBTB16	17
367	5	5	GO:0001654	eye development	23/462	362/18670	3.82233722478623e-05	0.00526126223811705	0.00445052439517555	ARHGEF15/COL8A1/DLX2/EGFR/EPHB1/FAT1/FGF9/GJA1/GNGT1/GRHL3/HES5/KLF4/LCTL/OLFM3/PRPH2/RET/RORB/SIX3/SOX1/SOX2/SOX9/TFAP2A/TFAP2B	23
368	5	5	GO:1904948	midbrain dopaminergic neuron differentiation	5/462	17/18670	4.39278115811269e-05	0.00563982211115537	0.00477074982278977	LMX1A/NR4A2/SFRP2/WNT1/WNT3A	5
369	5	5	GO:0007409	axonogenesis	27/462	468/18670	4.49426337876666e-05	0.00563982211115537	0.00477074982278977	B3GNT2/CNTN6/DAB1/DLX5/EPHA4/EPHB1/FEZF1/FOXB1/FSTL4/GDF7/GDNF/IRS2/LMX1A/LPAR3/MACF1/MAP6/NFASC/NR4A2/NR4A3/NRCAM/OLFM1/RET/SEMA3E/SEMA5B/SHC3/SLIT1/WNT3A	27
370	5	5	GO:0150063	visual system development	23/462	366/18670	4.52901763442928e-05	0.00563982211115537	0.00477074982278977	ARHGEF15/COL8A1/DLX2/EGFR/EPHB1/FAT1/FGF9/GJA1/GNGT1/GRHL3/HES5/KLF4/LCTL/OLFM3/PRPH2/RET/RORB/SIX3/SOX1/SOX2/SOX9/TFAP2A/TFAP2B	23
372	5	5	GO:0071383	cellular response to steroid hormone stimulus	18/462	248/18670	4.88405271333842e-05	0.00563982211115537	0.00477074982278977	AQP1/ARG1/EGFR/HEYL/NR1I2/NR3C2/NR4A1/NR4A2/NR4A3/NR6A1/PADI2/PGR/RORA/RORB/SOX10/SRARP/SSTR2/ZFP36	18
373	5	5	GO:0071300	cellular response to retinoic acid	9/462	69/18670	4.8904011744258e-05	0.00563982211115537	0.00477074982278977	AQP1/KLF4/RET/RORB/SOX9/TNC/WNT10B/WNT3A/WNT8B	9
374	5	5	GO:0021953	central nervous system neuron differentiation	15/462	183/18670	5.24049506150044e-05	0.00578887625286125	0.004896835363453	DLX2/DLX5/EPHA4/EPHB1/GDF7/HES5/LHX5/LMX1A/NR4A2/PAX7/RORA/SFRP2/SOX1/WNT1/WNT3A	15
376	5	5	GO:0048880	sensory system development	23/462	371/18670	5.57600157275612e-05	0.00593676103046604	0.00502193173398494	ARHGEF15/COL8A1/DLX2/EGFR/EPHB1/FAT1/FGF9/GJA1/GNGT1/GRHL3/HES5/KLF4/LCTL/OLFM3/PRPH2/RET/RORB/SIX3/SOX1/SOX2/SOX9/TFAP2A/TFAP2B	23
377	5	5	GO:0050679	positive regulation of epithelial cell proliferation	16/462	206/18670	5.70441064563177e-05	0.00593676103046604	0.00502193173398494	APLN/ARG1/DLX5/DLX6/EGFR/EGR3/FGF9/HAS2/NR4A1/NR4A3/PDGFB/PPP1R16B/SCN5A/SOX9/TNFAIP3/WNT3A	16
378	5	5	GO:0022407	regulation of cell-cell adhesion	24/462	402/18670	6.98243281239439e-05	0.0069415488699763	0.00587188609651764	ALOX12/ARG2/ASS1/CAV1/CD6/CDH1/CEBPB/CITED2/ETS1/FGL2/GCNT2/IL7/ITGA6/KIF26B/MALT1/NEXMIF/NRARP/PDPK1/PIEZO1/PODXL/PRKCA/PRKG1/PRNP/SIRPA/SIRPB1/SPN/TNFRSF21/TNFSF9/TRPV4/VTCN1/WNK1/ZBTB7B	24
379	5	5	GO:0071695	anatomical structure maturation	17/462	232/18670	6.99523321792784e-05	0.0069415488699763	0.00587188609651764	GJA1/HES5/KLF2/NFASC/NPPC/NR4A2/NRCAM/PGR/RET/RFLNB/RHEX/RYR1/SIX3/SOX10/SPINK1/WNT1/WNT10B	17
380	5	5	GO:0001656	metanephros development	10/462	90/18670	7.62205635113415e-05	0.00739166237506578	0.0062526390497701	EGR1/GDNF/GREB1L/HES5/IRX2/PDGFB/POU3F3/RET/SOX9/TFAP2B	10
381	5	5	GO:0035107	appendage morphogenesis	13/462	148/18670	8.11509353453861e-05	0.00752763132866875	0.00636765577344002	AFF3/ALX4/DLX5/DLX6/FGF4/FGF9/GJA1/SFRP2/SOX9/SP8/TFAP2A/TFAP2B/ZBTB16	13
382	5	5	GO:0035108	limb morphogenesis	13/462	148/18670	8.11509353453861e-05	0.00752763132866875	0.00636765577344002	AFF3/ALX4/DLX5/DLX6/FGF4/FGF9/GJA1/SFRP2/SOX9/SP8/TFAP2A/TFAP2B/ZBTB16	13
383	5	5	GO:0050808	synapse organization	24/462	408/18670	8.78291652900938e-05	0.00797376698495384	0.00674504384725043	ACTN1/ADD2/AGRN/ALS2/CBLN2/CDH2/COL4A1/CX3CL1/DAG1/DISC1/DLGAP3/EPHB2/ERBB2/FZD1/HOMER1/IGSF21/IL1RAP/LRFN2/LRP8/NRP2/NTRK3/OXTR/PDLIM5/PLXND1/RAB17/RAB29/RELN/SHANK1/SIPA1L1/SLITRK6/SPARC/SSH1/SYN1/SYNPO	24
384	5	5	GO:0072080	nephron tubule development	10/462	93/18670	0.000100784121417465	0.00895928846017337	0.00757870070922119	ADAMTS16/GDNF/GREB1L/HES5/HEYL/IRX2/POU3F3/SOX9/TFAP2B/WNT1	10
385	6	6	GO:0006936	muscle contraction	45/496	363/18670	5.9450180745456e-18	2.55100725578751e-14	2.16273499638206e-14	ACE2/ACTA1/ACTA2/ACTC1/ACTG2/ACTN2/ADORA1/ANXA6/ATP2A2/ATP2B1/ATP2B4/CACNA1C/CALD1/CAMK2D/CASQ1/CNN1/CRYAB/DES/DYSF/FLNA/GPD1L/GRIP2/HOMER1/KCNH2/KIT/LMOD1/MYH11/MYH7/MYL9/MYOM1/NPPA/OXTR/PRKACA/PTGER3/PXN/RCSD1/SLC9A1/SNTB1/SYNM/TBX20/TLN1/TPM2/TRIM72	45
386	6	6	GO:0003012	muscle system process	51/496	472/18670	1.26244184905514e-17	2.70856898714781e-14	2.29631527912346e-14	ACE2/ACTA1/ACTA2/ACTC1/ACTG2/ACTN2/ADORA1/ANXA6/ATP2A2/ATP2B1/ATP2B4/CACNA1C/CALD1/CAMK2D/CASQ1/CNN1/CRYAB/DAG1/DES/DYSF/FLNA/GPD1L/GRIP2/HOMER1/KCNH2/KIT/LMOD1/MYH11/MYH7/MYL9/MYOM1/MYOZ2/NPPA/OXTR/PDLIM5/PRKACA/PTGER3/PXN/RCSD1/SLC9A1/SLN/SNTB1/SYNM/TBX20/TLN1/TPM2/TRIM72	51
387	6	6	GO:0006941	striated muscle contraction	29/496	177/18670	3.67028906882536e-15	4.74324098460459e-12	4.0213030560398e-12	ACE2/ACTC1/ADORA1/ATP2A2/CACNA1C/CAMK2D/CASQ1/FLNA/GPD1L/HOMER1/KCNH2/MYH7/NPPA/PRKACA/RCSD1/SLC9A1/SYNM	29
388	6	6	GO:0060048	cardiac muscle contraction	26/496	140/18670	4.47781008514757e-15	4.74324098460459e-12	4.0213030560398e-12	ANK2/ATP1A2/BMP10/CACNB2/CAV1/CTNNA3/FGF12/KCND3/KCNQ1/MYH6/NOS1AP/PKP2/PPP1R13L/RYR2/SCN2B/SLC8A1/STC1/TTN	26
389	6	6	GO:0060047	heart contraction	36/496	282/18670	5.52696455908248e-15	4.74324098460459e-12	4.0213030560398e-12	ABCC9/ACE2/ACTC1/ADORA1/APELA/ATP2A2/ATP2B1/ATP2B3/ATP2B4/BVES/CACNA1C/CACNA2D3/CAMK2D/CASQ1/DES/FLNA/GPD1L/KCNH2/MYH7/NPPA/PRKACA/SLC9A1/STIM1	36
390	6	6	GO:0003015	heart process	36/496	292/18670	1.64869635459506e-14	1.17909267626123e-11	9.99630631838689e-12	ABCC9/ACE2/ACTC1/ADORA1/APELA/ATP2A2/ATP2B1/ATP2B3/ATP2B4/BVES/CACNA1C/CACNA2D3/CAMK2D/CASQ1/DES/FLNA/GPD1L/KCNH2/MYH7/NPPA/PRKACA/SLC9A1/SRC/STIM1	36
391	6	6	GO:0008016	regulation of heart contraction	32/496	251/18670	1.94242084101173e-13	1.19070397554019e-10	1.009474650607e-10	ABCC9/ACE2/ADORA1/APELA/ATP2A2/ATP2B1/ATP2B3/ATP2B4/BVES/CACNA1C/CACNA2D3/CAMK2D/CASQ1/DES/FLNA/GPD1L/KCNH2/MYH7/NPPA/PRKACA/SLC9A1/STIM1	32
392	6	6	GO:0090257	regulation of muscle system process	32/496	259/18670	4.65493190291123e-13	2.49678909942401e-10	2.1167690337449e-10	ACE2/ADORA1/ANXA6/ATP2A2/ATP2B1/ATP2B4/CACNA1C/CAMK2D/CASQ1/CNN1/DAG1/FLNA/KIT/MYH7/MYL9/NPPA/OXTR/PRKACA/SLC9A1/SLN	32
393	6	6	GO:0006937	regulation of muscle contraction	26/496	171/18670	6.08234641287611e-13	2.89992760640571e-10	2.45854844478361e-10	ACE2/ADORA1/ANXA6/ATP2A2/ATP2B1/CACNA1C/CAMK2D/CASQ1/CNN1/FLNA/KIT/MYH7/MYL9/NPPA/OXTR/PRKACA/SLC9A1	26
394	6	6	GO:0006099	tricarboxylic acid cycle	13/496	34/18670	1.56718490408358e-12	6.72479042342265e-10	5.70125371422406e-10	ACO2/CS/DLAT/DLD/IDH2/IDH3A/MDH1/MDH2/NNT/OGDH/OGDHL/PDHA1/SDHA	13
395	6	6	GO:1903522	regulation of blood circulation	33/496	297/18670	3.92922958175395e-12	1.53275673957329e-09	1.29946578320973e-09	ABCC9/ACE2/ADORA1/APELA/ATP2A2/ATP2B1/ATP2B3/ATP2B4/AVPR1B/AVPR2/BVES/CACNA1C/CACNA2D3/CAMK2D/CASQ1/DES/FGA/FGB/FLNA/GPD1L/HRH2/KCNH2/MYH7/NPPA/OXTR/PRKACA/SLC9A1/STIM1	33
396	6	6	GO:0070252	actin-mediated cell contraction	20/496	121/18670	6.18692022711176e-11	2.21233955787805e-08	1.87561371095599e-08	ACTA1/ACTC1/ACTN2/ADORA1/ATP2A2/CACNA1C/CAMK2D/DES/EMP2/FLNA/GPD1L/KCNH2/MYH7/SLC9A1/TPM2/VIL1	20
397	6	6	GO:0015980	energy derivation by oxidation of organic compounds	30/496	286/18670	1.59854081740215e-10	5.27641434420972e-08	4.47332555865736e-08	ACO2/COX6A2/CS/CYCS/DLAT/DLD/DNAJC15/FASTKD1/GPD1/GYS1/IDH2/IDH3A/KHK/MDH1/MDH2/NDUFS1/NNT/OGDH/OGDHL/PDHA1/PGM1/PPARGC1A/PPP1R3A/PYGB/PYGM/SDHA/SLC25A12/SLC25A18/TIGAR/UGP2	30
398	6	6	GO:0006942	regulation of striated muscle contraction	17/496	97/18670	6.63569420346929e-10	2.03384027336334e-07	1.72428264414961e-07	ACE2/ADORA1/ATP2A2/CACNA1C/CAMK2D/CASQ1/FLNA/MYH7/NPPA/PRKACA/SLC9A1	17
399	6	6	GO:0032970	regulation of actin filament-based process	34/496	388/18670	1.18753776885714e-09	3.39714971077732e-07	2.88009159941773e-07	ACTN2/ADD2/ADORA1/ARHGAP18/ARPC5/ATP2A2/CACNA1C/CAMK2D/CX3CL1/DMTN/FLNA/FSCN1/LMOD1/MYH9/NOTCH2/NTRK3/PHLDB2/PXN/S100A10/SCIN/SERPINF2/SHANK1/SLC9A1/SPTB/SYNPO/TGFB3/VIL1/WNT11	34
400	6	6	GO:0030048	actin filament-based movement	20/496	143/18670	1.33159933519144e-09	3.57118296706654e-07	3.02763638317211e-07	ACTA1/ACTC1/ACTN2/ACTN4/ADORA1/ATP2A2/CACNA1C/CAMK2D/DES/EMP2/FLNA/GPD1L/KCNH2/MYH7/MYH9/SLC9A1/TPM2/VIL1/WIPF3	20
401	6	6	GO:0042692	muscle cell differentiation	33/496	385/18670	3.65041141911702e-09	9.21406788201832e-07	7.81165440524361e-07	ACTA1/ACTC1/ACTN2/ATP2A2/BMP2/BVES/CASQ1/CD81/CDH2/DYSF/ENG/HOMER1/KIT/LMOD1/LOX/MYH11/MYH9/MYO18B/MYOM1/MYORG/MYOZ2/MYPN/NPPA/PDLIM5/SLC9A1/TBX3/TBX5/TRIM72	33
402	6	6	GO:0055001	muscle cell development	22/496	186/18670	5.0097450753442e-09	1.19426756212789e-06	1.01249584680641e-06	ACTA1/ACTC1/ACTN2/ATP2A2/BVES/CASQ1/DYSF/ENG/HOMER1/LMOD1/LOX/MYH11/MYO18B/MYOM1/MYORG/MYOZ2/MYPN/NPPA/PDLIM5/TBX3	22
403	6	6	GO:0030239	myofibril assembly	14/496	73/18670	6.39868328895257e-09	1.44509210488924e-06	1.22514401366316e-06	ANKRD1/BMP10/CAPN3/CSRP1/LDB3/MEF2A/MYH6/MYLK3/NEBL/PGM5/SYNPO2L/TMOD2/TTN	14
404	6	6	GO:0009060	aerobic respiration	15/496	88/18670	1.00436610153469e-08	2.14262858672118e-06	1.8165129943231e-06	ACO2/COX6A2/CS/CYCS/DLAT/DLD/IDH2/IDH3A/MDH1/MDH2/NNT/OGDH/OGDHL/PDHA1/SDHA	15
406	6	6	GO:0045333	cellular respiration	22/496	194/18670	1.09852782353451e-08	2.14262858672118e-06	1.8165129943231e-06	ACO2/COX6A2/CS/CYCS/DLAT/DLD/DNAJC15/FASTKD1/GPD1/IDH2/IDH3A/MDH1/MDH2/NDUFS1/NNT/OGDH/OGDHL/PDHA1/PPARGC1A/SDHA/SLC25A12/SLC25A18	22
407	6	6	GO:0072503	cellular divalent inorganic cation homeostasis	37/496	493/18670	1.48060389592342e-08	2.72841794897958e-06	2.31314315928649e-06	ADORA1/ANXA2/ANXA2P2/ANXA6/ATP2A2/ATP2B1/ATP2B3/ATP2B4/ATP2C2/AVPR1B/BOK/CACNA1C/CAMK2D/CASQ1/CD36/CDH5/CX3CL1/CYSLTR1/DISC1/F2/F2RL2/GPR17/LCK/LYN/OXTR/P2RY6/PRKACA/PTGER3/SLC25A23/SLC30A8/SLC39A5/SLC41A1/STIM1/SYNPO/TRPC5	37
408	6	6	GO:0060537	muscle tissue development	33/496	408/18670	1.52603194536262e-08	2.72841794897958e-06	2.31314315928649e-06	ACTA1/ACTC1/ACTN2/BMP2/BVES/CASQ1/COL19A1/ENG/GLI1/HOMER1/IHH/LOX/MYH11/MYH7/MYO18B/MYOM1/MYORG/MYOZ2/NPPA/PDLIM5/SLC9A1/SOX17/SRPK3/TBX20/TBX3/TBX5/TP73/XIRP2	33
409	6	6	GO:0048738	cardiac muscle tissue development	24/496	233/18670	1.59163876123827e-08	2.73188876978937e-06	2.31608570898503e-06	AKAP6/ALPK2/ANKRD1/BMP10/FGF8/HAND1/HEG1/HEY2/JPH2/MEF2A/MIR208A/MYH6/MYLK3/MYOCD/NEBL/PKP2/PPP1R13L/RYR2/SIK1/SLC8A1/SORBS2/TENM4/TTN	24
410	6	6	GO:0031032	actomyosin structure organization	22/496	199/18670	1.75620894855679e-08	2.89842023009892e-06	2.45727049644222e-06	ACTA1/ACTC1/ACTN2/ANLN/CASQ1/CNN1/EPB41L1/LMOD1/MYH11/MYH9/MYOM1/MYOZ2/MYPN/PHLDB2/PXN/S100A10/SERPINF2/SLC9A1/SRC/TGFB3/WNT11/ZYX	22
411	6	6	GO:0051146	striated muscle cell differentiation	27/496	293/18670	2.19649000568806e-08	3.49079207941017e-06	2.95948127082181e-06	ACTA1/ACTC1/ACTN2/BMP2/BVES/CASQ1/CD81/CDH2/DYSF/HOMER1/LMOD1/LOX/MYH11/MYH9/MYO18B/MYOM1/MYORG/MYOZ2/MYPN/NPPA/PDLIM5/SLC9A1/TBX3/TBX5/TRIM72	27
412	6	6	GO:0055117	regulation of cardiac muscle contraction	14/496	82/18670	3.05765792835923e-08	4.68586077521052e-06	3.97265631594342e-06	ANK2/ATP1A2/BMP10/CAV1/CTNNA3/KCNQ1/NOS1AP/PKP2/RYR2/SLC8A1/STC1	14
413	6	6	GO:0055002	striated muscle cell development	20/496	173/18670	3.69743701728636e-08	5.47093180730199e-06	4.63823678103146e-06	ACTA1/ACTC1/ACTN2/BVES/CASQ1/DYSF/HOMER1/LMOD1/LOX/MYH11/MYO18B/MYOM1/MYORG/MYOZ2/MYPN/NPPA/PDLIM5/TBX3	20
414	6	6	GO:0030049	muscle filament sliding	10/496	39/18670	5.09260303409977e-08	7.04914826429745e-06	5.97624315308957e-06	MYBPC3/MYL3/MYL4/TCAP/TMOD1/TNNC1/TNNI1/TNNI3/TNNT2/TPM1	10
415	6	6	GO:0033275	actin-myosin filament sliding	10/496	39/18670	5.09260303409977e-08	7.04914826429745e-06	5.97624315308957e-06	MYBPC3/MYL3/MYL4/TCAP/TMOD1/TNNC1/TNNI1/TNNI3/TNNT2/TPM1	10
416	6	6	GO:0035637	multicellular organismal signaling	21/496	204/18670	1.27605304076135e-07	1.71110737434592e-05	1.45067082528658e-05	ABCC9/ACE2/ATP2A2/ATP2B1/ATP2B3/ATP2B4/CACNA1C/CACNA2D3/CAMK2D/CASQ1/FLNA/KCNH2/NPPA/NTRK3/PRKACA/SCN9A/SLC9A1/STIM1	21
417	6	6	GO:0055074	calcium ion homeostasis	34/496	471/18670	1.46763316050236e-07	1.90836784597443e-05	1.61790756066863e-05	ADORA1/ANXA2/ANXA2P2/ANXA6/ATP2A2/ATP2B1/ATP2B3/ATP2B4/ATP2C2/AVPR1B/BOK/CACNA1C/CAMK2D/CASQ1/CD36/CDH5/CX3CL1/CYSLTR1/DISC1/F2/F2RL2/GPR17/LCK/LYN/OXTR/P2RY6/PRKACA/PTGER3/S100A14/SLC25A23/STIM1/SYNPO/TRPC5	34
418	6	6	GO:0014706	striated muscle tissue development	30/496	390/18670	2.08813939700827e-07	2.55079448376082e-05	2.16255460900475e-05	ACTA1/ACTC1/ACTN2/BMP2/BVES/CASQ1/COL19A1/ENG/GLI1/HOMER1/LOX/MYH11/MYH7/MYO18B/MYOM1/MYORG/MYOZ2/NPPA/PDLIM5/SLC9A1/SOX17/SRPK3/TBX20/TBX3/TBX5/TP73/XIRP2	30
419	6	6	GO:0086065	cell communication involved in cardiac conduction	11/496	56/18670	2.1060365793045e-07	2.55079448376082e-05	2.16255460900475e-05	ANK2/ATP1A2/ATP1B2/CACNB2/CAV1/CTNNA3/KCNQ1/MIR208A/PKP2/RYR2/SLC8A1/TRDN	11
420	6	6	GO:0042391	regulation of membrane potential	32/496	434/18670	2.14002799849428e-07	2.55079448376082e-05	2.16255460900475e-05	ADRB2/AKAP6/ALOX12/ANK2/ATP1A2/ATP1A4/ATP1B2/BNIP3/CACNA1E/CACNB2/CAV1/CLDN19/CTNNA3/DGKI/FGF12/GABRP/GRIN2B/GRIN2D/IGSF9B/KCND3/KCNJ10/KCNJ11/KCNQ1/MIR208A/NOS1AP/NPAS4/PIEZO1/PKP2/RYR2/SCN2B/SLC17A7/SLC8A1/TRDN	32
421	6	6	GO:0006874	cellular calcium ion homeostasis	33/496	458/18670	2.34521986360616e-07	2.65391674269665e-05	2.24998129812941e-05	ADORA1/ANXA2/ANXA2P2/ANXA6/ATP2A2/ATP2B1/ATP2B3/ATP2B4/ATP2C2/AVPR1B/BOK/CACNA1C/CAMK2D/CASQ1/CD36/CDH5/CX3CL1/CYSLTR1/DISC1/F2/F2RL2/GPR17/LCK/LYN/OXTR/P2RY6/PRKACA/PTGER3/SLC25A23/STIM1/SYNPO/TRPC5	33
422	6	6	GO:0006094	gluconeogenesis	13/496	82/18670	2.35366504843916e-07	2.65391674269665e-05	2.24998129812941e-05	ALDOA/ENO1/GOT1/GOT2/GPD1/GPI/MDH1/MDH2/PGAM1/PGM1/PPARA/PPARGC1A/SLC25A12	13
423	6	6	GO:0055008	cardiac muscle tissue morphogenesis	12/496	69/18670	2.41208932568561e-07	2.65391674269665e-05	2.24998129812941e-05	MYBPC3/MYL3/NKX2-5/S1PR1/SMAD7/TCAP/TNNC1/TNNI1/TNNI3/TNNT2/TPM1/WNT5A	12
424	6	6	GO:0019932	second-messenger-mediated signaling	32/496	439/18670	2.76731769607131e-07	2.9686400584605e-05	2.51680262042696e-05	ADCY1/ADCY8/ADCY9/ADGRB2/ADGRE5/ADGRG2/ADGRG5/ADGRG6/ADRB2/AKAP6/ANK2/APLNR/ATP1A2/CMKLR1/DYRK2/GRIN2B/GRIN2D/ITPR1/ITPR3/JPH1/JPH2/NDNF/NFATC2/NOS1AP/NOS3/PDE2A/PDE4A/PDPK1/PLCG2/PRKAR2A/PRKCA/PRKG1/PRNP/RYR2/SELENON/SLC8A1/TRDN	32
425	6	6	GO:0019319	hexose biosynthetic process	13/496	85/18670	3.62521452481271e-07	3.79409646974911e-05	3.2166216682292e-05	ALDOA/ENO1/GOT1/GOT2/GPD1/GPI/MDH1/MDH2/PGAM1/PGM1/PPARA/PPARGC1A/SLC25A12	13
426	6	6	GO:0010927	cellular component assembly involved in morphogenesis	15/496	115/18670	3.93195412743967e-07	4.01714646686753e-05	3.40572267278985e-05	ACTA1/ACTC1/ACTN2/CASQ1/DAG1/IHH/KNL1/LMOD1/MYH11/MYOM1/MYOZ2/MYPN/PHLDB2	15
427	6	6	GO:0006006	glucose metabolic process	20/496	204/18670	5.58808880784219e-07	5.57639280801182e-05	4.72764624722218e-05	ALDOA/DLAT/ENO1/GOT1/GOT2/GPD1/GPI/KHK/MDH1/MDH2/PDHA1/PDK1/PFKFB2/PGAM1/PGM1/PPARA/PPARGC1A/SLC25A12/SLC45A3/TIGAR	20
428	6	6	GO:0006734	NADH metabolic process	9/496	40/18670	8.05437832173996e-07	7.76021705144405e-05	6.57908477469137e-05	ALDOA/ENO1/GPD1/GPI/MDH1/MDH2/PGAM1/SLC25A12/TIGAR	9
429	6	6	GO:0046364	monosaccharide biosynthetic process	13/496	91/18670	8.13819080202709e-07	7.76021705144405e-05	6.57908477469137e-05	ALDOA/ENO1/GOT1/GOT2/GPD1/GPI/MDH1/MDH2/PGAM1/PGM1/PPARA/PPARGC1A/SLC25A12	13
430	6	6	GO:0007015	actin filament organization	29/496	400/18670	1.12603917071269e-06	0.000105039871337568	8.9052434187255e-05	ACTA1/ACTC1/ACTN1/ACTN2/ACTN4/ADD2/ARHGAP18/ARPC5/CORO6/CX3CL1/DIAPH3/DMTN/EMP2/FLNA/FSCN1/LMOD1/MYOM1/PHLDB2/PPARGC1B/PXN/S100A10/SCIN/SERPINF2/SH3KBP1/SHANK1/SLC9A1/SPTB/SRC/SYNPO/TGFB3/TPM2/VIL1/WNT11/ZYX	29
432	6	6	GO:0043462	regulation of ATPase activity	12/496	80/18670	1.2651157771607e-06	0.000113096079162428	9.58824589006001e-05	ATP1B1/DNAJC15/MYBPC3/MYL3/MYL4/PLN/PPIF/RAB3A/TNNC1/TNNI3/TNNT2/TPM1	12
433	6	6	GO:0019722	calcium-mediated signaling	20/496	218/18670	1.59389679245031e-06	0.000137363612654826	0.000116456388606528	ADGRB2/AKAP6/ANK2/ATP1A2/CMKLR1/DYRK2/GRIN2B/GRIN2D/ITPR1/JPH1/JPH2/NFATC2/PDPK1/PLCG2/PRNP/RYR2/SELENON/SLC8A1/TRDN	20
435	6	6	GO:0060415	muscle tissue morphogenesis	12/496	82/18670	1.65804598623428e-06	0.000139503437782967	0.000118270524838507	MYBPC3/MYL3/NKX2-5/S1PR1/SMAD7/TCAP/TNNC1/TNNI1/TNNI3/TNNT2/TPM1/WNT5A	12
436	6	6	GO:0061337	cardiac conduction	16/496	146/18670	1.75714025037252e-06	0.000144997861814394	0.000122928678244685	ABCC9/ACE2/ATP2A2/ATP2B1/ATP2B3/ATP2B4/CACNA1C/CACNA2D3/CAMK2D/CASQ1/FLNA/KCNH2/NPPA/PRKACA/SLC9A1/STIM1	16
437	6	6	GO:0007517	muscle organ development	29/496	410/18670	1.84866530589954e-06	0.000149672128822924	0.000126891505405935	ACTA1/ACTC1/BMP2/BVES/CASQ1/CNTF/COL19A1/CRYAB/ENG/FHL3/FZD1/GLI1/HOMER1/ITGA7/LOX/MYH7/MYOM1/MYORG/MYOZ2/SOX17/SRPK3/TAGLN/TBX20/TBX5/TP73/TRIM72/XIRP2	29
438	6	6	GO:0046034	ATP metabolic process	24/496	304/18670	2.2059035889737e-06	0.000175287635190484	0.000148608241783491	ALDOA/ATP1B1/ATP5MC1/ATP5MC3/CHCHD10/COX6A2/CYCS/DLD/DNAJC15/ENO1/GPD1/GPI/NDUFS1/OGDH/OGDHL/PFKFB2/PGAM1/PGM1/PPARA/PPARGC1A/PPIF/SDHA/SLC25A12/TIGAR	24
439	6	6	GO:0006090	pyruvate metabolic process	16/496	150/18670	2.51520988197416e-06	0.000196232101882748	0.000166364887121583	ALDOA/DLAT/DLD/ENO1/GPD1/GPI/OGDH/OGDHL/PDHA1/PDK1/PFKFB2/PGAM1/PGM1/PPARA/PPARGC1A/TIGAR	16
440	6	6	GO:0016051	carbohydrate biosynthetic process	19/496	208/18670	3.09098111158931e-06	0.000236846427675531	0.000200797569955877	ALDOA/B3GALT5/B3GNT4/CHST11/ENO1/GOT1/GOT2/GPD1/GPI/GYS1/MDH1/MDH2/PGAM1/PGM1/PPARA/PPARGC1A/PTH1R/SLC25A12/UGP2	19
441	6	6	GO:1903115	regulation of actin filament-based movement	9/496	47/18670	3.40269904725558e-06	0.00025615757213638	0.000217169490439802	ANK2/ATP1A2/CAV1/CTNNA3/NOS1AP/PKP2/RYR2/STC1	9
442	6	6	GO:0048644	muscle organ morphogenesis	12/496	88/18670	3.55820593270122e-06	0.00026324589064174	0.000223178941985761	MYBPC3/MYL3/NKX2-5/S1PR1/SMAD7/TCAP/TNNC1/TNNI1/TNNI3/TNNT2/TPM1/WNT5A	12
443	6	6	GO:0086001	cardiac muscle cell action potential	11/496	74/18670	3.84250736737252e-06	0.000279461001921957	0.000236926056407483	ANK2/ATP1A2/CACNB2/CAV1/CTNNA3/FGF12/KCND3/KCNQ1/MIR208A/NOS1AP/PKP2/RYR2/SCN2B/SLC8A1	11
444	6	6	GO:0055010	ventricular cardiac muscle tissue morphogenesis	9/496	48/18670	4.09036702471327e-06	0.000292529415050744	0.000248005411182615	MYBPC3/MYL3/NKX2-5/SMAD7/TNNC1/TNNI1/TNNI3/TNNT2/TPM1	9
445	6	6	GO:0007009	plasma membrane organization	13/496	105/18670	4.22698625941967e-06	0.000297344230150324	0.000252087394522077	ANK3/ANO6/BAIAP2L1/CAV2/CSRP3/MTSS2/MYOF/NDRG1/PACSIN1/RAB3A/SH3TC2/SYPL2/SYTL4	13
447	6	6	GO:0032956	regulation of actin cytoskeleton organization	25/496	343/18670	5.64642233538455e-06	0.000384584099065636	0.000326049049141002	APOA1/ARAP1/ARHGAP6/ARHGDIB/BAIAP2L1/CARMIL1/DIXDC1/EDN1/F11R/FHOD3/GBA2/MYADM/NRP1/PDGFRA/RHOQ/RHOU/S1PR1/SLIT2/SMIM22/SPTAN1/SYNPO2/TMOD1/TPM1/VASP/WDR1	25
448	6	6	GO:0086009	membrane repolarization	9/496	50/18670	5.82929489809152e-06	0.00039083600637048	0.000331349394207308	AKAP6/ANK2/ATP1A2/ATP1B2/CAV1/KCND3/KCNQ1/NOS1AP	9
449	6	6	GO:0019318	hexose metabolic process	20/496	244/18670	8.85847122777566e-06	0.000584795385205929	0.000495787474707574	ALDOA/DLAT/ENO1/GOT1/GOT2/GPD1/GPI/KHK/MDH1/MDH2/PDHA1/PDK1/PFKFB2/PGAM1/PGM1/PPARA/PPARGC1A/SLC25A12/SLC45A3/TIGAR	20
450	6	6	GO:0099622	cardiac muscle cell membrane repolarization	8/496	42/18670	1.25012370401082e-05	0.000812769820289461	0.000689063400488263	ATP1A1/ATP1B1/CACNA1D/KCNIP2/KCNJ5/RNF207/SNTA1/WDR1	8
451	6	6	GO:0002027	regulation of heart rate	12/496	101/18670	1.51177488128612e-05	0.000968212838149069	0.000820847445361327	ANK2/CACNB2/CAV1/CTNNA3/EPAS1/HEY2/KCND3/KCNQ1/MYH6/NOS1AP/PKP2/RYR2/SCN2B/SLC1A1/SLC8A1	12
452	6	6	GO:0019320	hexose catabolic process	9/496	57/18670	1.77518231733693e-05	0.00112019225348423	0.000949695060172824	ALDOA/ENO1/GPI/KHK/PFKFB2/PGAM1/PGM1/SLC25A12/TIGAR	9
453	6	6	GO:0071805	potassium ion transmembrane transport	18/496	217/18670	2.10746460159856e-05	0.00131059863847238	0.0011111209249618	AKAP6/ANK2/ATP1A2/ATP1A4/ATP1B2/CAV1/KCNA6/KCND1/KCND3/KCNJ10/KCNJ11/KCNJ16/KCNMB1/KCNQ1/KCNQ4/KCNQ5/KEL/NOS1AP/PRNP/SLC9C1/WNK1	18
454	6	6	GO:0016052	carbohydrate catabolic process	17/496	198/18670	2.28480389080016e-05	0.00138273178408701	0.00117227515259716	ALDOA/ENO1/GM2A/GPD1/GPI/KHK/OGDH/OGDHL/PFKFB2/PGAM1/PGM1/PPARA/PPARGC1A/PYGB/PYGM/SLC25A12/TIGAR	17
455	6	6	GO:0044262	cellular carbohydrate metabolic process	21/496	282/18670	2.28790390748492e-05	0.00138273178408701	0.00117227515259716	B3GNT4/GOT1/GYS1/IDH2/KHK/MYOF/PDK1/PFKFB2/PGAM1/PGM1/PPARA/PPARGC1A/PPP1R3A/PTH1R/PYGB/PYGM/SLC25A12/SLC45A3/SYNJ1/TIGAR/UGP2	21
456	6	6	GO:0006813	potassium ion transport	19/496	240/18670	2.40791707033294e-05	0.00143505168733315	0.00121663178290506	AKAP6/ANK2/ATP1A2/ATP1A4/ATP1B2/CAV1/KCNA6/KCND1/KCND3/KCNJ10/KCNJ11/KCNJ16/KCNMB1/KCNQ1/KCNQ4/KCNQ5/KEL/NOS1AP/NOS3/PRNP/SLC9C1/WNK1	19
457	6	6	GO:0086003	cardiac muscle cell contraction	10/496	74/18670	2.5043995239203e-05	0.00147210662426603	0.00124804682835884	ANK2/ATP1A2/CACNB2/CAV1/CTNNA3/FGF12/KCND3/KCNQ1/NOS1AP/PKP2/RYR2/SCN2B/STC1	10
458	6	6	GO:0006007	glucose catabolic process	7/496	36/18670	3.83039934572417e-05	0.00222111399898681	0.00188305265132614	ALDOA/ENO1/GPI/PFKFB2/PGAM1/SLC25A12/TIGAR	7
459	6	6	GO:0003206	cardiac chamber morphogenesis	13/496	129/18670	3.99925237595866e-05	0.00228810559269848	0.00193984788930711	ADGRG6/BMP10/CITED2/FGF8/GRHL2/HAND1/HEG1/HEY2/HIF1A/MYH6/NOS3/PKP2/PPP1R13L/RYR2/SEMA3C/SLIT3	13
460	6	6	GO:0003231	cardiac ventricle development	13/496	130/18670	4.33806200670038e-05	0.00244929264088834	0.00207650170293027	BMP10/CITED2/GRHL2/HAND1/HEG1/HEY2/HIF1A/LUZP1/MYH6/MYOCD/NOS3/PDE2A/PKP2/PPP1R13L/RYR2/SALL1/SEMA3C/SLIT3	13
461	6	6	GO:0006103	2-oxoglutarate metabolic process	5/496	16/18670	4.44480863683357e-05	0.00247697063125362	0.00209996700600093	DLD/GOT1/GOT2/IDH2/OGDH	5
462	6	6	GO:0006096	glycolytic process	12/496	113/18670	4.70138395867486e-05	0.00258636391880434	0.00219271025117143	ALDOA/ENO1/GPD1/GPI/OGDH/OGDHL/PFKFB2/PGAM1/PGM1/PPARA/PPARGC1A/TIGAR	12
463	6	6	GO:0055003	cardiac myofibril assembly	6/496	26/18670	4.99466459964841e-05	0.00267901322463642	0.00227125800741907	CSRP3/FHOD3/MYBPC3/NKX2-5/PDGFRA/TCAP	6
464	6	6	GO:1903579	negative regulation of ATP metabolic process	6/496	26/18670	4.99466459964841e-05	0.00267901322463642	0.00227125800741907	DNAJC15/PPARA/PPARGC1A/PPIF/SLC25A12/TIGAR	6
465	6	6	GO:0006757	ATP generation from ADP	12/496	114/18670	5.13023704761625e-05	0.00271775891003967	0.00230410646349081	ALDOA/ENO1/GPD1/GPI/OGDH/OGDHL/PFKFB2/PGAM1/PGM1/PPARA/PPARGC1A/TIGAR	12
466	6	6	GO:0003205	cardiac chamber development	15/496	171/18670	5.35714507819024e-05	0.00280335482079443	0.00237667437615218	DNAH11/ENG/FZD1/LTBP1/MSX2/MYH7/NOTCH2/NRP2/OVOL2/PLXND1/TBX20/TBX3/TBX5/WNT11/XIRP2	15
467	6	6	GO:0019674	NAD metabolic process	8/496	51/18670	5.46987253137067e-05	0.00281415860421235	0.00238583378580821	ALDOA/ENO1/GPD1/GPI/MDH1/PGAM1/SLC25A12/TIGAR	8
468	6	6	GO:0001508	action potential	13/496	133/18670	5.50895648459188e-05	0.00281415860421235	0.00238583378580821	AKAP6/ANK2/ATP1A2/CACNB2/CAV1/CLDN19/CTNNA3/FGF12/KCND3/KCNQ1/MIR208A/NOS1AP/PKP2/RYR2/SCN2B/SLC8A1	13
469	6	6	GO:0043648	dicarboxylic acid metabolic process	11/496	99/18670	6.38359009417968e-05	0.00322258648166177	0.00273209750656161	ALDH4A1/DLD/GOT1/GOT2/IDH2/MDH1/MDH2/OGDH/SDHA/SLC1A3/SLC25A12	11
470	6	6	GO:0046365	monosaccharide catabolic process	9/496	67/18670	6.67068515419174e-05	0.0033283616275159	0.00282177330390289	ALDOA/ENO1/GPI/KHK/PFKFB2/PGAM1/PGM1/SLC25A12/TIGAR	9
471	6	6	GO:0003007	heart morphogenesis	19/496	259/18670	6.80500601831421e-05	0.00335635411776854	0.00284550523887404	ACTC1/BMP2/CLDN5/DNAH11/ENG/FZD1/IHH/KDM6A/MSX2/MYH7/MYOM1/NOTCH2/NRP2/OVOL2/PLXND1/PTCH1/RTN4/SOX17/TBX20/TBX3/TBX5/WNT11/XIRP2	19
472	6	6	GO:0009150	purine ribonucleotide metabolic process	25/496	399/18670	7.11147610531118e-05	0.0034676527236239	0.00293986380621477	AASS/ADCY10/ALDOA/ATP5MC1/ATP5MC3/DLAT/DLD/ENO1/GMPR/GPD1/GPI/HACD1/NUDT4/OGDH/OGDHL/PDHA1/PDK1/PFKFB2/PGAM1/PGM1/PPARA/PPARGC1A/RHOQ/SLC25A12/TIGAR	25
473	6	6	GO:0005996	monosaccharide metabolic process	20/496	287/18670	8.99389197724848e-05	0.00433626859262621	0.0036762732907594	ALDOA/DLAT/ENO1/GOT1/GOT2/GPD1/GPI/KHK/MDH1/MDH2/PDHA1/PDK1/PFKFB2/PGAM1/PGM1/PPARA/PPARGC1A/SLC25A12/SLC45A3/TIGAR	20
474	6	6	GO:0032781	positive regulation of ATPase activity	8/496	55/18670	9.53117007336951e-05	0.00454157027536215	0.0038503273366904	ATP1B1/DNAJC15/MYBPC3/MYL3/MYL4/RAB3A/TNNT2/TPM1	8
475	6	6	GO:0010644	cell communication by electrical coupling	6/496	29/18670	9.63138883845154e-05	0.00454157027536215	0.0038503273366904	ATP1A2/ATP1B2/CAV1/PKP2/RYR2/SLC8A1/TRDN	6
476	6	6	GO:0046031	ADP metabolic process	12/496	122/18670	9.95768602318994e-05	0.00464439464407696	0.0039375014755314	ALDOA/ENO1/GPD1/GPI/OGDH/OGDHL/PFKFB2/PGAM1/PGM1/PPARA/PPARGC1A/TIGAR	12
477	6	6	GO:0008217	regulation of blood pressure	15/496	182/18670	0.000108798913033427	0.00501995844974663	0.00425590315159621	ADRA2B/ATP1A1/EDN1/EDNRA/EDNRB/F11R/GAS6/KCNK6/NAV2/NCALD/PPARA/PTGS1/SGK1/TNNI3/TPM1	15
478	6	6	GO:0010038	response to metal ion	23/496	362/18670	0.000111744751032631	0.00510102900724491	0.00432463448565256	ADCY1/ADCY8/ASS1/BNIP3/CAPN3/CASP8/CAV1/CCND1/CDH1/CLIC4/CRIP1/DLG2/EEF2K/HIF1A/ITPR3/KCNMB1/MEF2A/PRNP/RYR2/RYR3/SOD3/SYT17/SYT5/SYT7/TRPV6/TTN/WNK1	23
479	6	6	GO:0043434	response to peptide hormone	26/496	436/18670	0.000114850906211671	0.00518763409004507	0.00439805797083143	BAIAP2L1/CA2/CAMK2A/CAV2/CPEB2/CSRP3/EDN1/EDNRB/ESRRA/FABP3/GDF15/GOT1/GOT2/GRB14/HDAC9/IGFBP5/JAK2/KHK/MZB1/PLN/PPARA/PRKAR2B/RHOQ/STAT5A/STC2/TBC1D4	26
480	6	6	GO:0055013	cardiac muscle cell development	10/496	89/18670	0.000124325492404371	0.00555709049903285	0.00471128181742878	AKAP6/ALPK2/BMP10/HEY2/MEF2A/MIR208A/MYH6/MYLK3/NEBL/SLC8A1/SORBS2/TTN	10
481	6	6	GO:0086004	regulation of cardiac muscle cell contraction	7/496	43/18670	0.000125936269904566	0.00557105705320097	0.00472312261302421	ANK2/ATP1A2/CAV1/CTNNA3/NOS1AP/PKP2/RYR2/STC1	7
482	6	6	GO:0009259	ribonucleotide metabolic process	25/496	414/18670	0.000127371605343073	0.00557705671966456	0.00472820910919078	AASS/ADCY10/ALDOA/ATP5MC1/ATP5MC3/DLAT/DLD/ENO1/GMPR/GPD1/GPI/HACD1/NUDT4/OGDH/OGDHL/PDHA1/PDK1/PFKFB2/PGAM1/PGM1/PPARA/PPARGC1A/RHOQ/SLC25A12/TIGAR	25
483	6	6	GO:0003208	cardiac ventricle morphogenesis	9/496	73/18670	0.000131586795993642	0.0056463894160872	0.00478698912583188	BMP10/GRHL2/HAND1/HEG1/HEY2/HIF1A/MYH6/PKP2/PPP1R13L/RYR2/SEMA3C	9
484	6	6	GO:1903779	regulation of cardiac conduction	9/496	73/18670	0.000131586795993642	0.0056463894160872	0.00478698912583188	ABCC9/ACE2/ATP2A2/ATP2B1/ATP2B3/ATP2B4/CAMK2D/CASQ1/FLNA/NPPA/PRKACA/STIM1	9
485	6	6	GO:0030198	extracellular matrix organization	23/496	368/18670	0.000142481669611995	0.00605335489410961	0.00513201302948468	A2M/ACAN/ADAM19/AGRN/ANXA2/ANXA2P2/COL19A1/COL4A1/COL4A2/COL4A6/CREB3L1/DAG1/DPP4/ENG/FBN2/FGA/FGB/FGFR4/FSCN1/HPSE2/IHH/ITGA5/ITGA7/ITGAX/LAMA4/LAMB1/LOX/MMP19/MYH11/NID1/PECAM1/PHLDB2/PRSS1/SERPINF2/SPARC/TTR	23
486	6	6	GO:0043062	extracellular structure organization	23/496	369/18670	0.000148276422604985	0.00623778558233326	0.00528837271953385	A2M/ACAN/ADAM19/AGRN/ANXA2/ANXA2P2/COL19A1/COL4A1/COL4A2/COL4A6/CREB3L1/DAG1/DPP4/ENG/FBN2/FGA/FGB/FGFR4/FSCN1/HPSE2/IHH/ITGA5/ITGA7/ITGAX/LAMA4/LAMB1/LOX/MMP19/MYH11/NID1/PECAM1/PHLDB2/PRSS1/SERPINF2/SPARC/TTR	23
487	6	6	GO:0001885	endothelial cell development	8/496	59/18670	0.000158203874995049	0.00656448322303689	0.00556534583248059	ARHGEF26/COL18A1/EZR/F11R/HAPLN2/MYADM/S1PR3/VEGFA	8
488	6	6	GO:0044282	small molecule catabolic process	26/496	445/18670	0.000159101900535035	0.00656448322303689	0.00556534583248059	AASS/ACOXL/ADTRP/ALDH4A1/ALDOA/APOBEC2/APOE/CRAT/DLD/ENO1/GOT1/GOT2/GPI/KHK/NT5M/OGDH/PFKFB2/PGAM1/PGM1/PPARA/PPM1K/SCARF1/SLC25A12/SYNJ1/TIGAR/TYMP	26
489	6	6	GO:0086019	cell-cell signaling involved in cardiac conduction	6/496	32/18670	0.000171740707458711	0.00701847024481266	0.00595023443586271	CACNA1D/CASQ2/HCN4/KCNJ5/RNF207/TRPM4	6
490	6	6	GO:0019693	ribose phosphate metabolic process	25/496	424/18670	0.000184238180826438	0.00745817013137967	0.00632301045616852	AASS/ADCY10/ALDOA/ATP5MC1/ATP5MC3/DLAT/DLD/ENO1/GMPR/GPD1/GPI/HACD1/NUDT4/OGDH/OGDHL/PDHA1/PDK1/PFKFB2/PGAM1/PGM1/PPARA/PPARGC1A/RHOQ/SLC25A12/TIGAR	25
491	6	6	GO:0050731	positive regulation of peptidyl-tyrosine phosphorylation	15/496	192/18670	0.000196772185845319	0.00789111635011461	0.00669006074059441	AFAP1L2/ANGPT1/DOK7/EHD4/ERBB3/GAS6/HBEGF/HES1/HPX/IL6R/JAK2/NEDD9/NRP1/NTRK2/VEGFA	15
492	6	6	GO:0006165	nucleoside diphosphate phosphorylation	12/496	132/18670	0.000210853859367496	0.00837753620875857	0.00710244578922092	ALDOA/ENO1/GPD1/GPI/OGDH/OGDHL/PFKFB2/PGAM1/PGM1/PPARA/PPARGC1A/TIGAR	12
493	6	6	GO:0055006	cardiac cell development	10/496	95/18670	0.00021444652374164	0.00844211039793923	0.00715719156012657	AKAP6/ALPK2/BMP10/HEY2/MEF2A/MIR208A/MYH6/MYLK3/NEBL/SLC8A1/SORBS2/TTN	10
494	6	6	GO:0051017	actin filament bundle assembly	13/496	153/18670	0.000228536549751326	0.00891500304529945	0.00755810828651275	ACTN1/ACTN4/ADD2/CX3CL1/DMTN/FLNA/FSCN1/PHLDB2/PXN/S100A10/SERPINF2/SHANK1/SLC9A1/SRC/SYNPO/TGFB3/VIL1/WNT11/ZYX	13
495	6	6	GO:0009135	purine nucleoside diphosphate metabolic process	12/496	134/18670	0.000242702376806921	0.00921624689273008	0.00781350176287582	ALDOA/ENO1/GPD1/GPI/OGDH/OGDHL/PFKFB2/PGAM1/PGM1/PPARA/PPARGC1A/TIGAR	12
496	6	6	GO:0009179	purine ribonucleoside diphosphate metabolic process	12/496	134/18670	0.000242702376806921	0.00921624689273008	0.00781350176287582	ALDOA/ENO1/GPD1/GPI/OGDH/OGDHL/PFKFB2/PGAM1/PGM1/PPARA/PPARGC1A/TIGAR	12
497	6	6	GO:0046939	nucleotide phosphorylation	12/496	134/18670	0.000242702376806921	0.00921624689273008	0.00781350176287582	ALDOA/ENO1/GPD1/GPI/OGDH/OGDHL/PFKFB2/PGAM1/PGM1/PPARA/PPARGC1A/TIGAR	12
498	6	6	GO:0006163	purine nucleotide metabolic process	25/496	432/18670	0.000244921992461528	0.00921894973379314	0.00781579322204102	AASS/ADCY10/ALDOA/ATP5MC1/ATP5MC3/DLAT/DLD/ENO1/GMPR/GPD1/GPI/HACD1/NUDT4/OGDH/OGDHL/PDHA1/PDK1/PFKFB2/PGAM1/PGM1/PPARA/PPARGC1A/RHOQ/SLC25A12/TIGAR	25
499	6	6	GO:0045933	positive regulation of muscle contraction	7/496	48/18670	0.000256652001408816	0.00957646728734982	0.00811889534891412	ADRA2B/ATP1A1/EDN1/ENO1/NPNT/RNF207/TRPM4	7
500	7	7	GO:0061005	cell differentiation involved in kidney development	12/510	54/18670	1.83359649357277e-08	2.41610351285996e-05	2.09816512204953e-05	BASP1/BMP4/CD24/JAG1/LHX1/NPHS1/PAX2/PAX8/PROM1/PTPRO/SIX2/TCF21	12
501	7	7	GO:0035850	epithelial cell differentiation involved in kidney development	11/510	44/18670	1.92581346905816e-08	2.41610351285996e-05	2.09816512204953e-05	BASP1/BMP4/CD24/JAG1/LHX1/NPHS1/PAX2/PAX8/PROM1/PTPRO/SIX2	11
502	7	7	GO:0030900	forebrain development	32/510	381/18670	1.99860372730927e-08	2.41610351285996e-05	2.09816512204953e-05	ADGRG1/AQP1/DAB1/DLX2/DLX5/EGFR/EMX2/FEZF1/FOXB1/GDF7/HES5/LHX5/LMX1A/LRP2/MYO1D/NR4A2/NR4A3/NRG1/PGAP1/POU3F1/POU3F3/RFX4/SCN5A/SIX3/SLIT1/SOX1/SOX2/SOX3/SSTR2/WNT1/WNT3A	32
503	7	7	GO:0007409	axonogenesis	36/510	468/18670	2.53012737440994e-08	2.41610351285996e-05	2.09816512204953e-05	B3GNT2/CNTN6/DAB1/DLX5/EPHA4/EPHB1/FEZF1/FOXB1/FSTL4/GDF7/GDNF/IRS2/LMX1A/LPAR3/MACF1/MAP6/NFASC/NR4A2/NR4A3/NRCAM/OLFM1/RET/SEMA3E/SEMA5B/SHC3/SLIT1/WNT3A	36
504	7	7	GO:0048568	embryonic organ development	34/510	428/18670	2.85321624097775e-08	2.41610351285996e-05	2.09816512204953e-05	BMP4/CEBPA/CHRNA9/COBL/EN1/EOMES/FGF10/GBX2/GJA5/HLX/HOXA1/HOXD4/INSIG2/LHX1/LRIG3/NR2F2/NRK/NTN1/PAX2/PAX6/PAX8/PLK4/PRDM1/RUNX2/SHOX2/SIX1/SIX2/SOX18/TBX1/TBX15/TCF21/TPO/VASH1/ZIC3	34
505	7	7	GO:0003002	regionalization	30/510	351/18670	3.77879309741813e-08	2.64504006579691e-05	2.29697559849554e-05	BMP2/EVX1/FOXA1/FOXA2/FOXJ1/GDF3/GLI1/HHEX/HHIP/HNF1B/KDM6A/MLLT3/MSX2/NBL1/NKD1/NRP2/OVOL2/PRKACA/PTCH1/RELN/SOX17/TBX18/TBX20/TBX3/TDGF1	30
506	7	7	GO:0072009	nephron epithelium development	16/510	109/18670	4.37299963641435e-08	2.64504006579691e-05	2.29697559849554e-05	BASP1/BMP4/CD24/FMN1/FOXD1/IRX1/JAG1/LHX1/NPHS1/PAX2/PAX8/PROM1/PTPRO/SIX1/SIX2/TCF21	16
507	7	7	GO:0072073	kidney epithelium development	18/510	140/18670	5.21323006202189e-08	2.75910201032509e-05	2.39602797455822e-05	BASP1/BMP4/CD24/EFNB2/EPHA7/FMN1/FOXD1/IRX1/JAG1/LHX1/NPHS1/PAX2/PAX8/PROM1/PTPRO/SIX1/SIX2/TCF21	18
508	7	7	GO:0045165	cell fate commitment	25/510	271/18670	1.22256219008082e-07	5.75147590311355e-05	4.99463126310211e-05	DLX2/GDF7/HES5/KLF4/MIAT/NRG1/PAX7/POU5F1/POU6F2/PRDM14/RORA/SFRP2/SOX1/SOX2/SOX5/SOX9/TBX21/WNT1/WNT10B/WNT3A/WNT8B	25
509	7	7	GO:0061318	renal filtration cell differentiation	7/510	17/18670	1.67070744042916e-07	6.43070482070641e-05	5.58447951140578e-05	BASP1/BMP4/CD24/JAG1/NPHS1/PROM1/PTPRO	7
510	7	7	GO:0072112	glomerular visceral epithelial cell differentiation	7/510	17/18670	1.67070744042916e-07	6.43070482070641e-05	5.58447951140578e-05	BASP1/BMP4/CD24/JAG1/NPHS1/PROM1/PTPRO	7
511	7	7	GO:0060538	skeletal muscle organ development	19/510	169/18670	1.94899068614151e-07	6.87668880426931e-05	5.97177584797571e-05	BASP1/CHRND/DKK1/DNER/ELN/EOMES/HLX/KCNAB1/KLF5/MEOX2/MYF6/MYOM2/NPHS1/NR2F2/PITX1/SHOX2/SIX1/TBX1/TCF21	19
512	7	7	GO:0007389	pattern specification process	33/510	446/18670	2.41157806101114e-07	7.85432423870859e-05	6.82076288834973e-05	BMP2/DNAH11/ENG/EVX1/FOXA1/FOXA2/FOXJ1/GAS8/GDF3/GLI1/HHEX/HHIP/HNF1B/IHH/KDM6A/MID1/MLLT3/MSX2/NBL1/NKD1/NRP2/OVOL2/PRKACA/PTCH1/RELN/RIPPLY3/SOX17/TBX18/TBX20/TBX3/TBX5/TDGF1	33
514	7	7	GO:0048839	inner ear development	20/510	192/18670	3.26248334592181e-07	9.19850514902392e-05	7.98806118030494e-05	ATP8B1/CDH23/DLX5/DLX6/EPHA4/FGF9/GRHL3/HES5/HMX3/KCNK3/NR4A3/PVALB/SOX2/SOX9/TFAP2A/USH1G/WNT1/WNT3A	20
515	7	7	GO:0072006	nephron development	17/510	142/18670	3.47605296136946e-07	9.19850514902392e-05	7.98806118030494e-05	BASP1/BMP4/CD24/FMN1/FOXD1/IRX1/JAG1/LHX1/NPHS1/PAX2/PAX8/PROM1/PTPRO/SIX1/SIX2/TCF21/TEK	17
516	7	7	GO:0007519	skeletal muscle tissue development	18/510	160/18670	4.04162416272474e-07	9.70906879677116e-05	8.43143905405406e-05	CHRND/DKK1/DNER/ELN/EOMES/HLX/KCNAB1/KLF5/MEOX2/MYF6/MYOM2/NPHS1/NR2F2/PITX1/SHOX2/SIX1/TBX1/TCF21	18
517	7	7	GO:0072074	kidney mesenchyme development	7/510	19/18670	4.12761545446105e-07	9.70906879677116e-05	8.43143905405406e-05	BASP1/BMP4/FOXD1/PAX2/SIX1/SIX2/TCF21	7
518	7	7	GO:0001708	cell fate specification	14/510	99/18670	4.88677140231483e-07	0.000108897842723163	9.45678255306688e-05	ESRP1/EVX1/FOXA1/FOXA2/HNF1B/IHH/NTRK3/PTCH1/SOX17/TBX18/TBX20/TBX3/TBX5	14
519	7	7	GO:0043583	ear development	21/510	219/18670	6.64012192070717e-07	0.000140571381061371	0.000122073399310685	ATP8B1/CDH23/DLX5/DLX6/EPHA4/FGF9/GRHL3/HES5/HMX3/KCNK3/NR4A3/PVALB/SOX2/SOX9/TCF15/TFAP2A/USH1G/WNT1/WNT3A	21
521	7	7	GO:0072010	glomerular epithelium development	7/510	21/18670	9.08319554469472e-07	0.000174810226982897	0.000151806708313965	BASP1/BMP4/CD24/JAG1/NPHS1/PROM1/PTPRO	7
522	7	7	GO:0072210	metanephric nephron development	9/510	40/18670	1.01498375220333e-06	0.000179060050284537	0.000155497291510799	EGR1/GDNF/HES5/IRX2/PDGFB/RET/SOX9/TFAP2B	9
523	7	7	GO:0090184	positive regulation of kidney development	9/510	40/18670	1.01498375220333e-06	0.000179060050284537	0.000155497291510799	BASP1/BMP4/CD24/FOXD1/LHX1/PAX2/PAX8/PROM1/SIX1	9
524	7	7	GO:0042391	regulation of membrane potential	31/510	434/18670	1.19089974408952e-06	0.000201690780659001	0.000175150012888619	ADRB2/AKAP6/ALOX12/ANK2/ATP1A2/ATP1A4/ATP1B2/BNIP3/CACNA1E/CACNB2/CAV1/CLDN19/CTNNA3/DGKI/FGF12/GABRP/GRIN2B/GRIN2D/IGSF9B/KCND3/KCNJ10/KCNJ11/KCNQ1/MIR208A/NOS1AP/NPAS4/PIEZO1/PKP2/RYR2/SCN2B/SLC17A7/SLC8A1/TRDN	31
525	7	7	GO:0072080	nephron tubule development	13/510	93/18670	1.430826109123e-06	0.000233004528693337	0.000202343141666665	ADAMTS16/GDNF/GREB1L/HES5/HEYL/IRX2/POU3F3/SOX9/TFAP2B/WNT1	13
526	7	7	GO:0072283	metanephric renal vesicle morphogenesis	6/510	15/18670	1.63727820557855e-06	0.000256749478608133	0.000222963460900034	BMP4/FMN1/LHX1/PAX2/PAX8/SIX2	6
527	7	7	GO:0003338	metanephros morphogenesis	8/510	32/18670	1.73211648931104e-06	0.000261920757705106	0.000227454244254266	BASP1/BMP4/FGF10/FMN1/LHX1/PAX2/PAX8/SIX2	8
528	7	7	GO:0061326	renal tubule development	13/510	95/18670	1.83045142880898e-06	0.000267245908606111	0.000232078651209792	BMP4/CD24/FMN1/FOXD1/IRX1/JAG1/LHX1/PAX2/PAX8/PROM1/SIX1/SIX2/TCF21	13
529	7	7	GO:0060560	developmental growth involved in morphogenesis	21/510	235/18670	2.08908350538907e-06	0.000294839318727244	0.000256041006467509	ALCAM/BMP4/CACNG7/COBL/CXCR4/DCC/DCLK1/DRAXIN/DSCAM/EMX1/EPHA7/FGF10/FMN1/FN1/ITGA4/LHX1/MAP2/NGF/NTN1/POSTN/SIX1	21
530	7	7	GO:0090183	regulation of kidney development	10/510	56/18670	2.44080944184681e-06	0.000333367328283206	0.000289499062151813	BASP1/BMP4/CD24/FOXD1/LHX1/PAX2/PAX8/PROM1/SIX1/SIX2	10
532	7	7	GO:0050954	sensory perception of mechanical stimulus	17/510	165/18670	2.89075213031887e-06	0.000370892258174851	0.000322086034807139	CHRNA9/COCH/CRYM/CXCR4/EYA4/GABRB2/GABRB3/GJB2/GJC3/HOXA1/KCNA1/MBP/OTOG/PIEZO2/SIX1/TBX1/TRPA1	17
533	7	7	GO:0034329	cell junction assembly	29/510	409/18670	3.04975384974669e-06	0.000379784052936102	0.000329807746042266	ACE2/ACTN1/ACTN2/ACTN4/ADD2/AGRN/CBLN2/CDH2/CDH22/CDH5/CLDN3/CLDN5/CRB3/DMTN/EPHB2/FLNA/FSCN1/FZD1/IL1RAP/ITGA5/LIMS2/NTRK3/OXTR/PDLIM5/PECAM1/PHLDB2/PKP1/PLXND1/PRKACA/RAB17/RAB29/RAPGEF1/S100A10/SHANK1/SLC9A1/SLITRK6/SRC/TLN1/WNT11	29
534	7	7	GO:0061217	regulation of mesonephros development	7/510	25/18670	3.4148848880513e-06	0.000413103503314549	0.000358742644028968	BASP1/BMP4/LHX1/PAX2/PAX8/SIX1/SIX2	7
535	7	7	GO:0048562	embryonic organ morphogenesis	23/510	288/18670	4.68559358239292e-06	0.000551077867440322	0.000478560771441475	BMP4/CHRNA9/FGF10/GBX2/HLX/HOXA1/HOXD4/INSIG2/LHX1/LRIG3/NTN1/PAX2/PAX6/PAX8/RUNX2/SHOX2/SIX1/SIX2/SOX18/TBX1/TBX15/TCF21/ZIC3	23
536	7	7	GO:0072077	renal vesicle morphogenesis	6/510	18/18670	5.66265246738801e-06	0.000647991095862725	0.000562721054582825	BMP4/FMN1/LHX1/PAX2/PAX8/SIX2	6
537	7	7	GO:0001656	metanephros development	12/510	90/18670	6.00225121533692e-06	0.000668777148572014	0.00058077184197152	EGR1/GDNF/GREB1L/HES5/IRX2/PDGFB/POU3F3/RET/SOX9/TFAP2B	12
538	7	7	GO:0072001	renal system development	23/510	293/18670	6.23249086647511e-06	0.000676624777657836	0.000587586790731378	ADAMTS16/EGR1/EMX2/EPHA4/GCNT4/GDNF/GREB1L/HAS2/HES5/HEYL/HPGD/IRX2/ITGB4/MMP17/PDGFB/POU3F3/RET/SOX9/TFAP2A/TFAP2B/TNS2/WNT1/ZBTB16	23
539	7	7	GO:0060078	regulation of postsynaptic membrane potential	15/510	140/18670	6.82772492831795e-06	0.000722714683662455	0.000627611662489858	CHRNA9/CHRND/CHRNG/GABRA3/GABRB2/GABRB3/GABRE/GRID2/GRIK3/GRIN2C/IGSF11/INSYN2A/KCNA1/P2RX3/RGS7BP	15
540	7	7	GO:0007411	axon guidance	22/510	276/18670	7.75639120430414e-06	0.00080098927704936	0.000695585994265324	ATOH1/BCL11B/BDNF/CDH4/CXCL12/EFNB3/EGR2/FEZ1/ISL2/LGI1/LRTM1/NFIB/NRXN1/NTNG2/RPS6KA5/SEMA6A/UNC5C	22
542	7	7	GO:0097485	neuron projection guidance	22/510	277/18670	8.21545635060851e-06	0.000808935864848289	0.00070248687962486	ATOH1/BCL11B/BDNF/CDH4/CXCL12/EFNB3/EGR2/FEZ1/ISL2/LGI1/LRTM1/NFIB/NRXN1/NTNG2/RPS6KA5/SEMA6A/UNC5C	22
543	7	7	GO:0060993	kidney morphogenesis	12/510	94/18670	9.48046270461278e-06	0.000912279070257511	0.000792231010220393	BASP1/BMP4/FGF10/FMN1/FOXD1/IRX1/LHX1/PAX2/PAX8/SIX1/SIX2/TCF21	12
544	7	7	GO:0035270	endocrine system development	14/510	127/18670	9.91282477669697e-06	0.000927559540352571	0.000805500702198128	BMP4/BMP6/FGF10/GHRH/NKX6-2/ONECUT2/PAX6/PAX8/PDX1/PITX1/POU3F2/RFX6/SIX1/TBX1	14
545	7	7	GO:0072178	nephric duct morphogenesis	5/510	12/18670	1.0077406437463e-05	0.000927559540352571	0.000805500702198128	BMP4/EFNB2/EPHA7/LHX1/PAX2	5
546	7	7	GO:0021953	central nervous system neuron differentiation	17/510	183/18670	1.16671571502904e-05	0.00105103709307084	0.000912729673593829	DLX2/DLX5/EPHA4/EPHB1/GDF7/HES5/LHX5/LMX1A/NR4A2/PAX7/RORA/SFRP2/SOX1/WNT1/WNT3A	17
547	7	7	GO:0001655	urogenital system development	24/510	330/18670	1.42517956977695e-05	0.00125712714550742	0.00109170005202432	ADAMTS16/EGR1/EMX2/EPHA4/FOXB1/GCNT4/GDNF/GREB1L/HAS2/HES5/HEYL/HPGD/IRX2/ITGB4/MMP17/PDGFB/POU3F3/PSAPL1/RET/SOX9/TFAP2A/TFAP2B/TNC/TNS2/WNT1/ZBTB16	24
548	7	7	GO:0072182	regulation of nephron tubule epithelial cell differentiation	5/510	13/18670	1.60081762493847e-05	0.00138323710693663	0.00120121502984104	CD24/LHX1/PAX2/PAX8/PROM1	5
549	7	7	GO:0090189	regulation of branching involved in ureteric bud morphogenesis	6/510	22/18670	2.07366039304369e-05	0.00175597562082939	0.00152490436903191	BMP4/LHX1/PAX2/PAX8/SIX1/SIX2	6
550	7	7	GO:0048701	embryonic cranial skeleton morphogenesis	8/510	45/18670	2.59837409214856e-05	0.00214204944842478	0.00186017420961832	BMP4/HOXA1/LHX1/RUNX2/SIX1/SIX2/TBX1/TBX15	8
551	7	7	GO:0090596	sensory organ morphogenesis	20/510	256/18670	2.66584836224272e-05	0.00214204944842478	0.00186017420961832	COL8A1/DLX5/DLX6/EPHB1/FAT1/FGF9/GNGT1/GRHL3/HMX3/LCTL/NR4A3/OLFM3/RORB/SIX3/SOX1/SOX9/TFAP2A/TFAP2B/USH1G/WNT1/WNT3A	20
552	7	7	GO:0007218	neuropeptide signaling pathway	12/510	104/18670	2.68135618248732e-05	0.00214204944842478	0.00186017420961832	ECEL1/GRP/MCHR1/NPW/NXPH4/OPRD1/PENK/PNOC/PROKR1/SORCS1/SORCS3/SSTR1	12
553	7	7	GO:0014706	striated muscle tissue development	26/510	390/18670	2.87450451124921e-05	0.00225382446307947	0.00195724059606111	ACTA1/ACTC1/ACTN2/BMP2/BVES/CASQ1/COL19A1/ENG/GLI1/HOMER1/LOX/MYH11/MYH7/MYO18B/MYOM1/MYORG/MYOZ2/NPPA/PDLIM5/SLC9A1/SOX17/SRPK3/TBX20/TBX3/TBX5/TP73/XIRP2	26
554	7	7	GO:0010092	specification of animal organ identity	7/510	34/18670	3.08821827798961e-05	0.00237736657981964	0.00206452563541009	BMP4/DKK1/FGF10/PAX2/PAX8/SIX1/TBR1	7
555	7	7	GO:0072078	nephron tubule morphogenesis	10/510	74/18670	3.17334451715336e-05	0.00239927512243345	0.0020835512027099	BMP4/FMN1/FOXD1/IRX1/LHX1/PAX2/PAX8/SIX1/SIX2/TCF21	10
556	7	7	GO:0048705	skeletal system morphogenesis	19/510	239/18670	3.32190669002775e-05	0.00246753560097851	0.00214282919081569	ALPL/BMP4/BMP6/COCH/COL12A1/FMN1/GREM1/HOXA1/HOXD4/INSIG2/LHX1/RUNX2/SHOX2/SIX1/SIX2/TBX1/TBX15/TEK/UNCX	19
557	7	7	GO:0009952	anterior/posterior pattern specification	18/510	219/18670	3.434299580773e-05	0.00250703869396429	0.00217713401735755	ALX4/BHLHE40/BHLHE41/CELSR2/EMX2/FEZF1/FOXB1/HES5/HEYL/PAX1/PGAP1/SFRP2/SIX3/TCF15/WNT1/WNT3A/ZBTB16	18
558	7	7	GO:0072160	nephron tubule epithelial cell differentiation	5/510	15/18670	3.56958079832103e-05	0.00256162798306631	0.00222453982667892	CD24/LHX1/PAX2/PAX8/PROM1	5
560	7	7	GO:0050770	regulation of axonogenesis	16/510	183/18670	4.42042199178951e-05	0.00306820765790767	0.00266445798400703	BRSK2/CNTN2/DCC/DRAXIN/DSCAM/EPHA7/FN1/LRRC4C/MAP2/NGF/NTN1/PAK3/POU3F2/PTPRO/SHOX2/TBR1	16
561	7	7	GO:0001945	lymph vessel development	6/510	25/18670	4.59065628931358e-05	0.00308521249665932	0.00267922513259354	CCBE1/EFNB2/NR2F2/SOX18/TBX1/VASH1	6
562	7	7	GO:0072273	metanephric nephron morphogenesis	6/510	25/18670	4.59065628931358e-05	0.00308521249665932	0.00267922513259354	BMP4/FMN1/LHX1/PAX2/PAX8/SIX2	6
563	7	7	GO:0055123	digestive system development	14/510	146/18670	4.81052552509563e-05	0.00318246329269608	0.00276367856236168	BARX1/BMP4/COBL/CPS1/FGF10/HLX/KLF5/NKX2-3/PDX1/PRDM1/SHOX2/SIX2/TCF21/ZIC3	14
564	7	7	GO:0061333	renal tubule morphogenesis	10/510	78/18670	5.04225981912786e-05	0.00320759470336839	0.00278550289607085	BMP4/FMN1/FOXD1/IRX1/LHX1/PAX2/PAX8/SIX1/SIX2/TCF21	10
565	7	7	GO:0072028	nephron morphogenesis	10/510	78/18670	5.04225981912786e-05	0.00320759470336839	0.00278550289607085	BMP4/FMN1/FOXD1/IRX1/LHX1/PAX2/PAX8/SIX1/SIX2/TCF21	10
566	7	7	GO:0072176	nephric duct development	5/510	16/18670	5.07578755610963e-05	0.00320759470336839	0.00278550289607085	BMP4/EFNB2/EPHA7/LHX1/PAX2	5
567	7	7	GO:0060537	muscle tissue development	26/510	408/18670	6.12241018526973e-05	0.00381210069476942	0.00331046111101349	ACTA1/ACTC1/ACTN2/BMP2/BVES/CASQ1/COL19A1/ENG/GLI1/HOMER1/IHH/LOX/MYH11/MYH7/MYO18B/MYOM1/MYORG/MYOZ2/NPPA/PDLIM5/SLC9A1/SOX17/SRPK3/TBX20/TBX3/TBX5/TP73/XIRP2	26
568	7	7	GO:0060675	ureteric bud morphogenesis	9/510	65/18670	6.47623676355531e-05	0.00393712601258105	0.003419034174961	BMP4/FMN1/FOXD1/LHX1/PAX2/PAX8/SIX1/SIX2/TCF21	9
569	7	7	GO:0098742	cell-cell adhesion via plasma-membrane adhesion molecules	20/510	273/18670	6.60172323589349e-05	0.00393712601258105	0.003419034174961	ANXA3/BMP2/CDH2/CDH22/CDH5/CDHR1/CDHR2/CLDN3/CLDN5/CLDN6/CLDN7/CX3CL1/EPCAM/IGSF21/IL1RAP/ITGA5/MYPN/PCDHA12/PCDHGB5/PECAM1/PVR/TENM3/VSTM2L	20
570	7	7	GO:0006936	muscle contraction	24/510	363/18670	6.60217163186714e-05	0.00393712601258105	0.003419034174961	ACE2/ACTA1/ACTA2/ACTC1/ACTG2/ACTN2/ADORA1/ANXA6/ATP2A2/ATP2B1/ATP2B4/CACNA1C/CALD1/CAMK2D/CASQ1/CNN1/CRYAB/DES/DYSF/FLNA/GPD1L/GRIP2/HOMER1/KCNH2/KIT/LMOD1/MYH11/MYH7/MYL9/MYOM1/NPPA/OXTR/PRKACA/PTGER3/PXN/RCSD1/SLC9A1/SNTB1/SYNM/TBX20/TLN1/TPM2/TRIM72	24
571	7	7	GO:0050804	modulation of chemical synaptic transmission	27/510	436/18670	7.21237129173753e-05	0.0041756207252799	0.00362614503975405	ADORA1/ATP2A2/CA7/CDH2/CX3CL1/DISC1/EPHB2/GRID1/GRIK1/GRM2/HOMER1/HRH2/KIT/LRFN2/LRP8/MAP1A/NPTXR/OXTR/PHF24/PLCL2/PRKACA/RELN/SHANK1/SIPA1L1/SLC6A4/SNAP25/SRC/SSH1/SYN1/SYNPO	27
573	7	7	GO:1904888	cranial skeletal system development	9/510	66/18670	7.31994997526019e-05	0.0041756207252799	0.00362614503975405	BMP4/HOXA1/INSIG2/LHX1/RUNX2/SIX1/SIX2/TBX1/TBX15	9
574	7	7	GO:0042472	inner ear morphogenesis	11/510	98/18670	7.45325002208593e-05	0.0041756207252799	0.00362614503975405	DLX5/DLX6/FGF9/GRHL3/HMX3/NR4A3/SOX9/TFAP2A/USH1G/WNT1/WNT3A	11
575	7	7	GO:0099177	regulation of trans-synaptic signaling	27/510	437/18670	7.49520961552368e-05	0.0041756207252799	0.00362614503975405	ADORA1/ATP2A2/CA7/CDH2/CX3CL1/DISC1/EPHB2/GRID1/GRIK1/GRM2/HOMER1/HRH2/KIT/LRFN2/LRP8/MAP1A/NPTXR/OXTR/PHF24/PLCL2/PRKACA/RELN/SHANK1/SIPA1L1/SLC6A4/SNAP25/SRC/SSH1/SYN1/SYNPO	27
576	7	7	GO:0048565	digestive tract development	13/510	134/18670	7.89009304675328e-05	0.00433852648830563	0.00376761380892812	BMP4/COBL/CPS1/FGF10/HLX/KLF5/NKX2-3/PDX1/PRDM1/SHOX2/SIX2/TCF21/ZIC3	13
577	7	7	GO:0042471	ear morphogenesis	12/510	118/18670	9.374931010361e-05	0.00508890485870109	0.00441924885549136	CHRNA9/FGF10/GBX2/HOXA1/INSIG2/LRIG3/NTN1/PAX2/PAX8/SIX1/SIX2/TBX1	12
578	7	7	GO:0048557	embryonic digestive tract morphogenesis	5/510	18/18670	9.51562995132922e-05	0.00509989584986429	0.00442879352698107	FGF10/HLX/SHOX2/SIX2/TCF21	5
579	7	7	GO:0001823	mesonephros development	11/510	102/18670	0.000107457143669713	0.0056547400656106	0.00491062502776467	BASP1/BMP4/FGF10/FMN1/FOXD1/LHX1/PAX2/PAX8/SIX1/SIX2/TCF21	11
580	7	7	GO:0007416	synapse assembly	15/510	177/18670	0.000108179958742196	0.0056547400656106	0.00491062502776467	DKK1/DNER/DSCAM/EFNB2/EPHA7/GABRB2/GABRB3/GAP43/GRID2/LRRN1/MDGA1/NTN1/SIX1/SLITRK3/SLITRK5	15
581	7	7	GO:0000083	regulation of transcription involved in G1/S transition of mitotic cell cycle	6/510	29/18670	0.000112223250594065	0.00579455174408865	0.00503203869480189	CDC45/CDC6/CDT1/ORC1/PCNA/RRM2	6
582	7	7	GO:0001704	formation of primary germ layer	12/510	121/18670	0.000119456074945466	0.0060936990520374	0.00529182079625256	APELA/COL4A2/HNF1B/ITGA5/ITGA7/KDM6A/LAMB1/PRKACA/SOX17/TAL1/TBX20/TXNRD1/WNT11	12
583	7	7	GO:0001710	mesodermal cell fate commitment	5/510	19/18670	0.000126252949679916	0.00621575568540422	0.00539781582903238	BMP4/DKK1/EYA2/PAX2/SIX2	5
584	7	7	GO:0060231	mesenchymal to epithelial transition	5/510	19/18670	0.000126252949679916	0.00621575568540422	0.00539781582903238	BASP1/BMP4/PAX2/PAX8/SIX2	5
585	7	7	GO:2000696	regulation of epithelial cell differentiation involved in kidney development	5/510	19/18670	0.000126252949679916	0.00621575568540422	0.00539781582903238	CD24/LHX1/PAX2/PAX8/PROM1	5
586	7	7	GO:0060688	regulation of morphogenesis of a branching structure	8/510	56/18670	0.000131636536430344	0.00640631143961008	0.00556329608894364	BMP4/FGF10/LHX1/PAX2/PAX8/SHOX2/SIX1/SIX2	8
587	7	7	GO:0050808	synapse organization	25/510	408/18670	0.00015622504979141	0.00751655523655489	0.00652744137465784	ACTN1/ADD2/AGRN/ALS2/CBLN2/CDH2/COL4A1/CX3CL1/DAG1/DISC1/DLGAP3/EPHB2/ERBB2/FZD1/HOMER1/IGSF21/IL1RAP/LRFN2/LRP8/NRP2/NTRK3/OXTR/PDLIM5/PLXND1/RAB17/RAB29/RELN/SHANK1/SIPA1L1/SLITRK6/SPARC/SSH1/SYN1/SYNPO	25
588	7	7	GO:0097503	sialylation	5/510	20/18670	0.00016457552921827	0.00782935719899051	0.00679908129579441	ST6GAL2/ST6GALNAC2/ST8SIA3/ST8SIA4/ST8SIA6	5
589	7	7	GO:0007517	muscle organ development	25/510	410/18670	0.00016847188853629	0.00792566640069613	0.00688271703692703	ACTA1/ACTC1/BMP2/BVES/CASQ1/CNTF/COL19A1/CRYAB/ENG/FHL3/FZD1/GLI1/HOMER1/ITGA7/LOX/MYH7/MYOM1/MYORG/MYOZ2/SOX17/SRPK3/TAGLN/TBX20/TBX5/TP73/TRIM72/XIRP2	25
590	7	7	GO:0007605	sensory perception of sound	13/510	145/18670	0.000175770460903099	0.00817815529081012	0.00710198056604425	CHRNA9/COCH/CRYM/EYA4/GABRB2/GABRB3/GJB2/GJC3/HOXA1/MBP/OTOG/SIX1/TBX1	13
592	7	7	GO:0009914	hormone transport	21/510	317/18670	0.000181149621806788	0.00824717740569827	0.00716191996571714	ADRA2A/BMP6/BRSK2/CRYM/FOXD1/GHRH/GRP/HTR2C/IL11/KCNA5/MAFA/MYB/P2RY1/PAX8/PDX1/RAPGEF4/RFX6/STXBP5L/SYT9/TFR2/VSNL1	21
593	7	7	GO:0001658	branching involved in ureteric bud morphogenesis	8/510	59/18670	0.00019130146656713	0.00861670648345988	0.00748282220290017	BMP4/FOXD1/LHX1/PAX2/PAX8/SIX1/SIX2/TCF21	8
594	7	7	GO:0031018	endocrine pancreas development	7/510	45/18670	0.000200978183544893	0.00895728030662185	0.00777857944733862	BMP4/BMP6/NKX6-2/ONECUT2/PAX6/PDX1/RFX6	7
595	7	7	GO:0061213	positive regulation of mesonephros development	5/510	21/18670	0.000211181642202413	0.00931399034463561	0.00808834951987972	BASP1/LHX1/PAX2/PAX8/SIX1	5
596	7	7	GO:0048844	artery morphogenesis	9/510	76/18670	0.000221398672551148	0.00961630503484472	0.00835088220339423	ADAMTS9/BMP4/EFNB2/GJA5/HOXA1/JAG1/PRDM1/SIX1/TBX1	9
597	7	7	GO:0060562	epithelial tube morphogenesis	21/510	322/18670	0.000224303180229479	0.00961630503484472	0.00835088220339423	BMP2/COL4A1/DAG1/EGF/ENG/FOXA1/FZD1/GDF2/HHIP/HNF1B/IHH/ITGAX/KDM6A/LGR5/MSX2/OVOL2/PLXND1/PRKACA/PTCH1/SOX17/SRC/ST14/TBX20/TBX3/WNT11	21
598	7	7	GO:0048704	embryonic skeletal system morphogenesis	10/510	93/18670	0.000224849834305533	0.00961630503484472	0.00835088220339423	COL11A1/DSCAML1/HOXA4/HOXA5/HOXB3/HOXB4/HOXB5/HOXB6/HOXB7/IRX5/TWIST1	10
599	7	7	GO:0003337	mesenchymal to epithelial transition involved in metanephros morphogenesis	4/510	12/18670	0.000228765752585359	0.00968594196446408	0.00841135551348061	BMP4/PAX2/PAX8/SIX2	4
600	7	7	GO:0009100	glycoprotein metabolic process	25/510	419/18670	0.000234794181005388	0.00984275804333478	0.0085475359484296	ADAMTS9/B3GALT1/CHST8/CNMD/CSPG5/DERL3/DSEL/HPSE/HS2ST1/HS3ST3A1/HS3ST3B1/HS6ST3/MAN1A1/MGAT5B/MUC16/NEU4/PTX3/SLC51B/SPOCK3/ST6GAL2/ST6GALNAC2/ST8SIA3/ST8SIA4/ST8SIA6/TMTC2	25
601	8	8	GO:0030902	hindbrain development	17/451	152/18670	1.65419269678375e-07	0.000365844503882761	0.000348265570231458	C5AR1/DLL1/EZH2/FAIM2/FOXC1/GATA2/GBX1/GLI2/HOXA2/HOXB1/HOXB2/LPAR1/PLXNA2/POU4F1/PTN/SSTR3/ZNF365	17
602	8	8	GO:0035082	axoneme assembly	11/451	62/18670	2.42501025261589e-07	0.000365844503882761	0.000348265570231458	CFAP43/DNAAF4/DNAH7/DNAH8/JHY/LRRC49/PLA2G3/RSPH1/RSPH4A/SPAG17/ZMYND10	11
603	8	8	GO:0001578	microtubule bundle formation	13/451	91/18670	2.7771596954663e-07	0.000365844503882761	0.000348265570231458	CFAP43/DNAAF4/DNAH7/DNAH8/JHY/LRRC49/PLA2G3/PSRC1/RSPH1/RSPH4A/SPAG17/TPPP3/ZMYND10	13
