# Supplementary material for: HAND factors regulate cardiac lineage commitment and differentiation from human pluripotent stem cells
Source: Stem Cell Res Ther. 2024 Feb 5;15:31. doi: 10.1186/s13287-024-03649-9 (PMC10845658; doi:10.1186/s13287-024-03649-9)
Supplement: Supplementary file 6 — Additional file 6. Table S6. KEGG pathway enrichment analysis of each gene expression cluster in Fig. 5G. [file 13287_2024_3649_MOESM6_ESM.csv]

	Cluster	cluster	ID	Description	GeneRatio	BgRatio	pvalue	p.adjust	qvalue	geneID	Count
1	1	1	hsa04510	Focal adhesion	23/215	200/5894	7.69946506740529e-07	0.000122421494571744	0.000106982040936579	87/88/81/896/1282/1284/1288/131873/1950/2064/2316/3678/3679/3910/3912/10398/23533/5829/2889/5649/6714/7094/7791	23
2	1	1	hsa05414	Dilated cardiomyopathy	14/215	90/5894	3.74447444654063e-06	0.00029768571849998	0.000260142435233349	70/112/113/488/775/55799/1605/1674/3678/3679/4625/5566/7043/7169	14
3	1	1	hsa05410	Hypertrophic cardiomyopathy (HCM)	12/215	83/5894	4.01269087261323e-05	0.00199932483463493	0.00174717562510301	70/488/775/55799/1605/1674/3678/3679/4625/5565/7043/7169	12
4	1	1	hsa04512	ECM-receptor interaction	12/215	85/5894	5.11106614917723e-05	0.00199932483463493	0.00174717562510301	375790/948/1282/1284/1288/131873/1605/3678/3679/3910/3912/5649	12
5	1	1	hsa05412	Arrhythmogenic right ventricular cardiomyopathy (ARVC)	11/215	74/5894	6.5086668319828e-05	0.00199932483463493	0.00174717562510301	87/88/81/488/775/55799/1000/1605/1674/3678/3679	11
6	1	1	hsa04670	Leukocyte transendothelial migration	14/215	117/5894	7.95042384415683e-05	0.00199932483463493	0.00174717562510301	87/88/81/1003/1365/7122/9074/1366/4478/10398/5175/23533/5829/83593	14
7	1	1	hsa04530	Tight junction	15/215	133/5894	8.80205902040534e-05	0.00199932483463493	0.00174717562510301	87/88/81/57530/1365/7122/9074/1366/92359/2036/4629/4625/4627/10398/6714	15
8	1	1	hsa04810	Regulation of actin cytoskeleton	19/215	214/5894	0.000267611242038354	0.00531877343551228	0.00464798473013983	87/88/81/10092/81624/1950/2147/2264/3678/3679/3687/4478/4627/10398/23533/5829/85477/6548/54434	19
9	1	1	hsa05146	Amoebiasis	12/215	106/5894	0.000435244894434802	0.00768932646834817	0.00671957030004607	87/88/81/1282/1284/1288/3315/3910/3912/23533/5566/7043	12
10	1	1	hsa04974	Protein digestion and absorption	10/215	81/5894	0.000657825132093545	0.00974795873397768	0.0085185736702089	59272/1282/1284/1288/131873/1803/643834/5644/6510/9056	10
11	1	1	hsa04020	Calcium signaling pathway	16/215	177/5894	0.000674387082224871	0.00974795873397768	0.0085185736702089	113/488/490/492/493/553/775/817/10800/2064/3274/3360/5021/113026/5566/5733	16
12	1	1	hsa04340	Hedgehog signaling pathway	8/215	56/5894	0.000863014058109354	0.0114349362699489	0.00999279435705568	650/353500/2735/64399/3549/5566/5727/7481	8
13	1	1	hsa04975	Fat digestion and absorption	7/215	46/5894	0.00124057823806605	0.0151732261425001	0.0132596216538233	338/948/4547/29881/84647/8612/10999	7
14	1	1	hsa04270	Vascular smooth muscle contraction	11/215	116/5894	0.00319950068831515	0.0354688023684039	0.0309955770448813	59/72/112/113/553/775/800/4629/10398/84647/5566	11
15	1	1	hsa05217	Basal cell carcinoma	7/215	55/5894	0.00356418791175029	0.0354688023684039	0.0309955770448813	650/8321/8325/2735/64399/5727/7481	7
16	1	1	hsa04916	Melanogenesis	10/215	101/5894	0.0035691876597136	0.0354688023684039	0.0309955770448813	112/113/817/90993/8321/8325/3815/4286/5566/7481	10
17	1	1	hsa05200	Pathways in cancer	21/215	327/5894	0.00777370571237342	0.072707012251022	0.0635374089184701	650/23624/1282/1284/1288/1950/2064/8321/8325/2735/64399/3815/3910/3912/4286/23533/5727/83593/7043/7188/7481	21
18	1	1	hsa04080	Neuroactive ligand-receptor interaction	18/215	272/5894	0.0100069442571707	0.0883946742716746	0.0772465872483353	134/553/554/10800/2147/2151/9568/2892/2894/2897/2912/3274/3360/5021/5031/5644/5733/5746	18
19	1	1	hsa04972	Pancreatic secretion	9/215	101/5894	0.0110168649919423	0.0921937649325699	0.0805665473094951	112/113/488/490/492/493/84647/5644/6548	9
20	1	1	hsa04950	Maturity onset diabetes of the young	4/215	25/5894	0.0119219219202431	0.0934540092172099	0.0816678531391706	3170/3087/6928/3172	4
21	1	1	hsa04610	Complement and coagulation cascades	7/215	69/5894	0.0123429823494428	0.0934540092172099	0.0816678531391706	2/2147/2155/2243/2244/5265/5345	7
22	1	1	hsa04970	Salivary secretion	8/215	89/5894	0.0153950117730514	0.111263948723417	0.0972316533034825	112/113/490/492/493/1469/5566/6548	8
23	1	1	hsa04260	Cardiac muscle contraction	7/215	77/5894	0.0215693050975681	0.149109543935362	0.130304268781647	70/488/775/55799/4625/6548/7169	7
24	1	1	hsa05222	Small cell lung cancer	7/215	85/5894	0.0347524012763639	0.230234658455911	0.201198112652633	1282/1284/1288/3910/3912/23533/7188	7
25	1	1	hsa03320	PPAR signaling pathway	6/215	70/5894	0.0415070775105755	0.26398501296726	0.230691967637725	336/948/4199/11001/10999/28965	6
26	1	1	hsa05100	Bacterial invasion of epithelial cells	6/215	71/5894	0.0440171349358185	0.269181709799813	0.235233271721783	10092/23624/3678/23533/5829/6714	6
27	1	1	hsa00910	Nitrogen metabolism	3/215	23/5894	0.0495312424637329	0.291683983397538	0.254897622035585	761/762/766	3
28	1	1	hsa04971	Gastric acid secretion	6/215	74/5894	0.0521090801870072	0.295905133919076	0.258586412958081	112/113/817/3274/5566/6548	6
29	1	1	hsa04666	Fc gamma R-mediated phagocytosis	7/215	95/5894	0.0575970077810653	0.306562734500774	0.2678999070116	10092/9846/4067/4651/23533/8612/85477	7
30	1	1	hsa04370	VEGF signaling pathway	6/215	76/5894	0.0579767280908853	0.306562734500774	0.2678999070116	3315/9261/23533/84647/5829/6714	6
31	1	1	hsa04514	Cell adhesion molecules (CAMs)	9/215	136/5894	0.0597700928900881	0.306562734500774	0.2678999070116	947/1000/1003/1365/7122/9074/1366/5175/5817	9
32	1	1	hsa04912	GnRH signaling pathway	7/215	101/5894	0.0749319076681224	0.351482793510446	0.307154774865137	112/113/775/817/84647/5566/6714	7
33	1	1	hsa02010	ABC transporters	4/215	44/5894	0.0751598426374539	0.351482793510446	0.307154774865137	8647/4363/10060/6890	4
34	1	1	hsa04962	Vasopressin-regulated water reabsorption	4/215	44/5894	0.0751598426374539	0.351482793510446	0.307154774865137	112/554/90993/5566	4
35	1	1	hsa04012	ErbB signaling pathway	6/215	87/5894	0.0970438087702961	0.440856159842202	0.3852566242911	817/23624/1950/2064/23533/6714	6
36	1	1	hsa04540	Gap junction	6/215	90/5894	0.109654304147693	0.484306509985642	0.423227138815655	112/113/1950/5566/6714/84617	6
37	1	1	hsa05144	Malaria	4/215	51/5894	0.114166289224776	0.485988474333966	0.424696978563943	948/975/5175/7043	4
38	1	1	hsa04976	Bile secretion	5/215	71/5894	0.116202836909651	0.485988474333966	0.424696978563943	8647/112/113/5566/6548	5
39	1	1	hsa05160	Hepatitis C	8/215	135/5894	0.119204720119652	0.485988474333966	0.424696978563943	975/1365/7122/9074/1366/1950/3434/23533	8
40	2	2	hsa03010	Ribosome	50/176	92/5894	3.66725645414138e-54	4.58407056767672e-52	4.58407056767672e-52	4736/6136/6137/23521/9045/6141/6143/6144/6152/51121/6155/6157/6159/6122/6156/6160/6161/6164/11224/6165/25873/6169/6170/6171/6125/6129/6130/6133/6205/6206/6208/6209/6210/6217/6222/6223/6224/6227/6229/6230/6232/6233/6235/6188/6189/6193/6194/6201/6202/6203	50
41	2	2	hsa00480	Glutathione metabolism	6/176	50/5894	0.00347546580474356	0.217216612796473	0.217216612796473	2882/2941/2947/2953/2954/4953	6
42	3	3	hsa04010	MAPK signaling pathway	14/110	268/5894	0.000415559640775773	0.03186845757758	0.0297337283618569	627/27092/8823/8817/2252/2263/2353/4616/10912/3551/3725/2122/4909/9252	14
43	3	3	hsa04080	Neuroactive ligand-receptor interaction	14/110	272/5894	0.000482855417842121	0.03186845757758	0.0297337283618569	155/1129/1136/1143/2560/3972/4889/5618/5734/5737/5739/7068/7253/7434	14
44	3	3	hsa00230	Purine metabolism	9/110	162/5894	0.00309925610377518	0.136367268566108	0.127232618997086	111/26289/5169/956/2982/4881/4907/5136/5139	9
45	3	3	hsa04270	Vascular smooth muscle contraction	7/110	116/5894	0.0057181080801718	0.188697566645669	0.176057538257921	111/2982/3778/4881/5581/5739/10267	7
46	3	3	hsa05120	Epithelial cell signaling in Helicobacter pylori infection	5/110	68/5894	0.00847553793497001	0.211733641544361	0.197550526799763	150084/3551/3725/4233/10392	5
47	3	3	hsa00760	Nicotinate and nicotinamide metabolism	3/110	24/5894	0.00962425643383459	0.211733641544361	0.197550526799763	5169/349565/4907	3
48	3	3	hsa04620	Toll-like receptor signaling pathway	6/110	102/5894	0.0116505528247713	0.219696138981402	0.204979651202744	941/2353/3551/3725/7097/10333	6
49	3	3	hsa04350	TGF-beta signaling pathway	5/110	85/5894	0.0208081277554615	0.343334107965116	0.320335650972237	1634/392255/3624/7044/4838	5
50	3	3	hsa05323	Rheumatoid arthritis	5/110	92/5894	0.0281805791414589	0.389872060260745	0.363756228472944	941/6387/2353/3725/7097	5
51	3	3	hsa04722	Neurotrophin signaling pathway	6/110	127/5894	0.0308500597538538	0.389872060260745	0.363756228472944	627/816/3551/3725/4909/9252	6
52	3	3	hsa04916	Melanogenesis	5/110	101/5894	0.039847496366915	0.389872060260745	0.363756228472944	111/816/84699/51176/5443	5
53	3	3	hsa05200	Pathways in cancer	11/110	327/5894	0.0406431953695546	0.389872060260745	0.363756228472944	8823/8817/2252/2263/2353/3551/3725/51176/2122/4233/862	11
54	3	3	hsa04514	Cell adhesion molecules (CAMs)	6/110	136/5894	0.041060445706479	0.389872060260745	0.363756228472944	941/1001/1002/1272/4685/9378	6
55	3	3	hsa05218	Melanoma	4/110	71/5894	0.0429777972077183	0.389872060260745	0.363756228472944	8823/8817/2252/4233	4
56	3	3	hsa05142	Chagas disease (American trypanosomiasis)	5/110	104/5894	0.0443036432114483	0.389872060260745	0.363756228472944	2353/3551/3725/7097/10333	5
57	4	4	hsa04971	Gastric acid secretion	14/217	74/5894	3.55596445579703e-07	3.91951376216779e-05	2.98856312499973e-05	107/114/115/477/480/482/3708/3710/3766/3773/3784/91807/5330/5578	14
58	4	4	hsa04970	Salivary secretion	15/217	89/5894	6.49045903403521e-07	3.91951376216779e-05	2.98856312499973e-05	107/114/115/154/477/480/482/491/3708/3710/5330/5578/5592/6263/55503	15
59	4	4	hsa05414	Dilated cardiomyopathy	15/217	90/5894	7.53752646570728e-07	3.91951376216779e-05	2.98856312499973e-05	107/114/115/783/10368/3675/3655/3685/3690/3694/3908/4624/6262/6546/7273	15
60	4	4	hsa04020	Calcium signaling pathway	21/217	177/5894	1.67272896488583e-06	6.52364296305473e-05	4.97416771137101e-05	107/114/115/154/489/491/777/2906/3708/3710/91807/4846/5153/5330/5336/5578/6262/6263/6546/6865/7125	21
61	4	4	hsa04510	Focal adhesion	22/217	200/5894	3.3706572535659e-06	8.88005789320487e-05	6.77089434502125e-05	857/595/1289/2318/3480/3675/3655/3685/3690/3694/3908/3914/3915/10319/5604/91807/5170/5500/4659/5578/7414/331	22
62	4	4	hsa04972	Pancreatic secretion	15/217	101/5894	3.41540688200187e-06	8.88005789320487e-05	6.77089434502125e-05	107/114/115/477/480/482/489/491/3708/3710/3784/5330/5578/5874/6262	15
63	4	4	hsa05410	Hypertrophic cardiomyopathy (HCM)	13/217	83/5894	8.59783126003578e-06	0.00019160881093794	0.000146098486072788	783/10368/3675/3655/3685/3690/3694/3908/4624/51422/6262/6546/7273	13
64	4	4	hsa04512	ECM-receptor interaction	13/217	85/5894	1.12498089418832e-05	0.000219371274366722	0.000167266896109579	1289/2811/3339/3675/3655/3685/3690/3694/3908/3914/3915/10319/9672	13
65	4	4	hsa05412	Arrhythmogenic right ventricular cardiomyopathy (ARVC)	12/217	74/5894	1.33493877244292e-05	0.000231389387223439	0.000176430504428128	783/10368/29119/3675/3655/3685/3690/3694/3908/5318/6262/6546	12
66	4	4	hsa04720	Long-term potentiation	11/217	70/5894	4.17281164919119e-05	0.000650958617273825	0.000496344964588004	107/114/2904/2906/3708/3710/5604/5330/5500/4659/5578	11
67	4	4	hsa04270	Vascular smooth muscle contraction	13/217	116/5894	0.000305069902102113	0.00432644588435725	0.00329884200359223	107/114/115/3708/3710/3779/5604/91807/5330/5500/4659/5578/5592	13
68	4	4	hsa04530	Tight junction	14/217	133/5894	0.000347006572888292	0.00432770981233848	0.0032998057273566	51208/149461/1364/9080/29119/3993/9223/51776/4624/100506658/5578/5865/7082/27134	14
69	4	4	hsa05200	Pathways in cancer	25/217	327/5894	0.00036064248436154	0.00432770981233848	0.0032998057273566	841/867/595/999/1026/29119/2034/2113/2257/2253/3091/3480/3675/3655/3685/3908/3914/3915/10319/5604/4609/5336/5578/6513/331	25
70	4	4	hsa04540	Gap junction	11/217	90/5894	0.000420098785399169	0.00468110075159074	0.00356926035715084	107/114/115/3708/3710/5604/5330/5578/5592/7082/7277	11
71	4	4	hsa04974	Protein digestion and absorption	10/217	81/5894	0.000707170277829059	0.00735457088942221	0.00560773623822341	477/480/482/1306/1289/3784/6505/206358/54407/6546	10
72	4	4	hsa05222	Small cell lung cancer	10/217	85/5894	0.00103621436194747	0.0101030900289878	0.00770343571710948	595/3675/3655/3685/3908/3914/3915/10319/4609/331	10
73	4	4	hsa05146	Amoebiasis	11/217	106/5894	0.00167582595277593	0.0153781675666497	0.0117255933537883	107/384/1289/3908/3914/3915/10319/5330/5578/5272/7414	11
74	4	4	hsa00052	Galactose metabolism	5/217	27/5894	0.00268702399642831	0.0232875413023787	0.0177563574032982	2683/2595/3098/3099/5214	5
75	4	4	hsa00360	Phenylalanine metabolism	4/217	17/5894	0.00291435543757801	0.0239283920137984	0.0182449952601836	314/8639/1644/5053	4
76	4	4	hsa05110	Vibrio cholerae infection	7/217	54/5894	0.00337777825585767	0.0263466703956898	0.0200888917322061	115/23545/523/3784/5336/5578/7082	7
77	4	4	hsa04730	Long-term depression	8/217	70/5894	0.00392130512003198	0.0278375063521426	0.0212256289999468	2775/3480/3708/3710/5604/5330/5578/5592	8
78	4	4	hsa04960	Aldosterone-regulated sodium reabsorption	6/217	42/5894	0.00401846683982399	0.0278375063521426	0.0212256289999468	477/480/482/3667/5170/5578	6
79	4	4	hsa04514	Cell adhesion molecules (CAMs)	12/217	136/5894	0.00413659694970569	0.0278375063521426	0.0212256289999468	923/999/51208/149461/1364/9080/3655/3685/100506658/9672/6693/1462	12
80	4	4	hsa05100	Bacterial invasion of epithelial cells	8/217	71/5894	0.00428269328494501	0.0278375063521426	0.0212256289999468	857/867/999/1213/29119/9844/7414/10163	8
81	4	4	hsa04520	Adherens junction	8/217	73/5894	0.00508199976933566	0.0305243862818041	0.0232743296210787	999/29119/1500/3480/10580/7082/7414/10163	8
82	4	4	hsa04973	Carbohydrate digestion and absorption	6/217	44/5894	0.00508739771363402	0.0305243862818041	0.0232743296210787	477/480/482/3098/3099/5330	6
83	4	4	hsa04260	Cardiac muscle contraction	8/217	77/5894	0.00701846532411728	0.0405511329837887	0.0309195548391911	477/480/482/783/10368/4624/6262/6546	8
84	4	4	hsa04670	Leukocyte transendothelial migration	10/217	117/5894	0.0106397405515246	0.0592785545013515	0.0451988978316648	51208/149461/1364/9080/29119/1500/100506658/5336/5578/7414	10
85	4	4	hsa05213	Endometrial cancer	6/217	52/5894	0.0115048190171388	0.0606366274967724	0.0462344055812097	595/999/29119/5604/4609/5170	6
86	4	4	hsa04912	GnRH signaling pathway	9/217	101/5894	0.0116608899032255	0.0606366274967724	0.0462344055812097	107/114/115/3708/3710/5604/4214/5330/5578	9
87	4	4	hsa04976	Bile secretion	7/217	71/5894	0.015000487496652	0.0731273765461787	0.0557583910237395	107/114/115/477/480/482/6513	7
88	4	4	hsa05218	Melanoma	7/217	71/5894	0.015000487496652	0.0731273765461787	0.0557583910237395	595/999/1026/2257/2253/3480/5604	7
89	4	4	hsa05219	Bladder cancer	5/217	42/5894	0.0181312108120665	0.0857111783843144	0.065353327647959	595/999/1026/5604/4609	5
90	4	4	hsa05216	Thyroid cancer	4/217	29/5894	0.02060846021534	0.0945564645174424	0.0720977091124898	595/999/5604/4609	4
91	4	4	hsa04070	Phosphatidylinositol signaling system	7/217	78/5894	0.0240417941390146	0.107157711019608	0.0817059469987565	9162/3708/3710/5330/5336/5578/8871	7
92	4	4	hsa04810	Regulation of actin cytoskeleton	14/217	214/5894	0.0257226798618627	0.111464946068071	0.0849901410640491	2257/2253/3675/3655/3685/3690/3694/5604/91807/5500/4659/85464/7414/10163	14
93	4	4	hsa04910	Insulin signaling pathway	10/217	138/5894	0.0303547103207558	0.124620753774597	0.0950212225136944	867/3098/3099/3667/5604/5170/5500/51422/5576/10580	10
94	4	4	hsa04930	Type II diabetes mellitus	5/217	48/5894	0.0305934900996143	0.124620753774597	0.0950212225136944	777/3098/3099/3667/3767	5
95	4	4	hsa05214	Glioma	6/217	65/5894	0.0315413361772864	0.124620753774597	0.0950212225136944	595/1026/3480/5604/5336/5578	6
96	4	4	hsa04916	Melanogenesis	8/217	101/5894	0.031954039429384	0.124620753774597	0.0950212225136944	107/114/115/64764/2775/5604/5330/5578	8
97	4	4	hsa04012	ErbB signaling pathway	7/217	87/5894	0.0404090682953204	0.153751576928536	0.117232983757926	867/1026/5604/4609/9542/5336/5578	7
98	4	4	hsa00051	Fructose and mannose metabolism	4/217	36/5894	0.0419149712112224	0.15568417878454	0.118706560071883	3098/3099/5209/5214	4
99	4	4	hsa05223	Non-small cell lung cancer	5/217	54/5894	0.0474193276763167	0.172032909709428	0.131172191613801	595/5604/5170/5336/5578	5
100	4	4	hsa04964	Proximal tubule bicarbonate reclamation	3/217	23/5894	0.0506769373717471	0.179672777954376	0.136997462272905	477/480/482	3
101	4	4	hsa04114	Oocyte meiosis	8/217	114/5894	0.0583206975496411	0.202178418172089	0.15415763328911	107/114/115/3480/3708/3710/5604/5500	8
102	4	4	hsa05130	Pathogenic Escherichia coli infection	5/217	58/5894	0.0611680716755862	0.207439547421553	0.158169155591333	9181/999/100506658/5578/7277	5
103	4	4	hsa04144	Endocytosis	12/217	203/5894	0.0703899696036009	0.233634792726845	0.178142588246515	154/857/867/1213/8411/30846/2348/3480/3560/11031/6457/11059	12
104	4	4	hsa00010	Glycolysis / Gluconeogenesis	5/217	65/5894	0.0900928336371525	0.287274453917718	0.219041925051971	2026/3098/3099/3939/5214	5
105	4	4	hsa05010	Alzheimer's disease	10/217	168/5894	0.0902336425767192	0.287274453917718	0.219041925051971	22926/489/841/2904/2906/3416/3708/3710/5330/6263	10
106	4	4	hsa00512	Mucin type O-Glycan biosynthesis	3/217	30/5894	0.0965626871332418	0.301275583855715	0.229717550443291	117248/64409/374378	3
107	4	4	hsa04920	Adipocytokine signaling pathway	5/217	68/5894	0.104323317591828	0.313707853126478	0.239196946041107	2180/3667/4852/51422/6513	5
108	4	4	hsa04640	Hematopoietic cell lineage	6/217	88/5894	0.104569284375493	0.313707853126478	0.239196946041107	930/2811/3574/3675/3655/3690	6
109	4	4	hsa05215	Prostate cancer	6/217	89/5894	0.108887110789824	0.315758147285412	0.240760260750685	595/1026/64764/3480/5604/5170	6
110	4	4	hsa04115	p53 signaling pathway	5/217	69/5894	0.109300897137258	0.315758147285412	0.240760260750685	841/595/1026/55240/64393	5
111	4	4	hsa05211	Renal cell carcinoma	5/217	70/5894	0.114392482809642	0.3242505910566	0.247235605866369	2034/2113/3091/5604/6513	5
112	4	4	hsa05145	Toxoplasmosis	8/217	133/5894	0.1163976480716	0.3242505910566	0.247235605866369	841/2775/3655/3908/3914/3915/10319/331	8
113	4	4	hsa05416	Viral myocarditis	5/217	72/5894	0.124909574935975	0.3418577840353	0.260660793495202	841/857/595/3908/4624	5
114	4	4	hsa05220	Chronic myeloid leukemia	5/217	73/5894	0.130330766136633	0.347967419089263	0.265319287159829	867/595/1026/5604/4609	5
115	4	4	hsa00500	Starch and sucrose metabolism	4/217	54/5894	0.136415400020632	0.347967419089263	0.265319287159829	178/2595/3098/3099	4
116	4	4	hsa05016	Huntington's disease	10/217	183/5894	0.136523723766502	0.347967419089263	0.265319287159829	841/1213/64764/55567/2904/3708/5330/5430/23186/7052	10
117	4	4	hsa05143	African trypanosomiasis	3/217	35/5894	0.136640100129999	0.347967419089263	0.265319287159829	2150/5330/5578	3
118	4	4	hsa04662	B cell receptor signaling pathway	5/217	75/5894	0.141486912083502	0.347967419089263	0.265319287159829	930/10892/5604/4773/5336	5
119	4	4	hsa00230	Purine metabolism	9/217	162/5894	0.142220809644289	0.347967419089263	0.265319287159829	107/114/115/205/272/5153/5138/5141/5430	9
120	4	4	hsa00565	Ether lipid metabolism	3/217	36/5894	0.145251475486251	0.347967419089263	0.265319287159829	5168/151056/85465	3
121	4	4	hsa05020	Prion diseases	3/217	36/5894	0.145251475486251	0.347967419089263	0.265319287159829	3915/5604/5621	3
122	4	4	hsa04370	VEGF signaling pathway	5/217	76/5894	0.147216984999303	0.347967419089263	0.265319287159829	5604/4773/4846/5336/5578	5
123	4	4	hsa04010	MAPK signaling pathway	13/217	268/5894	0.187553269123782	0.424701641092814	0.323827837000593	777/783/10368/2257/2253/2318/5604/4214/51776/4609/4773/5578/57551	13
124	4	4	hsa00350	Tyrosine metabolism	3/217	41/5894	0.190695557421644	0.424701641092814	0.323827837000593	314/8639/1644	3
125	4	4	hsa04380	Osteoclast differentiation	7/217	128/5894	0.191755565276778	0.424701641092814	0.323827837000593	2355/3690/5604/4773/5336/140885/10326	7
126	4	4	hsa00410	beta-Alanine metabolism	2/217	22/5894	0.193293695625575	0.424701641092814	0.323827837000593	314/8639	2
127	4	4	hsa00532	Glycosaminoglycan biosynthesis - chondroitin sulfate / dermatan sulfate	2/217	22/5894	0.193293695625575	0.424701641092814	0.323827837000593	337876/64131	2
128	4	4	hsa04360	Axon guidance	7/217	130/5894	0.202084455604397	0.437849653809528	0.333852974902001	3983/22885/2041/1969/4773/10512/6586	7
129	4	4	hsa04710	Circadian rhythm	2/217	23/5894	0.206876244030702	0.442091699572459	0.33708746323676	9575/5187	2
130	4	4	hsa04630	Jak-STAT signaling pathway	8/217	155/5894	0.211175983398524	0.445181802840131	0.339443614851112	867/595/3560/3574/4352/4609/200734/81848	8
131	4	4	hsa04914	Progesterone-mediated oocyte maturation	5/217	87/5894	0.216101869785734	0.449491889154327	0.342729982958428	107/114/115/3480/5604	5
132	4	4	hsa04977	Vitamin digestion and absorption	2/217	24/5894	0.220556169681637	0.452720558820203	0.34519178911392	151056/113278	2
133	4	4	hsa05160	Hepatitis C	7/217	135/5894	0.22880678946604	0.463556612424705	0.353454097192926	1026/51208/149461/1364/9080/57506/100506658	7
134	4	4	hsa04320	Dorso-ventral axis formation	2/217	25/5894	0.234308036279259	0.468616072558518	0.357311850196441	2113/5604	2
135	4	4	hsa00514	Other types of O-glycan biosynthesis	3/217	46/5894	0.239156673587134	0.468917736636285	0.357541863966938	2683/727936/3955	3
136	4	4	hsa05120	Epithelial cell signaling in Helicobacter pylori infection	4/217	68/5894	0.240470634172454	0.468917736636285	0.357541863966938	23545/523/5336/7082	4
137	4	4	hsa00534	Glycosaminoglycan biosynthesis - heparan sulfate / heparin	2/217	26/5894	0.248108132431172	0.472010593405645	0.359900115079878	222537/64131	2
138	4	4	hsa00601	Glycosphingolipid biosynthesis - lacto and neolacto series	2/217	26/5894	0.248108132431172	0.472010593405645	0.359900115079878	2683/2651	2
139	4	4	hsa04966	Collecting duct acid secretion	2/217	27/5894	0.261934380094539	0.491876583448097	0.375047597365958	23545/523	2
140	4	4	hsa04622	RIG-I-like receptor signaling pathway	4/217	71/5894	0.264856621856668	0.491876583448097	0.375047597365958	841/4214/57506/54941	4
141	4	4	hsa00510	N-Glycan biosynthesis	3/217	49/5894	0.269164754921895	0.493996491386066	0.376663991407729	2683/57134/4249	3
142	5	5	hsa04512	ECM-receptor interaction	8/162	85/5894	0.00218579473529916	0.143033988506597	0.134430440325749	51206/8515/3691/3909/3918/7057/3371/7450	8
143	5	5	hsa04710	Circadian rhythm	4/162	23/5894	0.00323701799680918	0.143033988506597	0.134430440325749	8553/79365/6095/6096	4
144	5	5	hsa00330	Arginine and proline metabolism	6/162	54/5894	0.00340832099380024	0.143033988506597	0.134430440325749	79814/383/1159/4843/5033/5625	6
145	5	5	hsa04340	Hedgehog signaling pathway	6/162	56/5894	0.00409601742798122	0.143033988506597	0.134430440325749	4036/7471/7480/89780/7479/7546	6
146	5	5	hsa00603	Glycosphingolipid biosynthesis - globo series	3/162	14/5894	0.00593581114481948	0.143033988506597	0.134430440325749	2523/10690/6482	3
147	5	5	hsa00533	Glycosaminoglycan biosynthesis - keratan sulfate	3/162	15/5894	0.00727167966714484	0.143033988506597	0.134430440325749	10678/93010/6482	3
148	5	5	hsa00512	Mucin type O-Glycan biosynthesis	4/162	30/5894	0.00863072925466289	0.143033988506597	0.134430440325749	2591/442117/51301/6482	4
149	5	5	hsa04510	Focal adhesion	12/162	200/5894	0.00867716131518858	0.143033988506597	0.134430440325749	1956/8515/3691/3909/3918/4638/5155/53358/7057/3371/7409/7450	12
150	5	5	hsa04020	Calcium signaling pathway	11/162	177/5894	0.00919504211828122	0.143033988506597	0.134430440325749	135/773/1956/3363/3707/4638/4843/6261/6543/8877/6915	11
151	5	5	hsa04810	Regulation of actin cytoskeleton	12/162	214/5894	0.0143677736175313	0.201148830645438	0.189049652862253	1132/1956/2256/2249/2254/8515/3681/3691/4638/3071/5155/7409	12
152	5	5	hsa04080	Neuroactive ligand-receptor interaction	14/162	272/5894	0.0170097960283637	0.216488313088266	0.203466459669423	117/135/1132/1395/2492/2567/2740/9248/2890/3363/23566/10886/6752/6915	14
153	5	5	hsa00601	Glycosphingolipid biosynthesis - lacto and neolacto series	3/162	26/5894	0.0333491273400902	0.371280765460905	0.348948087839196	10678/2523/10690	3
154	5	5	hsa05200	Pathways in cancer	15/162	327/5894	0.0344760710785126	0.371280765460905	0.348948087839196	868/1956/2256/2249/2254/3909/3918/4843/5155/5979/7471/7480/89780/7479/7704	15
155	5	5	hsa04976	Bile secretion	5/162	71/5894	0.0448883946617928	0.418958350176732	0.393757847910463	8714/10257/9429/358/361	5
156	5	5	hsa05218	Melanoma	5/162	71/5894	0.0448883946617928	0.418958350176732	0.393757847910463	1956/2256/2249/2254/5155	5
157	5	5	hsa04310	Wnt signaling pathway	8/162	151/5894	0.0555543572620295	0.486100626042758	0.45686149064169	8061/10725/6423/6424/7471/7480/89780/7479	8
158	6	6	hsa00020	Citrate cycle (TCA cycle)	12/173	30/5894	1.52737672812911e-11	2.29106509219367e-09	2.09009447007142e-09	50/1431/1737/1738/3418/3419/4190/4191/4967/55753/5160/6389	12
159	6	6	hsa04260	Cardiac muscle contraction	10/173	77/5894	7.3219340219782e-05	0.00549145051648365	0.00500974433082719	476/478/481/776/1339/4634/7134/7137/7139/7168	10
160	6	6	hsa04964	Proximal tubule bicarbonate reclamation	5/173	23/5894	0.000450198122534367	0.0212694151955375	0.0194036770204904	476/478/481/760/4190	5
161	6	6	hsa00010	Glycolysis / Gluconeogenesis	8/173	65/5894	0.000567184405214333	0.0212694151955375	0.0194036770204904	226/1737/1738/2023/2821/5160/5223/5236	8
162	6	6	hsa05414	Dilated cardiomyopathy	9/173	90/5894	0.00120217725455756	0.0360653176367269	0.032901693282628	776/3693/4607/4634/5350/7134/7137/7139/7168	9
163	6	6	hsa00630	Glyoxylate and dicarboxylate metabolism	4/173	18/5894	0.00158909882048046	0.0397274705120115	0.0362426046776245	50/1431/4190/4191	4
164	6	6	hsa04974	Protein digestion and absorption	8/173	81/5894	0.00242785959137193	0.0520255626722556	0.0474619168238121	476/478/481/1302/80781/1290/1293/5222	8
165	6	6	hsa05410	Hypertrophic cardiomyopathy (HCM)	8/173	83/5894	0.00283321289818902	0.0531227418410442	0.0484628522058649	776/3693/4607/4634/7134/7137/7139/7168	8
166	6	6	hsa00500	Starch and sucrose metabolism	6/173	54/5894	0.00470934781308217	0.0784891302180362	0.0716041187954014	2821/2997/5236/5834/5837/7360	6
167	6	6	hsa04510	Focal adhesion	13/173	200/5894	0.00568229462744489	0.0802679771869325	0.0732269265564999	858/1302/1290/1293/3693/284217/58498/56924/5156/6696/7408/7422/7423	13
168	6	6	hsa00620	Pyruvate metabolism	5/173	40/5894	0.00588631832704172	0.0802679771869325	0.0732269265564999	1737/1738/4190/4191/5160	5
169	6	6	hsa04020	Calcium signaling pathway	11/173	177/5894	0.0145913220127115	0.182391525158893	0.166392268566008	776/815/57105/1909/1910/2065/5156/51196/5350/291/7134	11
170	6	6	hsa04976	Bile secretion	6/173	71/5894	0.0173725327508463	0.196126573269757	0.178922487895217	476/478/481/760/57552/200931	6
171	6	6	hsa00051	Fructose and mannose metabolism	4/173	36/5894	0.0203133401755593	0.196126573269757	0.178922487895217	226/3795/5208/57103	4
172	6	6	hsa00330	Arginine and proline metabolism	5/173	54/5894	0.0203823722337196	0.196126573269757	0.178922487895217	8659/1160/2628/2805/2806	5
173	6	6	hsa04971	Gastric acid secretion	6/173	74/5894	0.0209201678154408	0.196126573269757	0.178922487895217	476/478/481/760/815/7430	6
174	6	6	hsa04960	Aldosterone-regulated sodium reabsorption	4/173	42/5894	0.0337318167804308	0.29763367747439	0.271525460152075	476/478/481/6446	4
175	6	6	hsa04512	ECM-receptor interaction	6/173	85/5894	0.0380415855716433	0.308849872805147	0.281757778699433	1302/1290/1293/3693/284217/6696	6
176	6	6	hsa04973	Carbohydrate digestion and absorption	4/173	44/5894	0.039120983888652	0.308849872805147	0.281757778699433	476/478/481/776	4
177	6	6	hsa00030	Pentose phosphate pathway	3/173	27/5894	0.0433843289719109	0.325382467289332	0.296840145597285	226/2821/5236	3
178	6	6	hsa00520	Amino sugar and nucleotide sugar metabolism	4/173	48/5894	0.0512912372179477	0.366365980128198	0.334228613450286	2821/5236/91373/7360	4
179	6	6	hsa00250	Alanine, aspartate and glutamate metabolism	3/173	32/5894	0.0662179844451079	0.451486257580281	0.4118821998978	8659/2805/2806	3
180	6	6	hsa04144	Endocytosis	10/173	203/5894	0.0744775622722589	0.485723232210384	0.443115931139298	116985/116984/858/30844/2065/84612/5156/4087/4092/79720	10
181	7	7	hsa04080	Neuroactive ligand-receptor interaction	30/184	272/5894	8.31124339877079e-10	1.21344153622053e-07	1.11983068951859e-07	146/150/624/799/10203/1081/55584/1144/1146/2556/2561/2562/2564/55879/2642/2690/2895/2899/2905/2913/2914/3358/2847/4543/4985/5024/5028/6344/6751/6870	30
182	7	7	hsa05416	Viral myocarditis	11/184	72/5894	1.16894579032351e-05	0.00085333042693616	0.000787500321902152	958/1756/3111/3117/3119/3689/4619/8735/4620/4622/4626	11
183	7	7	hsa04514	Cell adhesion molecules (CAMs)	15/184	136/5894	1.85902950560783e-05	0.000904727692729145	0.000834932549887026	214/57863/914/10666/958/1013/9076/10686/6900/3111/3117/3119/3676/3689/9369	15
184	7	7	hsa05323	Rheumatoid arthritis	10/184	92/5894	0.000538276127285727	0.019647078645929	0.0181314063927824	6374/2321/3111/3117/3119/3589/3689/7010/7099/8792	10
185	7	7	hsa04672	Intestinal immune network for IgA production	7/184	49/5894	0.000729597613721688	0.0213042503206733	0.0196607356960792	958/7852/3111/3117/3119/3676/115650	7
186	7	7	hsa04974	Protein digestion and absorption	8/184	81/5894	0.00355573249274134	0.0865228239900393	0.079848027907174	1303/1278/1297/1298/2006/6564/6547/7512	8
187	7	7	hsa05144	Malaria	6/184	51/5894	0.00477957247829209	0.0996882259758064	0.0919977860483289	2532/958/2994/3689/7060/7099	6
188	7	7	hsa05320	Autoimmune thyroid disease	6/184	54/5894	0.0063464037309379	0.115821868089617	0.106886799678954	958/1081/3111/3117/3119/7173	6
189	7	7	hsa00534	Glycosaminoglycan biosynthesis - heparan sulfate / heparin	4/184	26/5894	0.00802319760018342	0.130154094402976	0.120113367581693	9653/9955/9953/266722	4
190	7	7	hsa05310	Asthma	4/184	31/5894	0.0149645185872837	0.218481971374343	0.201627197807612	958/3111/3117/3119	4
191	7	7	hsa04640	Hematopoietic cell lineage	7/184	88/5894	0.019506847276528	0.258909063852099	0.238935545588094	290/914/100133941/960/3589/3676/7173	7
192	7	7	hsa04530	Tight junction	9/184	133/5894	0.0227485516028626	0.276774044501495	0.255422333786528	9076/10686/4619/8735/4620/4622/4626/5521/5522	9
193	7	7	hsa05140	Leishmaniasis	6/184	73/5894	0.0257720353313486	0.289439781413607	0.267110973474706	3111/3117/3119/3676/3689/7099	6
194	7	7	hsa05150	Staphylococcus aureus infection	5/184	56/5894	0.0296789822456525	0.30950938627609	0.285632310334099	3075/3111/3117/3119/3689	5
195	7	7	hsa05330	Allograft rejection	4/184	39/5894	0.0322874432528584	0.314264447661155	0.290020542902869	958/3111/3117/3119	4
196	7	7	hsa04950	Maturity onset diabetes of the young	3/184	25/5894	0.0415775627585597	0.379395260171857	0.350126844282608	389692/5080/3651	3
197	7	7	hsa00790	Folate biosynthesis	2/184	11/5894	0.0442982019877289	0.380443381776966	0.351094108633393	249/8836	2
198	7	7	hsa04360	Axon guidance	8/184	130/5894	0.0498066154878047	0.403986992289971	0.372821449265439	7852/1630/56896/1948/2045/57689/9423/5063	8
199	7	7	hsa03440	Homologous recombination	3/184	28/5894	0.0553589835918964	0.425390084442993	0.392573401648905	641/146956/5888	3
200	7	7	hsa04610	Complement and coagulation cascades	5/184	69/5894	0.0634424862061775	0.463130149305096	0.427402012336354	624/3075/2161/2162/7035	5
201	8	8	hsa04540	Gap junction	7/128	90/5894	0.00324000653352407	0.309403214722126	0.306387588847641	57369/2915/2977/1902/5154/80310/347733	7
202	8	8	hsa04080	Neuroactive ligand-receptor interaction	13/128	272/5894	0.005860528927575	0.309403214722126	0.306387588847641	728/1137/1139/1268/2743/2898/2915/2918/1902/10161/4160/4986/6753	13
203	8	8	hsa00565	Ether lipid metabolism	4/128	36/5894	0.00730167951777401	0.309403214722126	0.306387588847641	5050/50487/5321/8611	4
204	8	8	hsa04514	Cell adhesion molecules (CAMs)	8/128	136/5894	0.00916750265843335	0.309403214722126	0.306387588847641	23705/5010/137075/3109/3134/3680/257194/6382	8
