# Supplementary material for: HAND factors regulate cardiac lineage commitment and differentiation from human pluripotent stem cells
Source: Stem Cell Res Ther. 2024 Feb 5;15:31. doi: 10.1186/s13287-024-03649-9 (PMC10845658; doi:10.1186/s13287-024-03649-9)
Supplement: Supplementary file 7 — Additional file 7. Table S7. Expression profiling of the sorted WT and HAND KO cardiomyocytes at differentiation day 7 by RNA-seq and the comparison between samples. The transcriptional levels were shown as TPM. [file 13287_2024_3649_MOESM7_ESM.xlsx]

## Sheet: Hand1-2_RNA-seq
GeneID	Gene	description	HAND1KO.WT_log2FoldChange	HAND1KO.WT_padj	HAND1KO.WT_state	HAND2KO.WT_log2FoldChange	HAND2KO.WT_padj	HAND2KO.WT_state	HAND12KO.WT_log2FoldChange	HAND12KO.WT_padj	HAND12KO.WT_state	HAND2KO.HAND1KO_log2FoldChange	HAND2KO.HAND1KO_padj	HAND2KO.HAND1KO_state	HAND12KO.HAND1KO_log2FoldChange	HAND12KO.HAND1KO_padj	HAND12KO.HAND1KO_state	HAND12KO.HAND2KO_log2FoldChange	HAND12KO.HAND2KO_padj	HAND12KO.HAND2KO_state	TPM	WT1	WT2	WT3	HAND1-KO1	HAND1-KO2	HAND1-KO3	HAND2-KO1	HAND2-KO2	HAND2-KO3	HAND1-2-KO1	HAND1-2-KO2	HAND1-2-KO3
ENSG00000000003	TSPAN6	tetraspanin 6 [Source:HGNC Symbol;Acc:HGNC:11858]	0.505008	6.69e-12	stable	0.0854381	0.486215	stable	0.741062	1.05e-24	stable	-0.41957	1.54e-08	stable	0.236054	0.00345868	stable	0.655624	1.51e-19	stable		10.0195	10.0537	10.0402	15.2114	16.8193	15.3534	10.6923	10.9065	11.3543	18.7424	18.901	20.8188
ENSG00000000005	TNMD	tenomodulin [Source:HGNC Symbol;Acc:HGNC:17757]	3.32384	5.27e-14	Up	-2.33464	0.0672414	stable	5.1484	6.79e-34	Up	-5.65848	2.95e-10	Down	1.82456	1.17e-13	Up	7.48303	1.93e-17	Up		0.0122122	0.00337844	0.00118486	0.0564204	0.052935	0.0860191	0.00251954	0.00126	0	0.261122	0.235795	0.227405
ENSG00000000419	DPM1	dolichyl-phosphate mannosyltransferase subunit 1, catalytic [Source:HGNC Symbol;Acc:HGNC:3005]	0.541245	2.19e-09	stable	0.0036663	0.98728	stable	0.447593	8.19e-07	stable	-0.537578	3.25e-09	stable	-0.0936511	0.445155	stable	0.443927	1.12e-06	stable		0.185463	0.174648	0.183992	0.272575	0.321714	0.284256	0.195625	0.181214	0.186114	0.28718	0.273212	0.301536
ENSG00000000457	SCYL3	SCY1 like pseudokinase 3 [Source:HGNC Symbol;Acc:HGNC:19285]	0.346843	0.000752444	stable	0.103683	0.550103	stable	0.348392	0.000608327	stable	-0.24316	0.0210383	stable	0.00154956	0.993435	stable	0.244709	0.0184174	stable		1.27275	1.32291	1.34477	1.86454	1.76302	1.93012	1.55274	1.32531	1.48596	1.91826	2.10127	1.81337
ENSG00000000460	C1orf112	chromosome 1 open reading frame 112 [Source:HGNC Symbol;Acc:HGNC:25565]	-0.339668	0.0108293	stable	-0.0994755	0.66299	stable	0.259567	0.0443757	stable	0.240192	0.0835219	stable	0.599235	3.87e-06	stable	0.359042	0.00508546	stable		1.13637	0.859405	0.994237	0.90866	0.853568	0.863596	0.936406	0.911604	1.03204	1.42976	1.46821	1.27517
ENSG00000000971	CFH	complement factor H [Source:HGNC Symbol;Acc:HGNC:4883]	2.71379	0.0409569	Up	-1.77412	0.533477	stable	5.12804	2.09e-05	Up	-4.48791	0.00174135	Down	2.41425	0.000829217	Up	6.90216	2.68e-07	Up		0.00022979	0	0	0.000227492	0.000853755	0.000756734	0	0	0	0.00300262	0.00368031	0.00337812
ENSG00000001036	FUCA2	alpha-L-fucosidase 2 [Source:HGNC Symbol;Acc:HGNC:4008]	0.208603	0.00738277	stable	0.0637188	0.632007	stable	0.241403	0.00156298	stable	-0.144885	0.0711001	stable	0.0327995	0.782469	stable	0.177684	0.0227909	stable		161.3	156.551	168.364	196.836	221.681	204.85	173.74	169.611	180.639	224.738	219.467	223.622
ENSG00000001084	GCLC	glutamate-cysteine ligase catalytic subunit [Source:HGNC Symbol;Acc:HGNC:4311]	-0.591777	8.19e-21	stable	-0.161574	0.0505631	stable	-0.586013	1.01e-20	stable	0.430203	2.52e-11	stable	0.00576413	0.961377	stable	-0.424439	3.2e-11	stable		61.475	67.012	67.3021	51.0928	45.5358	47.4083	59.9636	60.2156	60.3103	51.2037	51.5732	48.8094
ENSG00000001167	NFYA	nuclear transcription factor Y subunit alpha [Source:HGNC Symbol;Acc:HGNC:7804]	0.814895	4.66e-43	stable	0.180335	0.0212087	stable	1.05527	3.39e-73	Up	-0.63456	1.01e-26	stable	0.24038	9.12e-05	stable	0.87494	3.64e-51	stable		8.42346	8.14856	8.37007	16.8871	15.0105	16.8011	9.95764	9.80294	9.41463	20.3413	20.2509	19.668
ENSG00000001460	STPG1	sperm tail PG-rich repeat containing 1 [Source:HGNC Symbol;Acc:HGNC:28070]	-0.267151	0.0471265	stable	-0.012083	0.968421	stable	-0.136917	0.320838	stable	0.255068	1.01e-26	stable	0.130234	0.453977	stable	-0.124834	0.373832	stable		0.0802908	0.0729723	0.0673993	0.0655339	0.0744995	0.0640994	0.0763341	0.0676227	0.081823	0.0774374	0.0790103	0.0772096
ENSG00000001461	NIPAL3	NIPA like domain containing 3 [Source:HGNC Symbol;Acc:HGNC:25233]	-0.621671	6.69e-07	stable	0.120351	0.562229	stable	-0.834994	1.37e-11	stable	0.742022	2.26e-09	stable	-0.213324	0.178674	stable	-0.955345	7.9e-15	stable		0.0595713	0.061721	0.0607706	0.0518163	0.0386617	0.0407131	0.0666514	0.0711848	0.0663184	0.0441425	0.0433469	0.0314372
ENSG00000001497	LAS1L	LAS1 like ribosome biogenesis factor [Source:HGNC Symbol;Acc:HGNC:25726]	-0.0646369	0.399489	stable	-0.063192	0.586896	stable	-0.0967736	0.184081	stable	0.00144489	0.988234	stable	-0.0321366	0.76178	stable	-0.0335815	0.675038	stable		2.51548	2.52403	2.54015	2.72408	2.70981	2.6075	2.52927	2.55898	2.39928	2.70949	2.66232	2.86026
ENSG00000001561	ENPP4	ectonucleotide pyrophosphatase/phosphodiesterase 4 [Source:HGNC Symbol;Acc:HGNC:3359]	-0.797647	4.17e-21	stable	-0.0582737	0.701666	stable	-0.756845	1.17e-19	stable	0.739373	5.56e-18	stable	0.0408012	0.774433	stable	-0.698572	1.18e-16	stable		3.50162	3.5337	3.39828	2.3508	2.04005	2.26292	3.54755	3.4349	3.36261	2.46597	2.36052	2.35552
ENSG00000001617	SEMA3F	semaphorin 3F [Source:HGNC Symbol;Acc:HGNC:10728]	-0.1917	0.0655228	stable	-0.0088348	0.97063	stable	-0.236311	0.0193616	stable	0.182865	0.0811343	stable	-0.0446117	0.774328	stable	-0.227477	0.0256381	stable		0.483256	0.473738	0.48739	0.461986	0.522119	0.419175	0.499121	0.512428	0.470211	0.486009	0.496993	0.4434
ENSG00000001626	CFTR	CF transmembrane conductance regulator [Source:HGNC Symbol;Acc:HGNC:1884]	0.640364	0.00115309	stable	0.664742	0.0038281	stable	-0.191352	0.391634	stable	0.0243781	0.917316	stable	-0.831716	3.68e-05	stable	-0.856094	1.01e-05	stable		4.09665	5.05816	4.51856	8.58097	6.35524	8.66257	8.80778	8.00856	5.60745	4.35412	5.11081	4.43758
ENSG00000001629	ANKIB1	ankyrin repeat and IBR domain containing 1 [Source:HGNC Symbol;Acc:HGNC:22215]	0.0105383	0.926303	stable	0.239175	0.0323273	stable	0.0484697	0.635157	stable	0.228636	0.012923	stable	0.0379313	0.788513	stable	-0.190705	0.0386017	stable		4.30157	4.7172	4.52295	5.48454	4.29133	5.36566	5.63435	5.34054	5.51137	5.14515	6.02959	5.11146
ENSG00000001630	CYP51A1	cytochrome P450 family 51 subfamily A member 1 [Source:HGNC Symbol;Acc:HGNC:2649]	-0.301279	0.0738085	stable	-0.126347	0.65178	stable	-0.336728	0.0407961	stable	0.174932	0.326158	stable	-0.0354491	0.895016	stable	-0.210381	0.223332	stable		0.384954	0.321432	0.3417	0.302495	0.260157	0.382851	0.302339	0.362127	0.326746	0.342663	0.373465	0.252175
ENSG00000001631	KRIT1	KRIT1 ankyrin repeat containing [Source:HGNC Symbol;Acc:HGNC:1573]	0.0850107	0.496043	stable	-0.0558135	0.800675	stable	0.140336	0.229718	stable	-0.140824	0.246104	stable	0.0553254	0.736427	stable	0.19615	0.0891489	stable		7.26374	6.8711	7.9386	9.04687	8.41544	8.48796	6.93225	7.71682	7.24265	9.2687	9.83224	9.1627
ENSG00000002016	RAD52	RAD52 homolog, DNA repair protein [Source:HGNC Symbol;Acc:HGNC:9824]	0.44966	9.84e-06	stable	-0.112418	0.518544	stable	0.165437	0.129353	stable	-0.562077	3.69e-08	stable	-0.284223	0.0100258	stable	0.277854	0.00919432	stable		0.323328	0.375399	0.348158	0.552288	0.490679	0.541579	0.312105	0.354683	0.331231	0.415919	0.471333	0.4745
ENSG00000002079	MYH16	myosin heavy chain 16 pseudogene [Source:HGNC Symbol;Acc:HGNC:31038]	-0.205786	0.769508	stable	-0.561329	0.585055	stable	-0.796945	0.220396	stable	-0.355544	0.621448	stable	-0.59116	0.480403	stable	-0.235616	0.754604	stable		0.254788	0.338332	0.35597	0.327912	0.157772	0.419528	0.189238	0.283909	0.190098	0.30266	0.0816135	0.249707
ENSG00000002330	BAD	BCL2 associated agonist of cell death [Source:HGNC Symbol;Acc:HGNC:936]	0.74644	4.9e-07	stable	-0.00108624	0.997927	stable	0.520747	0.000571166	stable	-0.747526	5.4e-07	stable	-0.225693	0.213489	stable	0.521834	0.000598076	stable		5.16542	3.86792	4.20522	6.90165	9.52355	8.29208	4.83167	4.42384	4.42933	7.61226	6.94592	7.55555
ENSG00000002549	LAP3	leucine aminopeptidase 3 [Source:HGNC Symbol;Acc:HGNC:18449]	0.0075933	0.941464	stable	-0.114149	0.358942	stable	-0.347273	1.84e-05	stable	-0.121742	0.166776	stable	-0.354866	2.65e-05	stable	-0.233124	0.00527469	stable		0.0350789	0.03547	0.035148	0.0390357	0.0406722	0.0381655	0.031907	0.0328108	0.0359537	0.0309878	0.0307071	0.0347652
ENSG00000002586	CD99	CD99 molecule (Xg blood group) [Source:HGNC Symbol;Acc:HGNC:7082]	-0.720721	5.15e-16	stable	-0.19836	0.10208	stable	-1.22199	3.86e-44	Down	0.522361	6.8e-09	stable	-0.501264	7.18e-08	stable	-1.02363	3.59e-31	Down		5.82853	5.70966	5.68392	3.62683	4.36143	3.58643	5.02679	4.96811	5.4883	2.87542	2.70377	2.99616
ENSG00000002587	HS3ST1	heparan sulfate-glucosamine 3-sulfotransferase 1 [Source:HGNC Symbol;Acc:HGNC:5194]	2.73441	2.85e-79	Up	0.133007	0.681905	stable	3.98295	2.21e-175	Up	-2.60141	2.46e-73	Down	1.24853	2.62e-32	Up	3.84994	1e-167	Up		0.0265844	0.032739	0.0329482	0.218614	0.235775	0.224514	0.0276004	0.0451244	0.0315344	0.588292	0.570446	0.53075
ENSG00000002834	LASP1	LIM and SH3 protein 1 [Source:HGNC Symbol;Acc:HGNC:6513]	-0.142067	0.045103	stable	0.00474959	0.97675	stable	-0.131448	0.0617263	stable	0.146816	0.0382068	stable	0.0106183	0.928625	stable	-0.136198	0.0531635	stable		428.176	412.235	415.82	404.439	450.517	407.644	427.567	425.662	446.928	434.406	456.948	441.828
ENSG00000002919	SNX11	sorting nexin 11 [Source:HGNC Symbol;Acc:HGNC:14975]	-0.150516	0.215988	stable	-0.166489	0.324439	stable	-0.274996	0.016567	stable	-0.0159732	0.910062	stable	-0.12448	0.408532	stable	-0.108507	0.386824	stable		38.1069	39.9002	39.1521	35.847	43.7152	37.6642	36.3653	33.2706	37.9466	38.7743	34.69	38.9837
ENSG00000002933	TMEM176A	transmembrane protein 176A [Source:HGNC Symbol;Acc:HGNC:24930]	0.418219	0.49534	stable	1.25192	0.0588188	stable	1.27834	0.0135932	Up	0.833701	0.104964	stable	0.860119	0.132837	stable	0.0264187	0.964516	stable		2.04114	2.25868	0.712928	1.61658	3.539	2.46465	4.04268	4.04343	4.35114	5.33422	4.79464	4.20091
ENSG00000003056	M6PR	mannose-6-phosphate receptor, cation dependent [Source:HGNC Symbol;Acc:HGNC:6752]	-0.10939	0.110177	stable	-0.125925	0.158571	stable	-0.0322306	0.660866	stable	-0.0165348	0.836059	stable	0.0771592	0.358591	stable	0.0936941	0.172592	stable		13.4016	12.8371	12.2685	13.1029	12.9787	13.56	12.0505	11.7214	12.6346	14.3474	15.1124	14.3393
ENSG00000003096	KLHL13	kelch like family member 13 [Source:HGNC Symbol;Acc:HGNC:22931]	0.243582	0.00581462	stable	-0.662367	2.23e-12	stable	-0.0523914	0.598086	stable	-0.90595	6.39e-25	stable	-0.295974	0.00122619	stable	0.609976	8.52e-12	stable		17.5543	16.744	16.7245	23.2043	21.6178	22.228	11.6914	11.7548	9.90865	18.8848	20.1424	18.222
ENSG00000003137	CYP26B1	cytochrome P450 family 26 subfamily B member 1 [Source:HGNC Symbol;Acc:HGNC:20581]	0.261358	0.718166	stable	0.343179	0.769403	stable	0.447335	0.502675	stable	0.0818218	0.911704	stable	0.185977	0.842157	stable	0.104156	0.884738	stable		0.00469085	0.00330323	0.00297895	0.00422177	0.00633754	0.00421301	0.00158365	0.00686373	0.00590885	0.00658534	0.00728518	0.00376144
ENSG00000003147	ICA1	islet cell autoantigen 1 [Source:HGNC Symbol;Acc:HGNC:5343]	-0.472009	2.29e-06	stable	-0.325006	0.00666262	stable	-1.2766	4.1e-36	Down	0.147003	0.186838	stable	-0.804592	4.58e-14	stable	-0.951595	9.41e-20	stable		101.122	100.691	102.542	73.9359	84.1989	85.7497	87.3474	77.3731	85.8231	51.1895	48.7612	46.2717
ENSG00000003249	DBNDD1	dysbindin domain containing 1 [Source:HGNC Symbol;Acc:HGNC:28455]	-2.28475	1.13e-18	Down	-0.41286	0.170062	stable	-2.00243	1.77e-16	Down	1.87189	2.37e-12	Up	0.282323	0.499032	stable	-1.58957	2.62e-10	Down		0.147347	0.17137	0.161048	0.0327471	0.0372413	0.039611	0.126561	0.126585	0.11859	0.0517951	0.0513719	0.0368389
ENSG00000003393	ALS2	alsin Rho guanine nucleotide exchange factor ALS2 [Source:HGNC Symbol;Acc:HGNC:443]	-0.992418	4.25e-32	stable	-0.210351	0.0586205	stable	-1.05961	1.06e-36	Down	0.782068	4.11e-20	stable	-0.0671886	0.598124	stable	-0.849256	9.78e-24	stable		0.415972	0.415987	0.401036	0.2415	0.197111	0.249649	0.348968	0.384291	0.366031	0.229378	0.252687	0.206323
ENSG00000003400	CASP10	caspase 10 [Source:HGNC Symbol;Acc:HGNC:1500]	0.298457	0.0326272	stable	0.626357	1.48e-05	stable	0.380458	0.00464831	stable	0.327901	0.0133359	stable	0.0820013	0.66623	stable	-0.245899	0.0633129	stable		0.0261755	0.0235058	0.0256885	0.0351395	0.0320777	0.0356533	0.0408842	0.0425885	0.0368097	0.0411867	0.034972	0.0380101
ENSG00000003402	CFLAR	CASP8 and FADD like apoptosis regulator [Source:HGNC Symbol;Acc:HGNC:1876]	-0.23664	0.0336508	stable	-0.256429	0.0638603	stable	0.565324	5.14e-08	stable	-0.0197885	0.88227	stable	0.801965	1.68e-14	stable	0.821753	1.57e-15	stable		0.286161	0.28055	0.272942	0.288212	0.214352	0.289364	0.255576	0.239984	0.229998	0.493368	0.53771	0.415008
ENSG00000003436	TFPI	tissue factor pathway inhibitor [Source:HGNC Symbol;Acc:HGNC:11760]	2.19568	7.24e-193	Up	1.44651	1.04e-77	Up	3.89471	0	Up	-0.749178	5.03e-29	stable	1.69903	1.07e-169	Up	2.4482	0	Up		0.0864402	0.0976612	0.0950923	0.475271	0.449563	0.492615	0.274106	0.254493	0.255603	1.51354	1.67996	1.62651
ENSG00000003509	NDUFAF7	NADH:ubiquinone oxidoreductase complex assembly factor 7 [Source:HGNC Symbol;Acc:HGNC:28816]	0.405291	6.29e-06	stable	-0.0360962	0.84983	stable	0.387481	1.4e-05	stable	-0.441387	9.55e-07	stable	-0.0178096	0.904387	stable	0.423577	2.23e-06	stable		0.447211	0.479743	0.514117	0.728608	0.723193	0.663083	0.503809	0.460084	0.484381	0.69271	0.747168	0.747305
ENSG00000003756	RBM5	RNA binding motif protein 5 [Source:HGNC Symbol;Acc:HGNC:9902]	0.686329	4.55e-35	stable	0.12279	0.118686	stable	0.551495	4.07e-23	stable	-0.563539	5.89e-24	stable	-0.134834	0.0389248	stable	0.428705	2.09e-14	stable		3.40503	3.5193	3.64952	6.41518	6.37163	6.0819	3.94549	3.92776	4.00016	6.02054	5.91469	6.06723
ENSG00000003987	MTMR7	myotubularin related protein 7 [Source:HGNC Symbol;Acc:HGNC:7454]	0.737838	7.62e-05	stable	0.223982	0.477229	stable	1.12889	1.95e-10	Up	-0.513856	0.00626165	stable	0.39105	0.0434638	stable	0.904906	2.78e-07	stable		0.71952	0.530803	0.567201	1.14269	1.04889	1.18474	0.575229	0.844444	0.774897	1.55806	1.57652	1.50583
ENSG00000003989	SLC7A2	solute carrier family 7 member 2 [Source:HGNC Symbol;Acc:HGNC:11060]	-0.778818	2.44e-12	stable	0.289578	0.0432711	stable	-0.560343	5.51e-07	stable	1.0684	2.98e-22	Up	0.218475	0.109624	stable	-0.849921	1.2e-14	stable		262.199	260.788	248.634	184.797	129.694	185.667	325.168	323.583	324.296	176.8	235.89	196.266
ENSG00000004059	ARF5	ADP ribosylation factor 5 [Source:HGNC Symbol;Acc:HGNC:658]	0.632878	2.07e-09	stable	-0.0741075	0.708399	stable	0.59767	1.4e-08	stable	-0.706985	2.12e-11	stable	-0.035208	0.838242	stable	0.671777	1.73e-10	stable		125.914	120.569	126.855	194.382	252.929	193.734	119.501	123.943	122.396	215.744	209.724	230.771
ENSG00000004139	SARM1	sterile alpha and TIR motif containing 1 [Source:HGNC Symbol;Acc:HGNC:17074]	1.26267	3.41e-08	Up	-0.150688	0.764351	stable	1.35737	1.63e-09	Up	-1.41335	1.75e-09	Down	0.0946986	0.76538	stable	1.50805	6.96e-11	Up		0.00691673	0.00599001	0.0071776	0.0186075	0.0160148	0.0188165	0.00558395	0.00577115	0.00721201	0.018576	0.0245638	0.0167996
ENSG00000004142	POLDIP2	DNA polymerase delta interacting protein 2 [Source:HGNC Symbol;Acc:HGNC:23781]	-0.0184336	0.85139	stable	-0.169915	0.111871	stable	-0.216677	0.00741593	stable	-0.151481	0.0723271	stable	-0.198243	0.0275125	stable	-0.046762	0.611043	stable		51.402	50.8562	51.5126	50.5014	59.8448	58.0914	45.4802	48.2813	47.2281	50.574	50.2519	52.9064
ENSG00000004399	PLXND1	plexin D1 [Source:HGNC Symbol;Acc:HGNC:9107]	-1.46551	8.09e-80	Down	-0.199458	0.0365237	stable	-0.968454	1.31e-38	stable	1.26606	1.5e-58	Up	0.49706	3.49e-09	stable	-0.768996	3.39e-24	stable		0.556254	0.505559	0.501866	0.213946	0.199417	0.215235	0.466361	0.449277	0.489421	0.314368	0.314651	0.300896
ENSG00000004455	AK2	adenylate kinase 2 [Source:HGNC Symbol;Acc:HGNC:362]	0.550159	2.3e-17	stable	0.0962771	0.347763	stable	0.344282	1.73e-07	stable	-0.453882	3.81e-12	stable	-0.205876	0.00418086	stable	0.248005	0.000214577	stable		0.216232	0.235202	0.222838	0.358776	0.372805	0.363504	0.250369	0.25252	0.240738	0.335263	0.316674	0.342218
ENSG00000004468	CD38	CD38 molecule [Source:HGNC Symbol;Acc:HGNC:1667]	-0.893423	0.248783	stable	0.324379	0.799934	stable	-0.0487014	0.951787	stable	1.2178	0.101012	stable	0.844722	0.361411	stable	-0.373081	0.614327	stable		0.000497237	0.00103168	0.000217094	0.000184599	0.00053883	0.000341141	0.000615518	0.000846494	0.000794978	0.000959827	0.000663644	0.000365491
ENSG00000004478	FKBP4	FKBP prolyl isomerase 4 [Source:HGNC Symbol;Acc:HGNC:3720]	0.254314	0.000619124	stable	0.06442	0.6123	stable	0.217042	0.0035562	stable	-0.189894	0.0123488	stable	-0.0372714	0.740806	stable	0.152622	0.0458529	stable		0.521644	0.532618	0.527637	0.679222	0.735678	0.677554	0.57098	0.551116	0.584093	0.680405	0.692018	0.763007
ENSG00000004487	KDM1A	lysine demethylase 1A [Source:HGNC Symbol;Acc:HGNC:29079]	0.170098	0.000688344	stable	-0.00290068	0.981092	stable	0.332138	4.95e-12	stable	-0.172999	0.000564428	stable	0.16204	0.00225973	stable	0.335038	3.65e-12	stable		1.11471	1.09444	1.11543	1.36544	1.37015	1.41533	1.16414	1.10088	1.15795	1.65064	1.60094	1.6122
ENSG00000004534	RBM6	RNA binding motif protein 6 [Source:HGNC Symbol;Acc:HGNC:9903]	0.276986	2.23e-05	stable	-0.0577095	0.610866	stable	0.146846	0.0296486	stable	-0.334695	2.55e-07	stable	-0.13014	0.091154	stable	0.204555	0.00209508	stable		7.79834	7.62269	7.54613	11.2164	9.94945	9.70983	7.64378	7.56322	7.56178	9.92483	9.68547	9.94048
ENSG00000004660	CAMKK1	calcium/calmodulin dependent protein kinase kinase 1 [Source:HGNC Symbol;Acc:HGNC:1469]	-0.838666	1.55e-06	stable	-0.0723105	0.832532	stable	-0.72347	2.65e-05	stable	0.766355	1.46e-05	stable	0.115196	0.668073	stable	-0.651159	0.000193926	stable		0.10271	0.133231	0.11626	0.0717428	0.0862144	0.0607578	0.11796	0.12434	0.103393	0.0779495	0.0767665	0.0922732
ENSG00000004700	RECQL	RecQ like helicase [Source:HGNC Symbol;Acc:HGNC:9948]	-0.28257	0.00530328	stable	-0.172376	0.225384	stable	0.0424749	0.707204	stable	0.110194	0.322354	stable	0.325045	0.0020671	stable	0.214851	0.0350808	stable		90.0877	90.582	88.6312	89.0412	68.6161	87.7595	82.7739	83.5171	80.3568	99.682	111.724	110.76
ENSG00000004766	VPS50	VPS50 subunit of EARP/GARPII complex [Source:HGNC Symbol;Acc:HGNC:25956]	0.154722	0.0744002	stable	-0.122597	0.333407	stable	0.0971532	0.272907	stable	-0.277319	0.000985318	stable	-0.0575686	0.622108	stable	0.219751	0.00951248	stable		1.29236	1.28294	1.15138	1.56499	1.52398	1.51939	1.15926	1.20818	1.16786	1.53296	1.58187	1.52358
ENSG00000004776	HSPB6	heat shock protein family B (small) member 6 [Source:HGNC Symbol;Acc:HGNC:26511]	-2.12388	1.47e-09	Down	-0.115614	0.844467	stable	-2.0829	1.08e-09	Down	2.00827	1.6e-08	Up	0.0409798	0.955608	stable	-1.96729	1.29e-08	Down		0.560785	0.490436	0.431759	0.134317	0.156824	0.0893589	0.492646	0.481539	0.443469	0.139677	0.164178	0.106375
ENSG00000004777	ARHGAP33	Rho GTPase activating protein 33 [Source:HGNC Symbol;Acc:HGNC:23085]	-0.263228	0.00856525	stable	-0.371674	0.00109486	stable	0.131757	0.196037	stable	-0.108446	0.328998	stable	0.394985	8.11e-05	stable	0.503431	1.7e-07	stable		0.256075	0.269368	0.2763	0.277268	0.226913	0.235605	0.225187	0.199843	0.213889	0.3358	0.363317	0.321941
ENSG00000004779	NDUFAB1	NADH:ubiquinone oxidoreductase subunit AB1 [Source:HGNC Symbol;Acc:HGNC:7694]	0.502194	4.11e-07	stable	-0.214109	0.116737	stable	0.0651927	0.568561	stable	-0.716303	3.56e-13	stable	-0.437002	2.42e-05	stable	0.279301	0.00683884	stable		43.2739	44.3467	47.9635	69.2279	78.0363	65.5073	38.4754	39.0918	42.9189	57.5095	49.4448	57.709
ENSG00000004799	PDK4	pyruvate dehydrogenase kinase 4 [Source:HGNC Symbol;Acc:HGNC:8812]	2.22609	1.47e-09	Up	-0.100844	0.916135	stable	1.67727	8.65e-06	Up	-2.32693	7.61e-10	Down	-0.54882	0.143841	stable	1.77811	4.28e-06	Up		2.49472	4.51735	2.37643	14.8186	19.942	13.9415	2.52668	2.52714	3.86768	11.315	14.2871	9.33536
ENSG00000004838	ZMYND10	zinc finger MYND-type containing 10 [Source:HGNC Symbol;Acc:HGNC:19412]	1.47681	0.0350728	Up	-0.528203	0.731347	stable	1.9041	0.0042525	Up	-2.00501	0.00861568	Down	0.427287	0.585681	stable	2.4323	0.000925759	Up		0.00206584	0.0013716	0.00192415	0.00449939	0.00767533	0.00453541	0.0010229	0.000511545	0.00220189	0.00638036	0.0101465	0.00688378
ENSG00000004864	SLC25A13	solute carrier family 25 member 13 [Source:HGNC Symbol;Acc:HGNC:10983]	-0.154092	0.0213245	stable	-0.0334707	0.791027	stable	-0.15974	0.0153735	stable	0.120621	0.0790099	stable	-0.0056478	0.961307	stable	-0.126269	0.0613309	stable		453.133	427.411	460.113	463.057	412.138	461.734	452.469	461.009	438.293	462.175	462.7	469.717
ENSG00000004866	ST7	suppression of tumorigenicity 7 [Source:HGNC Symbol;Acc:HGNC:11351]	-0.21306	0.00657255	stable	-0.406076	9.59e-07	stable	-0.419791	2.5e-08	stable	-0.193016	0.0165715	stable	-0.206731	0.0163994	stable	-0.0137154	0.88755	stable		5.30027	5.34307	5.59824	5.20751	5.00598	5.33334	4.40304	4.176	4.06938	5.07983	4.34805	4.6797
ENSG00000004897	CDC27	cell division cycle 27 [Source:HGNC Symbol;Acc:HGNC:1728]	-0.555833	2.48e-20	stable	-0.0430779	0.699137	stable	-0.645949	2.85e-27	stable	0.512755	2.53e-17	stable	-0.0901156	0.259173	stable	-0.602871	9.68e-24	stable		155.612	153.235	155.661	122.657	105.592	122.484	151.278	152.887	160.812	115.176	119.182	110.809
ENSG00000004948	CALCR	calcitonin receptor [Source:HGNC Symbol;Acc:HGNC:1440]	0.123411	0.880653	stable	1.58903	0.0349255	Up	2.14305	0.000221267	Up	1.46562	0.0143602	Up	2.01964	0.000668994	Up	0.554022	0.294231	stable		0.0286141	0.0118739	0.0166572	0.0283279	0.013289	0.0274839	0.0796966	0.0309989	0.0686219	0.114717	0.0992943	0.0841304
ENSG00000004961	HCCS	holocytochrome c synthase [Source:HGNC Symbol;Acc:HGNC:4837]	-0.333349	1.74e-05	stable	-0.0637285	0.635435	stable	-0.742759	2.71e-22	stable	0.26962	0.000666844	stable	-0.40941	5.48e-07	stable	-0.679031	1.54e-18	stable		5.05208	5.25346	4.80585	4.62202	4.24706	4.43891	4.83016	5.12364	4.965	3.46229	3.44851	3.58225
ENSG00000004975	DVL2	dishevelled segment polarity protein 2 [Source:HGNC Symbol;Acc:HGNC:3086]	0.0476097	0.544105	stable	-0.130486	0.174217	stable	0.199041	0.00383055	stable	-0.178096	0.0120482	stable	0.151432	0.0532446	stable	0.329528	1.05e-06	stable		10.6928	10.1668	10.5557	11.401	12.6358	11.9983	9.78505	9.6743	10.1427	14.1839	13.941	13.7962
ENSG00000005001	PRSS22	serine protease 22 [Source:HGNC Symbol;Acc:HGNC:14368]	-6.37853	3.99e-06	Down	-1.09036	0.297854	stable	-3.02966	0.000559612	Down	5.28816	0.000206863	Up	3.34887	0.0555044	stable	-1.93929	0.0408623	Down		0.408228	0.790537	0.356464	0	0	0	0.168445	0.252714	0.326335	0.121232	0.0726461	0.0333406
ENSG00000005007	UPF1	UPF1 RNA helicase and ATPase [Source:HGNC Symbol;Acc:HGNC:9962]	-0.540813	2.15e-14	stable	-0.289576	0.000408517	stable	-0.738696	5.74e-26	stable	0.251237	0.000695302	stable	-0.197883	0.0161435	stable	-0.44912	4e-10	stable		101.29	105.055	98.4855	73.7884	81.9205	76.7956	87.8145	86.1227	83.4283	72.6243	74.3488	65.5399
ENSG00000005020	SKAP2	src kinase associated phosphoprotein 2 [Source:HGNC Symbol;Acc:HGNC:15687]	1.07969	1.24e-13	Up	0.533165	0.00335084	stable	1.78806	1.17e-37	Up	-0.54653	0.000152049	stable	0.708362	1.48e-07	stable	1.25489	1.22e-20	Up		25.0645	20.5004	17.5815	48.0864	44.5374	56.2237	31.0267	29.6832	33.8504	76.3763	93.418	84.832
ENSG00000005022	SLC25A5	solute carrier family 25 member 5 [Source:HGNC Symbol;Acc:HGNC:10991]	0.104427	0.234847	stable	-0.0954241	0.461047	stable	-0.535977	9.78e-12	stable	-0.199851	0.0165933	stable	-0.640404	7.55e-16	stable	-0.440553	3e-08	stable		2.81569	2.77938	2.93206	3.18108	3.72395	3.25263	2.68324	2.7494	2.79996	2.25346	2.18468	2.39285
ENSG00000005059	MCUB	mitochondrial calcium uniporter dominant negative subunit beta [Source:HGNC Symbol;Acc:HGNC:26076]	-0.382518	0.0161741	stable	-0.274057	0.214618	stable	0.152911	0.341326	stable	0.108461	0.555961	stable	0.535429	0.000818774	stable	0.426968	0.00559425	stable		0.121532	0.124821	0.116077	0.09438	0.0964357	0.11823	0.1063	0.0982105	0.104715	0.163385	0.146858	0.158336
ENSG00000005075	POLR2J	RNA polymerase II subunit J [Source:HGNC Symbol;Acc:HGNC:9197]	0.544327	9e-10	stable	-0.0848038	0.600228	stable	0.501925	1.41e-08	stable	-0.62913	2.25e-12	stable	-0.0424015	0.752458	stable	0.586729	4.8e-11	stable		32.6733	30.2296	32.358	52.1436	49.5311	52.534	28.9496	30.8013	32.8021	49.3608	53.1979	54.1446
ENSG00000005100	DHX33	DEAH-box helicase 33 [Source:HGNC Symbol;Acc:HGNC:16718]	-0.545886	3.15e-10	stable	-0.0754314	0.616465	stable	-0.334556	0.000124472	stable	0.470454	8.48e-08	stable	0.211329	0.0379451	stable	-0.259125	0.00366449	stable		30.8242	31.1199	29.2825	24.5786	19.8734	24.8805	31.4014	28.33	29.6293	26.8922	30.5466	26.7146
ENSG00000005102	MEOX1	mesenchyme homeobox 1 [Source:HGNC Symbol;Acc:HGNC:7013]	5.27686	9.68e-14	Up	1.83738	0.083039	stable	5.50565	5.12e-15	Up	-3.43948	2.02e-15	Down	0.228785	0.534832	stable	3.66827	1.01e-17	Up		0.11903	0.0878103	0	3.45662	3.39049	2.39545	0.245573	0.294743	0.253738	3.72337	3.93984	3.69411
ENSG00000005108	THSD7A	thrombospondin type 1 domain containing 7A [Source:HGNC Symbol;Acc:HGNC:22207]	-1.64096	7.5e-13	Down	-0.405925	0.221896	stable	-1.16828	3.83e-07	Down	1.23503	1.03e-07	Up	0.472676	0.0902019	stable	-0.762357	0.00124769	stable		409.155	377.456	367.482	157.272	91.0028	163.843	316.811	294.901	287.249	218.714	232.922	146.486
ENSG00000005156	LIG3	DNA ligase 3 [Source:HGNC Symbol;Acc:HGNC:6600]	-0.0448683	0.556575	stable	0.0451015	0.710647	stable	-0.101423	0.148844	stable	0.0899699	0.212915	stable	-0.0565549	0.542167	stable	-0.146525	0.0325929	stable		38.0345	37.315	36.9561	40.3922	38.4311	42.0297	37.8478	40.1481	41.4861	40.0267	42.3715	39.34
ENSG00000005175	RPAP3	RNA polymerase II associated protein 3 [Source:HGNC Symbol;Acc:HGNC:26151]	-0.173467	0.026008	stable	-0.0231457	0.886169	stable	-0.371548	5.3e-07	stable	0.150322	0.0576261	stable	-0.198081	0.0191091	stable	-0.348402	3.02e-06	stable		62.4588	62.6844	63.5802	66.5627	57.2077	61.8892	59.7031	65.3795	66.3944	59.6727	56.0617	53.8808
ENSG00000005187	ACSM3	acyl-CoA synthetase medium chain family member 3 [Source:HGNC Symbol;Acc:HGNC:10522]	0.424002	0.143373	stable	0.502649	0.186819	stable	0.875586	0.000871682	stable	0.0786465	0.805673	stable	0.451583	0.134086	stable	0.372937	0.164894	stable		1.49563	1.15133	1.51418	1.60943	2.33547	2.28421	1.85141	2.33481	1.90603	3.36017	2.36068	3.15467
ENSG00000005189	REXO5	RNA exonuclease 5 [Source:HGNC Symbol;Acc:HGNC:24661]	-0.754934	2.38e-10	stable	-0.143733	0.440527	stable	-0.727432	5.81e-10	stable	0.6112	5.5e-07	stable	0.0275018	0.89622	stable	-0.583699	1.24e-06	stable		6.4776	6.80618	7.30375	4.2887	4.70704	4.55346	6.02018	6.72968	6.44685	4.73332	5.08361	4.62614
ENSG00000005194	CIAPIN1	cytokine induced apoptosis inhibitor 1 [Source:HGNC Symbol;Acc:HGNC:28050]	0.112382	0.244223	stable	-0.188787	0.112944	stable	-0.178036	0.0530078	stable	-0.30117	0.000787361	stable	-0.290419	0.00229614	stable	0.0107511	0.924264	stable		85.184	88.1407	90.7125	101.641	115.993	98.6855	78.8001	78.4195	81.6846	96.5552	83.8347	90.6799
ENSG00000005206	SPPL2B	signal peptide peptidase like 2B [Source:HGNC Symbol;Acc:HGNC:30627]	0.411734	1.55e-09	stable	-0.00746793	0.964467	stable	0.124526	0.0890124	stable	-0.419202	8.88e-10	stable	-0.287208	6.03e-05	stable	0.131994	0.071546	stable		132.312	138.008	137.532	204.502	209.844	187.274	142.102	137.042	139.374	167.577	178.185	170.923
ENSG00000005238	ATOSB	atos homolog B [Source:HGNC Symbol;Acc:HGNC:25666]	-0.60449	1.16e-11	stable	-0.0592564	0.720441	stable	-0.657325	9.58e-14	stable	0.545234	1.36e-09	stable	-0.0528349	0.706428	stable	-0.598069	1.88e-11	stable		10.8551	10.6722	11.0706	7.72927	8.63493	7.43596	11.0858	10.6743	10.5243	7.29047	8.15783	8.54163
ENSG00000005243	COPZ2	COPI coat complex subunit zeta 2 [Source:HGNC Symbol;Acc:HGNC:19356]	0.579565	0.0505514	stable	-0.0985468	0.87964	stable	0.82434	0.00320878	stable	-0.678112	0.0232446	stable	0.244775	0.493588	stable	0.922887	0.0011665	stable		2.12708	2.56776	1.87613	3.95637	3.8317	3.11324	2.07453	1.7557	2.47328	4.21123	5.23052	4.10615
ENSG00000005249	PRKAR2B	protein kinase cAMP-dependent type II regulatory subunit beta [Source:HGNC Symbol;Acc:HGNC:9392]	-0.774067	2.42e-25	stable	-0.280972	0.00139187	stable	-1.26628	1.07e-64	Down	0.493095	9.76e-11	stable	-0.492209	6.17e-10	stable	-0.985304	6.8e-39	stable		102.937	112.055	112.365	73.9555	66.515	71.87	91.3524	93.4981	92.9814	56.8657	54.5919	46.9166
ENSG00000005302	MSL3	MSL complex subunit 3 [Source:HGNC Symbol;Acc:HGNC:7370]	0.129903	0.158013	stable	-0.233518	0.0339045	stable	0.157512	0.0762696	stable	-0.363421	2.84e-05	stable	0.0276094	0.839114	stable	0.391031	4.94e-06	stable		3.49954	3.54893	3.98654	4.61784	4.25225	4.51455	3.13515	3.08902	3.43846	4.80696	4.60776	4.87192
ENSG00000005339	CREBBP	CREB binding protein [Source:HGNC Symbol;Acc:HGNC:2348]	-0.535094	2.34e-07	stable	0.15034	0.338093	stable	-0.505012	9.88e-07	stable	0.685433	2.32e-11	stable	0.0300819	0.861441	stable	-0.655351	1.4e-10	stable		146.743	150.137	136.959	120.038	89.5102	123.317	168.268	170.695	157.848	118.523	133.324	103.943
ENSG00000005379	TSPOAP1	TSPO associated protein 1 [Source:HGNC Symbol;Acc:HGNC:16831]	0.675782	7.57e-23	stable	0.141521	0.157744	stable	0.67074	9.31e-23	stable	-0.53426	1.04e-14	stable	-0.0050416	0.967623	stable	0.529219	1.25e-14	stable		92.5367	102.702	94.1704	177.794	171.649	163.279	106.064	111.685	111.417	172.05	187.801	175.605
ENSG00000005436	GCFC2	GC-rich sequence DNA-binding factor 2 [Source:HGNC Symbol;Acc:HGNC:1317]	0.457089	1.57e-08	stable	0.172275	0.128928	stable	0.441596	3.87e-08	stable	-0.284814	0.000555527	stable	-0.0154931	0.909652	stable	0.269321	0.00103067	stable		0.0681277	0.0720221	0.0733082	0.112441	0.102983	0.109496	0.0778289	0.0828655	0.087059	0.106444	0.122844	0.107608
ENSG00000005448	WDR54	WD repeat domain 54 [Source:HGNC Symbol;Acc:HGNC:25770]	0.751704	3.1e-10	stable	0.0856605	0.705705	stable	1.01534	3.83e-18	Up	-0.666044	2.9e-08	stable	0.263639	0.0533168	stable	0.929682	2.22e-15	stable		0.947528	0.808492	1.05222	1.66325	2.00055	1.57688	1.12346	0.989395	0.963289	2.21721	2.15749	2.21902
ENSG00000005469	CROT	carnitine O-octanoyltransferase [Source:HGNC Symbol;Acc:HGNC:2366]	0.771247	2.32e-10	stable	-0.0300682	0.915942	stable	0.562272	5.24e-06	stable	-0.801315	6.6e-11	stable	-0.208976	0.143841	stable	0.59234	1.91e-06	stable		7.10774	8.73918	7.59568	13.4954	15.2664	15.6423	8.37345	8.16244	7.17328	13.4602	13.8951	12.8551
ENSG00000005471	ABCB4	ATP binding cassette subfamily B member 4 [Source:HGNC Symbol;Acc:HGNC:45]	0.638208	0.00479381	stable	1.12276	1.43e-06	Up	1.4289	3.82e-12	Up	0.484557	0.0208584	stable	0.790689	0.000112918	stable	0.306132	0.131367	stable		1.18317	1.14848	1.01502	2.38377	1.69666	1.68614	3.00632	2.31298	2.23457	3.25478	3.52395	3.7025
ENSG00000005483	KMT2E	lysine methyltransferase 2E (inactive) [Source:HGNC Symbol;Acc:HGNC:18541]	-0.115543	0.433103	stable	0.171603	0.39655	stable	-0.0905087	0.539846	stable	0.287145	0.0354591	stable	0.025034	0.91093	stable	-0.262111	0.0541605	stable		59.6874	60.5622	53.4079	66.5161	43.5334	68.3574	68.8497	70.043	62.9409	64.4586	70.8111	54.5516
ENSG00000005486	RHBDD2	rhomboid domain containing 2 [Source:HGNC Symbol;Acc:HGNC:23082]	-0.0768533	0.462356	stable	-0.103357	0.491362	stable	-0.324977	0.000471091	stable	-0.0265041	0.816424	stable	-0.248124	0.0165715	stable	-0.22162	0.0208093	stable		53.0484	49.2354	52.2468	48.9637	60.1167	53.4947	49.7824	47.1436	51.4538	45.9574	47.4662	49.8944
ENSG00000005513	SOX8	SRY-box transcription factor 8 [Source:HGNC Symbol;Acc:HGNC:11203]	0.473895	0.00591861	stable	0.230059	0.390846	stable	0.599396	0.000310786	stable	-0.243836	0.173528	stable	0.125502	0.577289	stable	0.369338	0.0289854	stable		0.482673	0.502385	0.623163	0.761714	0.864101	0.849839	0.703973	0.633101	0.606148	0.868558	0.913368	1.03508
ENSG00000005700	IBTK	inhibitor of Bruton tyrosine kinase [Source:HGNC Symbol;Acc:HGNC:17853]	-0.501371	8.84e-10	stable	-0.0990612	0.456181	stable	-0.835492	3.27e-25	stable	0.40231	1.2e-06	stable	-0.334121	0.000155894	stable	-0.736431	1.03e-19	stable		6.28901	6.16325	6.0119	5.20899	4.07074	5.21089	6.13191	5.76048	5.89662	4.1097	4.24343	3.68385
ENSG00000005801	ZNF195	zinc finger protein 195 [Source:HGNC Symbol;Acc:HGNC:12986]	0.231534	0.00111471	stable	-0.0143506	0.927201	stable	0.206457	0.0035591	stable	-0.245885	0.000549902	stable	-0.0250772	0.820448	stable	0.220808	0.00188368	stable		1.24708	1.24515	1.25127	1.66715	1.51318	1.69671	1.31271	1.3116	1.20284	1.7096	1.72069	1.59339
ENSG00000005810	MYCBP2	MYC binding protein 2 [Source:HGNC Symbol;Acc:HGNC:23386]	-0.582427	0.0105138	stable	0.137497	0.73935	stable	-0.522074	0.0216112	stable	0.719925	0.00134135	stable	0.0603527	0.868936	stable	-0.659572	0.00328401	stable		64.0622	61.6208	54.3276	49.6837	29.1619	55.1291	69.3328	72.1497	62.8403	51.5012	54.2372	40.1653
ENSG00000005812	FBXL3	F-box and leucine rich repeat protein 3 [Source:HGNC Symbol;Acc:HGNC:13599]	-0.0408904	0.683111	stable	-0.13689	0.274117	stable	-0.327784	0.000118585	stable	-0.0959993	0.310423	stable	-0.286894	0.00170657	stable	-0.190894	0.0324583	stable		0.205108	0.232108	0.226277	0.251219	0.221621	0.242057	0.22061	0.208241	0.193863	0.201537	0.200206	0.211799
ENSG00000005882	PDK2	pyruvate dehydrogenase kinase 2 [Source:HGNC Symbol;Acc:HGNC:8810]	-0.803674	6.13e-22	stable	-0.0270077	0.879541	stable	-0.95894	9.53e-31	stable	0.776666	2.58e-20	stable	-0.155266	0.159037	stable	-0.931932	8.53e-29	stable		0.670072	0.724741	0.739031	0.442802	0.465426	0.448528	0.700416	0.706791	0.750048	0.428446	0.428196	0.418581
ENSG00000005884	ITGA3	integrin subunit alpha 3 [Source:HGNC Symbol;Acc:HGNC:6139]	-0.892185	2.95e-20	stable	0.165339	0.228271	stable	-1.151	1.35e-32	Down	1.05752	3.8e-28	Up	-0.258819	0.0291006	stable	-1.31634	1.57e-42	Down		100.849	101.64	107.812	61.8589	66.0854	57.6152	114.01	127.647	117.214	56.1132	58.3096	48.2554
ENSG00000005889	ZFX	zinc finger protein X-linked [Source:HGNC Symbol;Acc:HGNC:12869]	-0.0239088	0.8402	stable	0.0780197	0.640669	stable	-0.271627	0.00543278	stable	0.101929	0.339742	stable	-0.247718	0.0221053	stable	-0.349646	0.000284822	stable		178.348	164.106	162.877	195.928	156.768	199.612	177.041	193.557	179.788	160.704	182.486	144.104
ENSG00000005893	LAMP2	lysosomal associated membrane protein 2 [Source:HGNC Symbol;Acc:HGNC:6501]	-0.514085	1.36e-15	stable	-0.0235548	0.863583	stable	-0.535051	5.75e-17	stable	0.49053	3.35e-14	stable	-0.0209658	0.846869	stable	-0.511496	1.59e-15	stable		143.836	142.724	142.121	112.214	98.6979	122.432	143.702	147.217	144.177	115.206	117.398	111.352
ENSG00000005961	ITGA2B	integrin subunit alpha 2b [Source:HGNC Symbol;Acc:HGNC:6138]	0.724879	1.13e-07	stable	0.382333	0.033723	stable	1.0711	2.74e-16	Up	-0.342546	0.0133567	stable	0.34622	0.0125842	stable	0.688766	8.45e-08	stable		3.48834	3.74903	3.33089	6.80752	6.71332	5.86778	4.62879	4.90929	4.68104	8.28752	8.65501	8.85438
ENSG00000006007	GDE1	glycerophosphodiester phosphodiesterase 1 [Source:HGNC Symbol;Acc:HGNC:29644]	-0.0206408	0.804143	stable	-0.276094	0.000449737	stable	0.045636	0.553139	stable	-0.255453	0.000252684	stable	0.0662767	0.476778	stable	0.32173	2.39e-06	stable		0.524964	0.510553	0.542006	0.568111	0.567442	0.590292	0.452081	0.418143	0.472696	0.635745	0.617152	0.638814
ENSG00000006015	REX1BD	required for excision 1-B domain containing [Source:HGNC Symbol;Acc:HGNC:26098]	0.750921	1.41e-12	stable	-0.247462	0.0990675	stable	0.783546	9.21e-14	stable	-0.998383	9.35e-21	stable	0.0326253	0.84928	stable	1.03101	2.38e-22	Up		19.2223	20.5167	20.7926	36.373	42.8422	33.6712	17.7195	17.0477	17.8001	38.34	44.6511	38.1456
ENSG00000006016	CRLF1	cytokine receptor like factor 1 [Source:HGNC Symbol;Acc:HGNC:2364]	-1.55731	0.0170063	Down	-0.479599	0.642002	stable	-1.91406	0.00350825	Down	1.07772	0.118282	stable	-0.356746	0.739991	stable	-1.43446	0.0363471	Down		0.54488	0.689088	0.453132	0.333933	0.0642675	0.227857	0.192713	0.61037	0.442489	0.123287	0.055408	0.33058
ENSG00000006025	OSBPL7	oxysterol binding protein like 7 [Source:HGNC Symbol;Acc:HGNC:16387]	-0.127095	0.287783	stable	-0.0576494	0.786309	stable	-0.122086	0.297584	stable	0.0694458	0.587917	stable	0.00500963	0.979416	stable	-0.0644362	0.606269	stable		10.0506	10.1023	8.90619	10.3094	9.64658	9.59232	9.71119	9.98952	9.16516	9.94915	10.9102	10.2059
ENSG00000006042	TMEM98	transmembrane protein 98 [Source:HGNC Symbol;Acc:HGNC:24529]	0.356516	7.33e-06	stable	0.0528028	0.72165	stable	0.0810698	0.356233	stable	-0.303714	0.000156437	stable	-0.275447	0.00126292	stable	0.028267	0.766242	stable		102.543	101.39	103.88	138.227	159.76	138.745	107.251	109.627	112.459	126.195	120.25	131.755
ENSG00000006047	YBX2	Y-box binding protein 2 [Source:HGNC Symbol;Acc:HGNC:17948]	-0.60617	8.96e-10	stable	0.00761249	0.973945	stable	-0.692313	1.55e-12	stable	0.613783	6.38e-10	stable	-0.0861432	0.555719	stable	-0.699926	1.09e-12	stable		20.7941	20.2575	19.5313	15.7238	15.2461	13.1985	21.082	19.3879	22.3336	14.2448	14.7108	14.6282
ENSG00000006062	MAP3K14	mitogen-activated protein kinase kinase kinase 14 [Source:HGNC Symbol;Acc:HGNC:6853]	0.265631	0.228634	stable	-0.119347	0.768301	stable	0.339006	0.108398	stable	-0.384978	0.0768768	stable	0.0733755	0.814131	stable	0.458353	0.0294818	stable		0.691544	0.755436	0.970298	1.02694	0.911346	1.27493	0.867021	0.746435	0.68039	1.17956	1.3253	1.0427
ENSG00000006071	ABCC8	ATP binding cassette subfamily C member 8 [Source:HGNC Symbol;Acc:HGNC:59]	0.114383	0.685305	stable	0.524084	0.0918142	stable	0.31407	0.212132	stable	0.409701	0.0965527	stable	0.199687	0.538219	stable	-0.210013	0.40691	stable		1.18583	1.49013	1.80182	1.751	1.86685	1.74295	2.56261	1.69214	2.35647	1.6235	2.21038	2.58043
ENSG00000006116	CACNG3	calcium voltage-gated channel auxiliary subunit gamma 3 [Source:HGNC Symbol;Acc:HGNC:1407]	-2.19083	0.000246886	Down	0.0201934	0.986184	stable	-2.00801	0.000425462	Down	2.21103	0.000223165	Up	0.182823	0.868855	stable	-2.0282	0.000387174	Down		0.416874	0.615071	0.744206	0.165082	0.206512	0.0610146	0.584843	0.516134	0.740549	0.264107	0.0890217	0.163424
ENSG00000006118	TMEM132A	transmembrane protein 132A [Source:HGNC Symbol;Acc:HGNC:31092]	0.249743	0.00522606	stable	-0.135022	0.29951	stable	0.236206	0.00795805	stable	-0.384764	1.07e-05	stable	-0.0135372	0.929302	stable	0.371227	2.01e-05	stable		4.32295	4.24249	4.45647	5.52606	6.42186	5.20603	3.98577	4.01516	4.22945	5.72348	5.98795	6.11168
ENSG00000006125	AP2B1	adaptor related protein complex 2 subunit beta 1 [Source:HGNC Symbol;Acc:HGNC:563]	-0.791175	3.3e-52	stable	-0.0499811	0.582497	stable	-0.619105	8.97e-33	stable	0.741194	1.04e-45	stable	0.172071	0.0037778	stable	-0.569123	9.69e-28	stable		232.386	228.051	222.422	152.952	135.406	149.699	222.188	228.266	230.001	171.766	180.553	164.69
ENSG00000006194	ZNF263	zinc finger protein 263 [Source:HGNC Symbol;Acc:HGNC:13056]	0.40327	8.05e-06	stable	0.0349917	0.855268	stable	0.579003	3.88e-11	stable	-0.368278	5.27e-05	stable	0.175733	0.0901799	stable	0.544011	6.61e-10	stable		3.60653	3.39943	3.55045	5.21923	5.16333	5.1139	3.96994	3.39945	3.79009	5.77459	5.92939	6.60603
ENSG00000006210	CX3CL1	C-X3-C motif chemokine ligand 1 [Source:HGNC Symbol;Acc:HGNC:10647]	-0.955325	0.0193796	stable	-0.866957	0.101254	stable	-1.4738	0.000329012	Down	0.0883684	0.864674	stable	-0.518471	0.359757	stable	-0.60684	0.19018	stable		0.015502	0.0100066	0.0146644	0.00895242	0.00799941	0.0060268	0.00519719	0.00959658	0.00791728	0.00306912	0.00896566	0.00474778
ENSG00000006282	SPATA20	spermatogenesis associated 20 [Source:HGNC Symbol;Acc:HGNC:26125]	0.498665	1.56e-07	stable	-0.0297069	0.888064	stable	0.482457	3.42e-07	stable	-0.528372	2.9e-08	stable	-0.0162073	0.921666	stable	0.512164	6.56e-08	stable		23.5893	23.7119	23.6899	34.0969	41.572	35.5606	23.1385	22.3173	26.2212	37.717	39.278	38.2837
ENSG00000006283	CACNA1G	calcium voltage-gated channel subunit alpha1 G [Source:HGNC Symbol;Acc:HGNC:1394]	-0.327723	0.0112378	stable	0.438534	0.00187011	stable	-0.0560518	0.695023	stable	0.766257	2.44e-10	stable	0.271672	0.0609577	stable	-0.494586	3.83e-05	stable		2.35839	2.20655	2.26759	2.21019	1.86239	1.96345	3.0588	3.5761	2.93031	2.43951	2.91423	2.29837
ENSG00000006327	TNFRSF12A	TNF receptor superfamily member 12A [Source:HGNC Symbol;Acc:HGNC:18152]	-0.261534	0.0127731	stable	0.199696	0.150546	stable	-1.98413	4.14e-79	Down	0.461231	4.99e-06	stable	-1.7226	6.93e-59	Down	-2.18383	3.95e-96	Down		1.13341	1.15312	1.22636	1.10421	1.1802	0.96438	1.47422	1.2832	1.40399	0.304104	0.379308	0.347058
ENSG00000006377	DLX6	distal-less homeobox 6 [Source:HGNC Symbol;Acc:HGNC:2919]	-2.27471	0.108361	stable	2.52458	0.00876685	Up	-0.797434	0.473492	stable	4.79929	0.000121473	Up	1.47728	0.42687	stable	-3.32201	0.000161592	Down		1.16267	0.771953	0.270732	0	0.287984	0.255257	6.33268	4.60644	2.4785	0.552451	0.744853	0.227898
ENSG00000006432	MAP3K9	mitogen-activated protein kinase kinase kinase 9 [Source:HGNC Symbol;Acc:HGNC:6861]	-0.757801	1.69e-12	stable	0.120709	0.485879	stable	-0.891067	6.23e-17	stable	0.87851	2.05e-16	stable	-0.133266	0.372738	stable	-1.01178	1.54e-21	Down		4.20131	4.22842	3.84533	2.87387	2.15218	3.02941	4.90736	4.57209	4.30436	2.38685	2.78324	2.52568
ENSG00000006451	RALA	RAS like proto-oncogene A [Source:HGNC Symbol;Acc:HGNC:9839]	-0.148938	0.0202416	stable	-0.0885178	0.347096	stable	-0.092116	0.160045	stable	0.0604199	0.387447	stable	0.0568217	0.507882	stable	-0.00359821	0.96509	stable		3.39533	3.52327	3.4703	3.61734	3.29268	3.48435	3.32536	3.32195	3.4283	3.75319	3.6687	3.89816
ENSG00000006453	BAIAP2L1	BAR/IMD domain containing adaptor protein 2 like 1 [Source:HGNC Symbol;Acc:HGNC:21649]	-0.759689	7.87e-14	stable	0.118658	0.457	stable	-1.58199	1.45e-49	Down	0.878347	3.73e-18	stable	-0.822298	7.7e-13	stable	-1.70065	2.55e-57	Down		16.4431	16.5445	15.489	10.8011	10.1628	10.8163	18.1613	18.6265	17.5592	6.49854	7.00279	5.39203
ENSG00000006459	KDM7A	lysine demethylase 7A [Source:HGNC Symbol;Acc:HGNC:22224]	-1.16045	2.24e-20	Down	0.325942	0.0450194	stable	-0.966995	1.17e-14	stable	1.48639	8.83e-33	Up	0.193458	0.240167	stable	-1.29294	2.23e-25	Down		8.61522	9.01682	8.72808	4.86775	3.16483	5.08459	11.629	11.466	10.9952	4.79287	6.14651	4.75648
ENSG00000006468	ETV1	ETS variant transcription factor 1 [Source:HGNC Symbol;Acc:HGNC:3490]	-0.10373	0.145918	stable	0.0879862	0.39122	stable	-0.613326	1.65e-21	stable	0.191717	0.00472407	stable	-0.509595	1e-14	stable	-0.701312	9.32e-28	stable		826.489	851.12	837.324	897.768	767.145	934.39	903.865	934.855	918.619	655.878	651.126	604.393
ENSG00000006530	AGK	acylglycerol kinase [Source:HGNC Symbol;Acc:HGNC:21869]	0.0739753	0.444996	stable	0.0726168	0.628383	stable	0.0993587	0.282451	stable	-0.00135852	0.991179	stable	0.0253834	0.853804	stable	0.0267419	0.792641	stable		3.89762	4.38579	4.22467	4.8529	4.59012	5.15781	4.57318	4.18175	4.79149	5.21224	5.16371	5.18498
ENSG00000006534	ALDH3B1	aldehyde dehydrogenase 3 family member B1 [Source:HGNC Symbol;Acc:HGNC:410]	-0.533989	0.117529	stable	0.34064	0.490793	stable	0.0748487	0.837405	stable	0.874629	0.00669759	stable	0.608837	0.104316	stable	-0.265792	0.426791	stable		0.132743	0.131952	0.0733447	0.0735034	0.0557274	0.130896	0.139253	0.175492	0.129495	0.144321	0.139331	0.132301
ENSG00000006555	TTC22	tetratricopeptide repeat domain 22 [Source:HGNC Symbol;Acc:HGNC:26067]	-1.05971	0.279517	stable	-0.483428	0.769063	stable	0.346479	0.710218	stable	0.576281	0.593345	stable	1.40619	0.191283	stable	0.829907	0.368112	stable		0.00284122	0.00314403	0.00124047	0.0014064	0.000879679	0.00155943	0	0.00263829	0.0026498	0.00337505	0.0060673	0.00139228
ENSG00000006576	PHTF2	putative homeodomain transcription factor 2 [Source:HGNC Symbol;Acc:HGNC:13411]	-0.574103	6.16e-17	stable	-0.0129448	0.932118	stable	-0.468636	6.23e-12	stable	0.561158	4.37e-16	stable	0.105467	0.242552	stable	-0.455691	2.96e-11	stable		53.1379	55.7591	52.0764	39.831	38.6121	41.5732	54.7684	54.6184	55.1897	41.7611	49.1743	44.2807
ENSG00000006607	FARP2	FERM, ARH/RhoGEF and pleckstrin domain protein 2 [Source:HGNC Symbol;Acc:HGNC:16460]	-0.733902	3.07e-12	stable	-0.081169	0.664957	stable	-0.656074	3.35e-10	stable	0.652733	8.33e-10	stable	0.0778279	0.624055	stable	-0.574905	5.22e-08	stable		0.132111	0.162066	0.13197	0.0983266	0.0827831	0.103141	0.136802	0.140535	0.138124	0.0955084	0.117156	0.101665
ENSG00000006611	USH1C	USH1 protein network component harmonin [Source:HGNC Symbol;Acc:HGNC:12597]	-1.41412	0.0812847	stable	-0.136945	0.92844	stable	-0.303893	0.706102	stable	1.27717	0.122281	stable	1.11022	0.255287	stable	-0.166948	0.844324	stable		0.000755955	0.00203155	0.000754399	0.000320741	0.00106996	0.000118546	0.00133683	0.00106966	0.000920849	0.00102627	0.000576539	0.00169344
ENSG00000006625	GGCT	gamma-glutamylcyclotransferase [Source:HGNC Symbol;Acc:HGNC:21705]	0.315995	0.0107404	stable	-0.133951	0.503351	stable	-0.0477972	0.736609	stable	-0.449945	0.000229675	stable	-0.363792	0.00544993	stable	0.0861534	0.534277	stable		15.544	14.4041	14.2375	17.6216	23.9959	19.4494	13.6239	13.7946	14.1348	16.4632	15.9005	17.3114
ENSG00000006634	DBF4	DBF4 zinc finger [Source:HGNC Symbol;Acc:HGNC:17364]	0.0566146	0.509869	stable	-0.175516	0.0805628	stable	0.262498	0.000426483	stable	-0.23213	0.00281348	stable	0.205884	0.0118207	stable	0.438014	2.94e-09	stable		3.13462	2.98461	3.19992	3.56921	3.42251	3.76547	2.82337	2.87619	2.8137	4.60161	4.20379	4.19273
ENSG00000006638	TBXA2R	thromboxane A2 receptor [Source:HGNC Symbol;Acc:HGNC:11608]	-1.31654	0.0253228	Down	0.858683	0.205165	stable	-0.17375	0.768426	stable	2.17522	7.09e-05	Up	1.14279	0.0874257	stable	-1.03243	0.036778	Down		0.0342554	0.0551364	0.0580108	0.0215809	0.0269969	0.0170922	0.0578236	0.119524	0.0962576	0.0258947	0.0498757	0.0732487
ENSG00000006652	IFRD1	interferon related developmental regulator 1 [Source:HGNC Symbol;Acc:HGNC:5456]	0.140688	0.297473	stable	0.0153422	0.958142	stable	-0.140256	0.296934	stable	-0.125345	0.360516	stable	-0.280944	0.0452264	stable	-0.155599	0.246355	stable		4.88367	5.6734	5.84777	6.77908	6.15582	7.09697	6.04538	5.85284	5.20531	5.14061	5.75258	6.33629
ENSG00000006659	LGALS14	galectin 14 [Source:HGNC Symbol;Acc:HGNC:30054]	5.55836	1.18e-06	Up	1.87793	0.327435	stable	4.58768	7.48e-05	Up	-3.68043	1.41e-07	Down	-0.97068	0.0701697	stable	2.70975	0.000170447	Up		0	0	0.025015	0.39351	0.372526	0.459911	0.0531932	0.0266015	0.0114504	0.229703	0.137645	0.284272
ENSG00000006695	COX10	cytochrome c oxidase assembly factor heme A:farnesyltransferase COX10 [Source:HGNC Symbol;Acc:HGNC:2260]	-0.0290928	0.770525	stable	0.00814021	0.967349	stable	-0.436677	1.18e-07	stable	0.037233	0.708226	stable	-0.407584	1.83e-06	stable	-0.444817	7.63e-08	stable		11.249	10.2699	11.4578	12.2326	11.0537	12.5733	11.5562	11.5414	11.1304	9.87177	9.54453	8.93498
ENSG00000006704	GTF2IRD1	GTF2I repeat domain containing 1 [Source:HGNC Symbol;Acc:HGNC:4661]	0.0763977	0.43254	stable	-0.276476	0.00824161	stable	-0.172275	0.0560308	stable	-0.352874	5.36e-05	stable	-0.248672	0.008982	stable	0.104202	0.274105	stable		66.237	69.5242	70.0617	75.371	85.667	79.6738	57.026	55.6884	62.4242	75.4764	71.7848	65.1482
ENSG00000006712	PAF1	PAF1 homolog, Paf1/RNA polymerase II complex component [Source:HGNC Symbol;Acc:HGNC:25459]	0.199077	0.0200518	stable	-0.154328	0.190268	stable	0.155866	0.0707445	stable	-0.353405	2.13e-05	stable	-0.0432104	0.729976	stable	0.310194	0.000193833	stable		1.54589	1.47791	1.58852	1.92678	2.10094	1.84461	1.43521	1.3945	1.44515	2.06969	1.87515	2.02462
ENSG00000006715	VPS41	VPS41 subunit of HOPS complex [Source:HGNC Symbol;Acc:HGNC:12713]	-0.0978251	0.147391	stable	0.0950204	0.307214	stable	-0.337604	5.13e-08	stable	0.192845	0.00253427	stable	-0.239779	0.000318737	stable	-0.432625	1.89e-12	stable		37.8223	38.646	37.3574	41.6269	36.6034	39.7705	43.2314	40.0805	42.119	34.042	36.0906	34.5675
ENSG00000006740	ARHGAP44	Rho GTPase activating protein 44 [Source:HGNC Symbol;Acc:HGNC:29096]	-0.74534	2.12e-13	stable	0.17962	0.209951	stable	-1.13002	1.01e-28	Down	0.92496	3.92e-20	stable	-0.384677	0.000881839	stable	-1.30964	2.02e-38	Down		0.0502046	0.0487754	0.045293	0.0312113	0.028657	0.0357173	0.0554464	0.0595073	0.0537647	0.02247	0.0290889	0.0250681
ENSG00000006744	ELAC2	elaC ribonuclease Z 2 [Source:HGNC Symbol;Acc:HGNC:14198]	-0.191806	0.0017763	stable	-0.181254	0.0138424	stable	-0.527884	2.94e-19	stable	0.0105526	0.889436	stable	-0.336078	5.32e-08	stable	-0.34663	8.76e-09	stable		1.07505	1.09243	1.08668	1.05732	1.05845	1.04549	0.971799	0.95813	1.02928	0.829212	0.906344	0.886736
ENSG00000006747	SCIN	scinderin [Source:HGNC Symbol;Acc:HGNC:21695]	-1.37013	0.024705	Down	-1.66342	0.0312236	Down	-1.80533	0.00334179	Down	-0.293286	0.712422	stable	-0.435198	0.650013	stable	-0.141912	0.864329	stable		2.07406	3.6066	3.9671	0.586662	1.46779	2.11411	1.10033	0.917109	1.10533	1.05589	1.73999	0.435578
ENSG00000006756	ARSD	arylsulfatase D [Source:HGNC Symbol;Acc:HGNC:717]	0.538314	1.78e-16	stable	0.0756789	0.505071	stable	0.234792	0.000575394	stable	-0.462635	2e-12	stable	-0.303522	6.33e-06	stable	0.159113	0.0230668	stable		0.298486	0.304919	0.297255	0.49484	0.461138	0.495368	0.334837	0.320283	0.324256	0.39904	0.420616	0.411862
ENSG00000006757	PNPLA4	patatin like phospholipase domain containing 4 [Source:HGNC Symbol;Acc:HGNC:24887]	0.261843	0.0104333	stable	-0.0548491	0.781771	stable	0.0580629	0.610643	stable	-0.316692	0.00187044	stable	-0.20378	0.0767901	stable	0.112912	0.304567	stable		2.06135	2.14686	2.30416	2.66238	2.92295	3.08042	2.1818	2.0857	2.19249	2.71101	2.44603	2.71205
ENSG00000006788	MYH13	myosin heavy chain 13 [Source:HGNC Symbol;Acc:HGNC:7571]	2.30122	0.105554	stable	1.67528	0.451097	stable	4.52551	0.000361192	Up	-0.625944	0.591154	stable	2.22429	0.013461	Up	2.85024	0.00185999	Up		0	0.000451104	0	0.00141253	0.000757297	0.000223746	0.000756943	0.000757083	0	0.00290551	0.00457031	0.0043948
ENSG00000006831	ADIPOR2	adiponectin receptor 2 [Source:HGNC Symbol;Acc:HGNC:24041]	-0.340799	2.67e-08	stable	-0.0454171	0.682805	stable	-0.325577	8.96e-08	stable	0.295381	1.85e-06	stable	0.0152214	0.883306	stable	-0.28016	5.42e-06	stable		2.24555	2.08257	2.13482	1.95446	1.78037	1.92983	2.04993	2.19723	2.21298	1.96356	2.06353	1.96965
ENSG00000006837	CDKL3	cyclin dependent kinase like 3 [Source:HGNC Symbol;Acc:HGNC:15483]	0.0125117	0.97476	stable	0.019826	0.97949	stable	-0.00925148	0.981675	stable	0.00731428	0.986969	stable	-0.0217632	0.96928	stable	-0.0290775	0.943866	stable		0.0525008	0.0270585	0.0259571	0.0320398	0.0382994	0.0489469	0.0329399	0.0373981	0.0406274	0.0290468	0.0445382	0.0486344
ENSG00000007047	MARK4	microtubule affinity regulating kinase 4 [Source:HGNC Symbol;Acc:HGNC:13538]	-0.786037	1.87e-37	stable	-0.0829508	0.394035	stable	-0.833793	2.03e-42	stable	0.703086	7.61e-30	stable	-0.0477561	0.612166	stable	-0.750842	2.86e-34	stable		620.05	640.933	593.827	405.88	382.48	405.442	606.492	587.606	612.512	421.546	386.52	401.593
ENSG00000007062	PROM1	prominin 1 [Source:HGNC Symbol;Acc:HGNC:9454]	-0.692539	3.56e-11	stable	-0.272576	0.0399615	stable	0.380272	0.000149984	stable	0.419963	0.000122687	stable	1.07281	3.32e-26	Up	0.652848	7.11e-11	stable		0.146355	0.155664	0.143927	0.101283	0.0960822	0.108872	0.131216	0.129129	0.120857	0.197484	0.233946	0.24231
ENSG00000007080	CCDC124	coiled-coil domain containing 124 [Source:HGNC Symbol;Acc:HGNC:25171]	0.105465	0.367006	stable	-0.287196	0.0296477	stable	-0.0947164	0.415542	stable	-0.392661	0.000219823	stable	-0.200182	0.109733	stable	0.192479	0.0831549	stable		26.1021	25.874	26.4203	29.4747	35.7874	28.2028	20.5722	23.1595	22.5191	27.7973	27.0544	30.4021
ENSG00000007129	CEACAM21	CEA cell adhesion molecule 21 [Source:HGNC Symbol;Acc:HGNC:28834]	0.793717	0.0115551	stable	1.47011	4.64e-06	Up	3.50309	6.7e-39	Up	0.676396	0.0155996	stable	2.70937	1.35e-28	Up	2.03298	3.97e-18	Up		19.0263	21.7801	10.6939	26.6303	39.0012	34.5691	39.7952	51.1747	56.6425	189.382	197.546	293.849
ENSG00000007168	PAFAH1B1	platelet activating factor acetylhydrolase 1b regulatory subunit 1 [Source:HGNC Symbol;Acc:HGNC:8574]	-0.095198	0.171128	stable	0.017726	0.900168	stable	-0.14118	0.0337935	stable	0.112924	0.0999202	stable	-0.045982	0.623174	stable	-0.158906	0.0164396	stable		5.27337	5.29438	5.19054	5.60954	4.84747	5.92858	5.45983	5.52562	5.47266	5.47325	5.85295	5.29033
ENSG00000007171	NOS2	nitric oxide synthase 2 [Source:HGNC Symbol;Acc:HGNC:7873]	-3.57357	3.67e-19	Down	0.636147	0.0276923	stable	-3.75614	2.21e-20	Down	4.20972	1.13e-26	Up	-0.182565	0.834194	stable	-4.39228	5.39e-28	Down		0.513475	0.508389	0.487696	0.0535094	0.0418365	0.0444987	0.827977	0.869955	0.727323	0.024077	0.0360692	0.0662152
ENSG00000007174	DNAH9	dynein axonemal heavy chain 9 [Source:HGNC Symbol;Acc:HGNC:2953]	2.09055	0.000328979	Up	-0.305768	0.835078	stable	2.74434	8.01e-07	Up	-2.39632	0.000126215	Down	0.653794	0.213714	stable	3.05011	3.88e-07	Up		0.237546	0.175242	0.138283	0.940682	0.686444	0.999574	0.0490088	0.245089	0.168794	1.22277	1.35272	1.74607
ENSG00000007202	BLTP2	bridge-like lipid transfer protein family member 2 [Source:HGNC Symbol;Acc:HGNC:28960]	-0.493288	1.92e-11	stable	-0.0934423	0.428783	stable	-0.378023	2.86e-07	stable	0.399846	7.67e-08	stable	0.115265	0.22306	stable	-0.284581	0.0001489	stable		93.356	94.0685	91.0058	77.6652	64.1732	77.7939	87.4457	92.067	89.6993	83.847	89.0078	76.3844
ENSG00000007237	GAS7	growth arrest specific 7 [Source:HGNC Symbol;Acc:HGNC:4169]	0.499034	1.91e-07	stable	-0.103253	0.525484	stable	-0.330245	0.000934478	stable	-0.602288	3.33e-10	stable	-0.829279	3.72e-18	stable	-0.226992	0.0277719	stable		1.32873	1.43469	1.29197	2.23226	1.77921	2.35315	1.3278	1.26424	1.30294	1.19574	1.36713	1.18858
ENSG00000007255	TRAPPC6A	trafficking protein particle complex subunit 6A [Source:HGNC Symbol;Acc:HGNC:23069]	0.910545	3.32e-17	stable	0.161781	0.353652	stable	0.764994	1.6e-12	stable	-0.748765	4.69e-12	stable	-0.145552	0.290132	stable	0.603213	2.99e-08	stable		110.725	109.438	116.022	224.217	260.542	216.018	130.21	125.873	131.696	211.044	207.161	244.656
ENSG00000007264	MATK	megakaryocyte-associated tyrosine kinase [Source:HGNC Symbol;Acc:HGNC:6906]	-1.60626	1.56e-05	Down	-0.504166	0.339514	stable	-0.972038	0.00695733	stable	1.10209	0.00470486	Up	0.63422	0.18191	stable	-0.467872	0.232063	stable		3.67405	4.2796	5.17811	2.36106	1.67637	0.707555	3.67033	3.35179	2.54198	1.83763	2.1335	3.72712
ENSG00000007314	SCN4A	sodium voltage-gated channel alpha subunit 4 [Source:HGNC Symbol;Acc:HGNC:10591]	-0.825004	7.04e-05	stable	-0.0111154	0.981886	stable	-0.784355	0.000129387	stable	0.813888	9.59e-05	stable	0.0406485	0.911225	stable	-0.77324	0.000176213	stable		0.905044	0.90612	0.834189	0.490663	0.386962	0.780593	0.833581	0.860415	1.01059	0.652734	0.609716	0.527974
ENSG00000007341	ST7L	suppression of tumorigenicity 7 like [Source:HGNC Symbol;Acc:HGNC:18441]	0.338265	0.00264522	stable	0.0298519	0.904513	stable	0.253705	0.0256043	stable	-0.308413	0.00668502	stable	-0.0845596	0.580064	stable	0.223853	0.0523851	stable		0.100581	0.101682	0.1012	0.147211	0.137636	0.140737	0.117589	0.109924	0.0929771	0.130173	0.151146	0.139039
ENSG00000007372	PAX6	paired box 6 [Source:HGNC Symbol;Acc:HGNC:8620]	4.90004	1.8e-36	Up	1.92004	8.77e-05	Up	6.67687	2.05e-68	Up	-2.98	1.2e-31	Down	1.77682	1.73e-22	Up	4.75683	3.91e-83	Up		0.0573473	0.148071	0.178047	4.93932	3.43273	4.02887	0.449596	0.591683	0.427869	17.9161	15.3487	11.3531
ENSG00000007376	RPUSD1	RNA pseudouridine synthase domain containing 1 [Source:HGNC Symbol;Acc:HGNC:14173]	0.36	0.0164213	stable	-0.113236	0.666538	stable	0.327494	0.0283594	stable	-0.473236	0.00143759	stable	-0.0325059	0.891876	stable	0.44073	0.00291619	stable		52.9238	51.1429	61.2779	76.4989	92.8084	65.7774	46.7435	52.1675	58.4296	73.2589	80.1702	87.3047
ENSG00000007384	RHBDF1	rhomboid 5 homolog 1 [Source:HGNC Symbol;Acc:HGNC:20561]	-0.33814	1.12e-05	stable	0.00506852	0.978139	stable	-0.616606	3.7e-16	stable	0.343209	8.92e-06	stable	-0.278466	0.000974363	stable	-0.621675	2.8e-16	stable		55.7543	55.6757	57.6246	48.8256	49.1966	50.4133	62.9336	56.064	56.1214	41.3502	43.4766	43.2323
ENSG00000007392	LUC7L	LUC7 like [Source:HGNC Symbol;Acc:HGNC:6723]	1.46512	1.03e-122	Up	0.151375	0.0907818	stable	1.4108	2.34e-114	Up	-1.31374	2.28e-99	Down	-0.0543233	0.535907	stable	1.25942	7.11e-92	Up		0.765427	0.773909	0.792534	2.41259	2.45354	2.27269	0.903811	0.885874	0.881944	2.35816	2.37051	2.47336
ENSG00000007402	CACNA2D2	calcium voltage-gated channel auxiliary subunit alpha2delta 2 [Source:HGNC Symbol;Acc:HGNC:1400]	-0.830488	2.87e-15	stable	-0.449901	0.000164543	stable	-0.330417	0.00182784	stable	0.380588	0.000654164	stable	0.500071	7.76e-06	stable	0.119483	0.309363	stable		10.1398	9.10757	8.99976	6.04914	5.13726	6.44712	7.75934	7.25535	6.37231	9.10415	9.08311	7.97592
ENSG00000007516	BAIAP3	BAI1 associated protein 3 [Source:HGNC Symbol;Acc:HGNC:948]	-0.467944	0.00767149	stable	-0.0791672	0.811795	stable	-0.156253	0.392966	stable	0.388777	0.0311983	stable	0.311691	0.129679	stable	-0.0770858	0.694912	stable		1.41755	1.53661	1.26868	1.12651	0.991238	1.27026	1.39664	1.26556	1.45952	1.34024	1.69889	1.37038
ENSG00000007520	TSR3	TSR3 ribosome maturation factor [Source:HGNC Symbol;Acc:HGNC:14175]	0.336839	0.00473368	stable	-0.285688	0.0647394	stable	0.334304	0.00466402	stable	-0.622527	9.71e-08	stable	-0.00253537	0.990776	stable	0.619992	9.1e-08	stable		11.5227	10.5968	11.9383	14.7626	18.6397	14.2893	9.5091	9.63997	9.66965	15.6076	16.4041	17.8506
ENSG00000007541	PIGQ	phosphatidylinositol glycan anchor biosynthesis class Q [Source:HGNC Symbol;Acc:HGNC:14135]	0.12223	0.324336	stable	-0.217109	0.167139	stable	0.017406	0.89768	stable	-0.339339	0.00317813	stable	-0.104824	0.497133	stable	0.234515	0.0456032	stable		10.7092	11.1708	10.7007	12.3003	15.5738	11.4249	9.72731	9.41341	9.77153	12.3772	12.7339	13.1991
ENSG00000007545	CRAMP1	cramped chromatin regulator homolog 1 [Source:HGNC Symbol;Acc:HGNC:14122]	0.0646212	0.432475	stable	0.0313483	0.833812	stable	-0.0405355	0.62757	stable	-0.0332729	0.704958	stable	-0.105157	0.251213	stable	-0.0718838	0.374117	stable		8.53606	8.60788	8.70169	10.1447	9.8286	10.0179	9.38576	8.71784	9.14018	9.98803	9.51322	9.70553
ENSG00000007866	TEAD3	TEA domain transcription factor 3 [Source:HGNC Symbol;Acc:HGNC:11716]	-0.694232	9.38e-30	stable	-0.203812	0.00621822	stable	-0.894989	1.21e-48	stable	0.49042	4.45e-15	stable	-0.200757	0.00473378	stable	-0.691177	6.62e-29	stable		0.820248	0.843991	0.823265	0.580308	0.55845	0.567077	0.743314	0.731778	0.752642	0.497416	0.567554	0.490683
ENSG00000007923	DNAJC11	DnaJ heat shock protein family (Hsp40) member C11 [Source:HGNC Symbol;Acc:HGNC:25570]	-0.246094	0.000992311	stable	-0.132479	0.206963	stable	-0.394903	5.46e-08	stable	0.113614	0.156819	stable	-0.148809	0.0914231	stable	-0.262423	0.000463758	stable		0.816511	0.837999	0.842809	0.800237	0.775575	0.760055	0.804848	0.730114	0.81388	0.720708	0.717766	0.766886
ENSG00000007944	MYLIP	myosin regulatory light chain interacting protein [Source:HGNC Symbol;Acc:HGNC:21155]	-0.775773	3.77e-26	stable	0.109371	0.316682	stable	-1.57968	2.85e-95	Down	0.885143	9.26e-34	stable	-0.803907	1.52e-23	stable	-1.68905	5.05e-109	Down		298.852	268.727	281.954	190.737	172.295	187.636	311.706	319.252	314.953	112.835	111.946	106.047
ENSG00000007952	NOX1	NADPH oxidase 1 [Source:HGNC Symbol;Acc:HGNC:7889]	0.166481	0.76131	stable	-0.291316	0.747598	stable	0.0796095	0.884296	stable	-0.457796	0.385251	stable	-0.0868711	0.908655	stable	0.370925	0.481754	stable		0.00813074	0.0115679	0.00879017	0.0126491	0.00863104	0.0140254	0.00718918	0.0100667	0.00680918	0.0137977	0.00682112	0.0142296
ENSG00000007968	E2F2	E2F transcription factor 2 [Source:HGNC Symbol;Acc:HGNC:3114]	-0.775795	0.00023482	stable	-0.330964	0.267134	stable	0.539062	0.00519207	stable	0.444831	0.0496291	stable	1.31486	6.16e-11	Up	0.870026	8.07e-06	stable		0.0311186	0.0327635	0.0313058	0.0176469	0.0175857	0.0265316	0.0250573	0.0220695	0.0305919	0.0491676	0.0538717	0.0574429
ENSG00000008018	PSMB1	proteasome 20S subunit beta 1 [Source:HGNC Symbol;Acc:HGNC:9537]	0.186687	0.081263	stable	-0.195813	0.16276	stable	0.0721854	0.526357	stable	-0.382499	0.000171724	stable	-0.114502	0.396332	stable	0.267998	0.0096559	stable		96.766	99.887	101.967	118.399	139.664	118.457	88.9324	89.0818	90.9159	121.966	106.704	135.661
ENSG00000008056	SYN1	synapsin I [Source:HGNC Symbol;Acc:HGNC:11494]	-1.30538	3.96e-10	Down	-0.490838	0.0577911	stable	-1.42002	7.54e-12	Down	0.814539	0.000224989	stable	-0.114644	0.747929	stable	-0.929183	2.07e-05	stable		6.33457	9.68611	8.31377	3.99077	3.20935	3.66642	6.34441	5.8465	5.64693	3.35194	3.50478	3.66851
ENSG00000008083	JARID2	jumonji and AT-rich interaction domain containing 2 [Source:HGNC Symbol;Acc:HGNC:6196]	-0.76119	1.66e-22	stable	0.145555	0.191876	stable	-0.105037	0.218054	stable	0.906745	1.68e-31	stable	0.656153	1.08e-16	stable	-0.250592	0.00177324	stable		558.338	489.604	502.159	363.15	303.262	349.032	583.501	610.467	575.739	515.598	593.65	566.74
ENSG00000008086	CDKL5	cyclin dependent kinase like 5 [Source:HGNC Symbol;Acc:HGNC:11411]	-0.268751	0.0831341	stable	0.151	0.526655	stable	-0.589491	5.52e-05	stable	0.419751	0.00499879	stable	-0.32074	0.06148	stable	-0.740491	3.02e-07	stable		17.4399	18.8823	17.1932	19.1076	11.0812	19.2092	20.8778	21.3228	19.1159	13.38	15.0067	12.9791
ENSG00000008118	CAMK1G	calcium/calmodulin dependent protein kinase IG [Source:HGNC Symbol;Acc:HGNC:14585]	-2.22565	7.97e-77	Down	-1.02767	4.54e-18	Down	-2.38783	8.01e-88	Down	1.19798	1.31e-21	Up	-0.162176	0.371531	stable	-1.36016	1.59e-27	Down		0.646686	0.670172	0.628176	0.13846	0.177181	0.147187	0.288281	0.351085	0.343955	0.134891	0.134946	0.160963
ENSG00000008128	CDK11A	cyclin dependent kinase 11A [Source:HGNC Symbol;Acc:HGNC:1730]	-0.0748983	0.833904	stable	0.0613827	0.92265	stable	0.0497601	0.884888	stable	0.136281	0.694277	stable	0.124658	0.781559	stable	-0.0116226	0.976098	stable		0.00553922	0.00742979	0.00996683	0.00614853	0.00914677	0.00884436	0.00810358	0.00914419	0.00733532	0.00977027	0.0089612	0.00871892
ENSG00000008130	NADK	NAD kinase [Source:HGNC Symbol;Acc:HGNC:29831]	-0.132634	0.190355	stable	-0.151985	0.266979	stable	-0.203466	0.0350722	stable	-0.0193516	0.86829	stable	-0.0708326	0.598283	stable	-0.051481	0.635963	stable		1.33618	1.3107	1.42448	1.29998	1.49767	1.32066	1.32014	1.12046	1.33812	1.29424	1.385	1.42779
ENSG00000008196	TFAP2B	transcription factor AP-2 beta [Source:HGNC Symbol;Acc:HGNC:11743]	-1.37813	0.191839	stable	2.13218	0.0242859	Up	-4.87438	0.000839869	Down	3.51031	0.000113367	Up	-3.49625	0.0478243	Down	-7.00656	4.35e-07	Down		0.0564659	0.00694265	0.0292184	0.0310562	0	0.00688706	0.155328	0.10875	0.160493	0	0	0
ENSG00000008226	DLEC1	DLEC1 cilia and flagella associated protein [Source:HGNC Symbol;Acc:HGNC:2899]	0.0794191	0.885833	stable	0.364518	0.6341	stable	0.204968	0.68674	stable	0.285099	0.574746	stable	0.125549	0.85914	stable	-0.15955	0.753864	stable		0.0901091	0.126303	0.139881	0.130838	0.0595179	0.224206	0.193343	0.104127	0.172879	0.142719	0.166768	0.164849
ENSG00000008256	CYTH3	cytohesin 3 [Source:HGNC Symbol;Acc:HGNC:9504]	0.0972363	0.357719	stable	0.0380709	0.845181	stable	-0.0396885	0.720838	stable	-0.0591654	0.594579	stable	-0.136925	0.253094	stable	-0.0777594	0.465935	stable		32.9337	31.1878	28.5849	39.8651	31.3579	38.9122	31.1703	34.6353	32.4598	33.6869	36.8051	34.4333
ENSG00000008277	ADAM22	ADAM metallopeptidase domain 22 [Source:HGNC Symbol;Acc:HGNC:201]	-0.179454	0.195272	stable	0.451449	0.00193824	stable	0.102545	0.465773	stable	0.630903	4.33e-07	stable	0.282	0.0543112	stable	-0.348904	0.00582816	stable		14.3536	12.6805	12.6883	14.0346	10.0952	14.816	19.925	18.8317	17.3766	15.5068	18.5423	15.6015
ENSG00000008282	SYPL1	synaptophysin like 1 [Source:HGNC Symbol;Acc:HGNC:11507]	-0.398536	7.39e-08	stable	-0.208521	0.0245869	stable	-0.617027	2.44e-17	stable	0.190015	0.0149734	stable	-0.218491	0.00901322	stable	-0.408506	4.13e-08	stable		113.275	115.104	122.772	94.7116	104.181	96.584	100.765	104.269	108.276	89.3277	85.5394	91.0483
ENSG00000008283	CYB561	cytochrome b561 [Source:HGNC Symbol;Acc:HGNC:2571]	0.0202127	0.895845	stable	-0.0758821	0.750369	stable	0.693184	2.16e-09	stable	-0.0960947	0.50282	stable	0.672971	1.15e-08	stable	0.769066	4.93e-11	stable		48.9873	55.4182	62.6358	62.1373	62.2936	63.1367	55.2259	52.5285	55.2439	100.536	101.575	110.595
ENSG00000008294	SPAG9	sperm associated antigen 9 [Source:HGNC Symbol;Acc:HGNC:14524]	-0.437769	2.37e-07	stable	0.142138	0.247111	stable	-0.199942	0.0225019	stable	0.579907	4.51e-12	stable	0.237827	0.0125637	stable	-0.34208	5.53e-05	stable		40.3964	38.8842	37.8684	33.5015	26.661	35.9361	44.5264	45.0771	43.7976	38.7983	42.1162	37.7105
ENSG00000008300	CELSR3	cadherin EGF LAG seven-pass G-type receptor 3 [Source:HGNC Symbol;Acc:HGNC:3230]	-1.20364	2.6e-26	Down	0.0149	0.953502	stable	-0.594601	9.54e-08	stable	1.21854	8.76e-27	Up	0.609041	5.03e-07	stable	-0.609501	4.83e-08	stable		0.337267	0.287468	0.270167	0.1619	0.126267	0.142807	0.302898	0.335774	0.295582	0.215093	0.252556	0.222226
ENSG00000008311	AASS	aminoadipate-semialdehyde synthase [Source:HGNC Symbol;Acc:HGNC:17366]	-0.567617	1.2e-13	stable	-0.167424	0.109881	stable	-1.05387	2.28e-44	Down	0.400193	2.7e-07	stable	-0.486257	8.68e-10	stable	-0.88645	1.56e-31	stable		133.275	135.189	129.885	109.214	84.966	104.436	126.171	121.271	118.561	71.8916	80.7234	70.5543
ENSG00000008323	PLEKHG6	pleckstrin homology and RhoGEF domain containing G6 [Source:HGNC Symbol;Acc:HGNC:25562]	-1.15679	0.000184528	Down	0.0354676	0.956943	stable	-1.04823	0.000517536	Down	1.19225	0.000118062	Up	0.108552	0.837509	stable	-1.0837	0.000338281	Down		1.74785	2.28938	1.9519	1.13004	1.06023	0.783119	1.987	2.16402	2.16712	1.56778	0.990244	0.839017
ENSG00000008324	SS18L2	SS18 like 2 [Source:HGNC Symbol;Acc:HGNC:15593]	0.521215	7.03e-05	stable	-0.128015	0.574125	stable	0.3776	0.00454315	stable	-0.64923	7.37e-07	stable	-0.143616	0.401006	stable	0.505615	0.000134641	stable		0.0251331	0.0295443	0.030221	0.0459293	0.0472506	0.0417906	0.0272355	0.0277506	0.0251196	0.0461045	0.0357218	0.0460334
ENSG00000008382	MPND	MPN domain containing [Source:HGNC Symbol;Acc:HGNC:25934]	0.661914	1.16e-07	stable	-0.0808632	0.74615	stable	0.671913	5.59e-08	stable	-0.742777	3.44e-09	stable	0.0099983	0.963289	stable	0.752776	1.52e-09	stable		19.6328	16.8353	18.2274	28.3735	34.7906	33.0545	18.2858	19.6961	15.543	31.7953	34.241	35.2654
ENSG00000008394	MGST1	microsomal glutathione S-transferase 1 [Source:HGNC Symbol;Acc:HGNC:7061]	-1.09886	5.31e-48	Down	-0.380706	6.13e-06	stable	-0.789244	7.24e-26	stable	0.718157	1.02e-20	stable	0.309618	0.000217965	stable	-0.408538	1.27e-07	stable		225.994	229.459	221.88	115.53	126.847	108.37	178.649	173.446	184.532	144.668	150.918	159.704
ENSG00000008405	CRY1	cryptochrome circadian regulator 1 [Source:HGNC Symbol;Acc:HGNC:2384]	0.0112962	0.913031	stable	-0.0859767	0.525323	stable	-0.19276	0.0223797	stable	-0.0972729	0.284263	stable	-0.204056	0.0275935	stable	-0.106783	0.231716	stable		16.3716	14.8476	16.2548	19.4232	16.1985	17.4551	14.9357	16.1212	15.1002	15.6419	16.4761	16.1603
ENSG00000008513	ST3GAL1	ST3 beta-galactoside alpha-2,3-sialyltransferase 1 [Source:HGNC Symbol;Acc:HGNC:10862]	-0.457747	1.95e-06	stable	0.39603	0.000239864	stable	-1.35953	2.61e-47	Down	0.853777	8.92e-20	stable	-0.901787	9.8e-21	stable	-1.75556	1.11e-78	Down		0.595352	0.594128	0.57486	0.499184	0.427031	0.500379	0.796356	0.819068	0.779918	0.307819	0.271538	0.221115
ENSG00000008516	MMP25	matrix metallopeptidase 25 [Source:HGNC Symbol;Acc:HGNC:14246]	0.567536	0.0787144	stable	0.207871	0.723985	stable	0.0800167	0.830861	stable	-0.359665	0.277282	stable	-0.487519	0.182005	stable	-0.127854	0.726967	stable		1.09843	1.34123	0.881973	1.57492	1.87635	2.03732	1.45349	1.26618	1.25151	1.21482	1.37503	1.48486
ENSG00000008517	IL32	interleukin 32 [Source:HGNC Symbol;Acc:HGNC:16830]	-2.95287	0.000209263	Down	-1.31069	0.15341	stable	-3.10496	9.61e-05	Down	1.64218	0.0612466	stable	-0.152092	0.926751	stable	-1.79427	0.0391826	Down		1.11076	0.709119	0.845566	0.0422942	0.211634	0.140688	0.687491	0.158681	0.273211	0.0507484	0.045615	0.251217
ENSG00000008710	PKD1	polycystin 1, transient receptor potential channel interacting [Source:HGNC Symbol;Acc:HGNC:9008]	-0.562139	2.44e-10	stable	0.00301507	0.988927	stable	-0.359462	6.1e-05	stable	0.565154	2.13e-10	stable	0.202677	0.0543488	stable	-0.362477	5.46e-05	stable		18.9486	18.0793	18.5355	13.8924	13.0416	14.8485	19.1506	19.8801	18.4243	15.8964	19.7345	14.792
ENSG00000008735	MAPK8IP2	mitogen-activated protein kinase 8 interacting protein 2 [Source:HGNC Symbol;Acc:HGNC:6883]	-0.807031	0.0016969	stable	-0.412157	0.252462	stable	0.0549627	0.846649	stable	0.394874	0.160224	stable	0.861994	0.00128125	stable	0.46712	0.0691377	stable		0.814719	0.75335	1.29938	0.629788	0.580516	0.600304	0.621691	0.829075	0.761317	1.11363	1.34656	0.995356
ENSG00000008838	MED24	mediator complex subunit 24 [Source:HGNC Symbol;Acc:HGNC:22963]	-0.421339	1.97e-15	stable	-0.178952	0.00537551	stable	-0.508896	3.5e-22	stable	0.242388	9.5e-06	stable	-0.0875567	0.20134	stable	-0.329945	8.13e-10	stable		347.281	336.588	338.981	283.49	279.982	284.24	316.761	308.248	307.378	272.06	275.095	287.972
ENSG00000008853	RHOBTB2	Rho related BTB domain containing 2 [Source:HGNC Symbol;Acc:HGNC:18756]	-0.426485	6.76e-06	stable	-0.225191	0.0679624	stable	-0.903964	2.51e-22	stable	0.201294	0.045688	stable	-0.477479	1.6e-06	stable	-0.678773	7.51e-13	stable		37.1493	33.8098	35.4772	27.1719	32.8434	27.8844	31.6134	30.202	32.13	23.3435	21.3314	21.4765
ENSG00000008869	HEATR5B	HEAT repeat containing 5B [Source:HGNC Symbol;Acc:HGNC:29273]	-0.86868	2.81e-12	stable	-0.135919	0.508298	stable	-0.885606	7.72e-13	stable	0.732761	5.44e-09	stable	-0.0169259	0.940573	stable	-0.749687	1.88e-09	stable		0.498802	0.545136	0.480537	0.333179	0.241444	0.353178	0.480752	0.51827	0.432688	0.308903	0.375149	0.276625
ENSG00000008952	SEC62	SEC62 homolog, preprotein translocation factor [Source:HGNC Symbol;Acc:HGNC:11846]	0.0560905	0.278847	stable	0.126236	0.0326568	stable	0.180214	0.000112638	stable	0.0701455	0.166609	stable	0.124124	0.0171416	stable	0.0539785	0.28891	stable		3.77197	3.6986	3.73949	4.34719	4.18775	4.39986	4.19287	4.13233	4.29552	4.89254	4.98548	4.88605
ENSG00000008988	RPS20	ribosomal protein S20 [Source:HGNC Symbol;Acc:HGNC:10405]	1.10064	7.52e-29	Up	-0.0746307	0.685951	stable	1.16466	2.29e-32	Up	-1.17527	1.24e-32	Down	0.0640128	0.673943	stable	1.23929	2.04e-36	Up		181.725	177.791	177.93	403.996	479.47	392.846	166.522	176.591	183.277	468.945	413.825	515.822
ENSG00000009307	CSDE1	cold shock domain containing E1 [Source:HGNC Symbol;Acc:HGNC:29905]	-0.0728144	0.176097	stable	-0.026427	0.784743	stable	0.041314	0.456174	stable	0.0463873	0.408453	stable	0.114128	0.046896	stable	0.067741	0.206071	stable		93.1563	92.5674	93.7212	101.4	89.7086	103.957	94.8177	93.7229	94.5188	111.519	113.264	109.465
ENSG00000009335	UBE3C	ubiquitin protein ligase E3C [Source:HGNC Symbol;Acc:HGNC:16803]	-0.564301	1.32e-22	stable	-0.0317415	0.781108	stable	-0.579346	4.59e-24	stable	0.532559	4.51e-20	stable	-0.0150454	0.880768	stable	-0.547605	1.87e-21	stable		520.019	521.103	518.655	406.224	359.417	404.858	509.684	541.489	522.827	399.087	420.39	394.182
ENSG00000009413	REV3L	REV3 like, DNA directed polymerase zeta catalytic subunit [Source:HGNC Symbol;Acc:HGNC:9968]	-0.444294	0.0019477	stable	0.111173	0.652153	stable	-0.462808	0.00111432	stable	0.555467	8.63e-05	stable	-0.0185138	0.940948	stable	-0.573981	4.29e-05	stable		175.402	176.026	164.449	154.518	101.114	166.103	195.902	194.759	184.343	142.569	171.735	121.626
ENSG00000009694	TENM1	teneurin transmembrane protein 1 [Source:HGNC Symbol;Acc:HGNC:8117]	0.796839	0.00254573	stable	0.7466	0.0197496	stable	1.29283	2.73e-07	Up	-0.0502388	0.871898	stable	0.495987	0.0870173	stable	0.546226	0.0328311	stable		0.320636	0.501626	0.431233	1.01249	0.438172	0.958809	0.793816	0.718673	0.654045	1.09667	1.44024	1.02941
ENSG00000009709	PAX7	paired box 7 [Source:HGNC Symbol;Acc:HGNC:8621]	0.0588805	0.92006	stable	1.3986	0.00645483	Up	-1.13319	0.0352758	Down	1.33972	0.00193804	Up	-1.19207	0.0442189	Down	-2.53179	1.27e-07	Down		0.00494655	0.0041053	0.00467927	0.00459101	0.0038288	0.00746612	0.00918482	0.0153109	0.0128513	0.00183623	0.00396118	0.00151497
ENSG00000009724	MASP2	MBL associated serine protease 2 [Source:HGNC Symbol;Acc:HGNC:6902]	-0.232371	0.244631	stable	0.0506369	0.898889	stable	-0.0325822	0.880308	stable	0.283008	0.150171	stable	0.199789	0.411119	stable	-0.0832192	0.693145	stable		0.040172	0.0525066	0.0443984	0.0458222	0.0328069	0.0504884	0.0533314	0.050458	0.0428177	0.0570563	0.0550147	0.0439356
ENSG00000009780	FAM76A	family with sequence similarity 76 member A [Source:HGNC Symbol;Acc:HGNC:28530]	0.174312	0.119619	stable	-0.1552	0.343803	stable	-0.0533939	0.66082	stable	-0.329512	0.00238117	stable	-0.227706	0.0583019	stable	0.101806	0.39201	stable		0.0677693	0.0609675	0.063736	0.0770246	0.0856732	0.0788357	0.0586141	0.0603684	0.0594747	0.0725567	0.0725473	0.0707307
ENSG00000009790	TRAF3IP3	TRAF3 interacting protein 3 [Source:HGNC Symbol;Acc:HGNC:30766]	-0.0524327	0.934752	stable	-1.17993	0.13599	stable	-0.307396	0.59556	stable	-1.1275	0.0651685	stable	-0.254964	0.743805	stable	0.872535	0.162307	stable		0.00351814	0.00454194	0.00409605	0.0037732	0.00508323	0.00418374	0.00254043	0.00145194	0.00156243	0.00487568	0.00313035	0.00344798
ENSG00000009830	POMT2	protein O-mannosyltransferase 2 [Source:HGNC Symbol;Acc:HGNC:19743]	-0.415628	1.79e-06	stable	-0.299542	0.00370932	stable	-0.520845	1.28e-09	stable	0.116086	0.233801	stable	-0.105217	0.37225	stable	-0.221303	0.0157137	stable		1.43488	1.4455	1.32234	1.13442	1.24375	1.12144	1.13048	1.15573	1.23521	1.07624	1.20498	1.12445
ENSG00000009844	VTA1	vesicle trafficking 1 [Source:HGNC Symbol;Acc:HGNC:20954]	-0.00208288	0.978169	stable	-0.0166573	0.901437	stable	-0.179188	0.00396293	stable	-0.0145744	0.847699	stable	-0.177105	0.00858949	stable	-0.162531	0.00976977	stable		430.155	427.494	463.545	495.538	470.331	497.744	446.246	449.256	451.312	438.813	446.277	469.884
ENSG00000009950	MLXIPL	MLX interacting protein like [Source:HGNC Symbol;Acc:HGNC:12744]	-1.99061	3.93e-09	Down	-0.330691	0.470191	stable	-0.894795	0.00245351	stable	1.65992	1.94e-06	Up	1.09582	0.00500093	Up	-0.564105	0.0735641	stable		1.66372	1.91774	1.89666	0.480399	0.600962	0.456573	1.5017	1.58781	1.40386	1.19402	0.999227	1.22291
ENSG00000009954	BAZ1B	bromodomain adjacent to zinc finger domain 1B [Source:HGNC Symbol;Acc:HGNC:961]	-0.30973	0.000235825	stable	-0.0687069	0.636038	stable	-0.0981175	0.278464	stable	0.241023	0.00497102	stable	0.211613	0.0253452	stable	-0.0294106	0.767048	stable		8.10526	7.58203	7.28508	7.30815	5.84029	7.4488	7.59051	7.64854	7.36444	8.58183	8.74285	7.63983
ENSG00000010017	RANBP9	RAN binding protein 9 [Source:HGNC Symbol;Acc:HGNC:13727]	-0.0858821	0.159954	stable	0.135652	0.0638306	stable	-0.17078	0.00291557	stable	0.221534	9.62e-05	stable	-0.0848977	0.234858	stable	-0.306432	3.57e-08	stable		532.207	527.162	547.035	546.12	554.111	579.559	603.268	600.318	616.585	572.403	555.428	531.288
ENSG00000010072	SPRTN	SprT-like N-terminal domain [Source:HGNC Symbol;Acc:HGNC:25356]	-0.23016	0.0312844	stable	-0.212223	0.129987	stable	-0.384431	0.00018324	stable	0.0179364	0.889971	stable	-0.154272	0.237099	stable	-0.172208	0.118874	stable		0.249574	0.231459	0.230612	0.220409	0.198208	0.255263	0.207432	0.208942	0.217454	0.192468	0.230524	0.21082
ENSG00000010165	METTL13	methyltransferase 13, eEF1A lysine and N-terminal methyltransferase [Source:HGNC Symbol;Acc:HGNC:24248]	0.0809139	0.437582	stable	-0.106532	0.483901	stable	0.271511	0.0033118	stable	-0.187446	0.0563394	stable	0.190597	0.0720304	stable	0.378043	3.78e-05	stable		0.10862	0.119431	0.112769	0.131506	0.137091	0.131385	0.112833	0.102361	0.111165	0.170326	0.14811	0.159511
ENSG00000010219	DYRK4	dual specificity tyrosine phosphorylation regulated kinase 4 [Source:HGNC Symbol;Acc:HGNC:3095]	1.00227	2e-15	Up	0.2681	0.15925	stable	1.04558	5.08e-17	Up	-0.734168	4.38e-09	stable	0.0433116	0.818081	stable	0.777479	2.91e-10	stable		0.629168	0.550502	0.574942	1.31456	1.37718	1.21667	0.769776	0.692927	0.721291	1.42958	1.35528	1.43042
ENSG00000010244	ZNF207	zinc finger protein 207 [Source:HGNC Symbol;Acc:HGNC:12998]	0.0301341	0.57918	stable	-0.0198105	0.83575	stable	0.114991	0.016521	stable	-0.0499447	0.340726	stable	0.0848566	0.132171	stable	0.134801	0.00472251	stable		43.2896	44.1031	44.2524	49.4086	49.2736	50.4749	45.1918	43.3947	45.3497	53.8729	56.8902	54.9335
ENSG00000010256	UQCRC1	ubiquinol-cytochrome c reductase core protein 1 [Source:HGNC Symbol;Acc:HGNC:12585]	-0.00726029	0.955013	stable	-0.185986	0.185866	stable	-0.541941	3.83e-08	stable	-0.178725	0.0936074	stable	-0.534681	1.54e-07	stable	-0.355955	0.000422411	stable		14.9354	15.0283	15.5333	15.2513	19.3717	15.4972	13.3067	13.7533	14.1908	12.2209	11.2757	12.7922
ENSG00000010270	STARD3NL	STARD3 N-terminal like [Source:HGNC Symbol;Acc:HGNC:19169]	-0.0167351	0.87162	stable	-0.199646	0.065718	stable	-0.0831325	0.364245	stable	-0.182911	0.036829	stable	-0.0663973	0.575419	stable	0.116514	0.194949	stable		57.2041	59.8024	58.5928	58.8101	68.887	64.787	52.1171	51.1218	54.46	60.5428	62.5838	69.3778
ENSG00000010278	CD9	CD9 molecule [Source:HGNC Symbol;Acc:HGNC:1709]	0.469293	0.017767	stable	-0.597479	0.0154726	stable	-2.21537	1.4e-23	Down	-1.06677	5.49e-08	Down	-2.68466	1.12e-34	Down	-1.61789	1.94e-12	Down		3.13912	2.46347	2.68514	3.75781	4.89924	4.09636	2.02222	1.52686	2.0997	0.418552	0.820831	0.816219
ENSG00000010282	HHATL	hedgehog acyltransferase like [Source:HGNC Symbol;Acc:HGNC:13242]	-0.756119	0.0511333	stable	-0.397725	0.502677	stable	-3.76711	7.21e-12	Down	0.358394	0.399168	stable	-3.01099	2.39e-07	Down	-3.36938	1.64e-09	Down		0.0447509	0.0485299	0.0312612	0.0327845	0.0243857	0.0245619	0.0454248	0.0310275	0.0219412	0.00744227	0.00191127	0.00175434
ENSG00000010292	NCAPD2	non-SMC condensin I complex subunit D2 [Source:HGNC Symbol;Acc:HGNC:24305]	-0.711354	1.15e-41	stable	-0.200918	0.00124251	stable	-0.164685	0.00238542	stable	0.510436	1.55e-21	stable	0.546669	1.01e-24	stable	0.0362331	0.556201	stable		641.353	637.67	638.313	439.302	428.288	431.89	568.944	587.156	564.972	652.959	700.407	635.73
ENSG00000010295	IFFO1	intermediate filament family orphan 1 [Source:HGNC Symbol;Acc:HGNC:24970]	0.230718	0.0340356	stable	-0.190787	0.209669	stable	0.0875004	0.452057	stable	-0.421506	6.95e-05	stable	-0.143218	0.278454	stable	0.278288	0.0101794	stable		0.181801	0.173147	0.200839	0.217122	0.268038	0.238635	0.170274	0.167923	0.164042	0.22053	0.230061	0.235054
ENSG00000010310	GIPR	gastric inhibitory polypeptide receptor [Source:HGNC Symbol;Acc:HGNC:4271]	-0.646571	1.05e-21	stable	0.0629234	0.586896	stable	-1.3166	7.82e-83	Down	0.709495	7.67e-26	stable	-0.670029	4.98e-21	stable	-1.37952	9.09e-91	Down		109.067	117.38	115.617	87.5032	76.1824	78.5871	119.548	125.549	123.355	54.1804	54.248	51.234
ENSG00000010318	PHF7	PHD finger protein 7 [Source:HGNC Symbol;Acc:HGNC:18458]	-0.621438	1.07e-07	stable	0.147789	0.408796	stable	-0.957679	2.19e-16	stable	0.769227	2.93e-11	stable	-0.33624	0.0148684	stable	-1.10547	1.41e-21	Down		0.412049	0.391535	0.382745	0.272248	0.252934	0.331369	0.464604	0.443618	0.448735	0.223453	0.273539	0.214207
ENSG00000010319	SEMA3G	semaphorin 3G [Source:HGNC Symbol;Acc:HGNC:30400]	-0.796727	8.5e-08	stable	0.189254	0.381452	stable	-0.150475	0.327677	stable	0.985981	1.68e-11	stable	0.646252	3.32e-05	stable	-0.339729	0.0178016	stable		0.147482	0.137256	0.137367	0.0905994	0.0880467	0.0913247	0.159159	0.175107	0.162838	0.138357	0.143743	0.159366
ENSG00000010322	NISCH	nischarin [Source:HGNC Symbol;Acc:HGNC:18006]	-0.609567	5.45e-38	stable	-0.15011	0.0108529	stable	-0.757459	2.54e-58	stable	0.459457	8.25e-22	stable	-0.147892	0.00672566	stable	-0.607349	1.51e-37	stable		8.79935	8.81424	8.72143	6.55887	6.2863	6.30525	8.36725	8.12269	7.99848	6.06736	6.31023	5.73787
ENSG00000010327	STAB1	stabilin 1 [Source:HGNC Symbol;Acc:HGNC:18628]	-1.25553	0.0736442	stable	-0.695067	0.510155	stable	-0.998454	0.147256	stable	0.560463	0.472846	stable	0.257076	0.815107	stable	-0.303387	0.699994	stable		0.0339113	0.0321647	0.0338415	0.0111907	0.0339981	0.00177262	0.0359812	0.0179939	0.0103271	0.0153459	0.0137936	0.0284872
ENSG00000010361	FUZ	fuzzy planar cell polarity protein [Source:HGNC Symbol;Acc:HGNC:26219]	0.462698	7.88e-06	stable	-0.119351	0.504774	stable	0.543309	7.98e-08	stable	-0.582049	2.45e-08	stable	0.0806117	0.564135	stable	0.662661	9.64e-11	stable		1.41593	1.43414	1.53039	2.22823	2.30192	2.1669	1.40448	1.45043	1.30764	2.50926	2.4081	2.49514
ENSG00000010379	SLC6A13	solute carrier family 6 member 13 [Source:HGNC Symbol;Acc:HGNC:11046]	-0.377954	0.358473	stable	-0.292482	0.655234	stable	-0.613186	0.119752	stable	0.0854724	0.854567	stable	-0.235232	0.676815	stable	-0.320705	0.451834	stable		0.145258	0.246466	0.180393	0.220501	0.179895	0.0850409	0.185805	0.167855	0.12902	0.178302	0.118907	0.137616
ENSG00000010404	IDS	iduronate 2-sulfatase [Source:HGNC Symbol;Acc:HGNC:5389]	-0.792261	0.000342585	stable	0.226726	0.51343	stable	-0.619587	0.00491612	stable	1.01899	2.7e-06	Up	0.172674	0.587838	stable	-0.846313	8.6e-05	stable		2.16257	2.65037	2.26061	1.70355	1.02234	1.79956	2.89288	3.10935	2.54046	1.68497	2.42077	1.26483
ENSG00000010539	ZNF200	zinc finger protein 200 [Source:HGNC Symbol;Acc:HGNC:12993]	0.736755	7.16e-12	stable	0.0413277	0.865411	stable	0.577204	1e-07	stable	-0.695428	1.27e-10	stable	-0.159551	0.220301	stable	0.535876	9.18e-07	stable		9.84397	10.936	10.9195	18.762	20.3028	19.5272	11.7059	10.2685	11.6076	17.172	18.9937	18.6876
ENSG00000010610	CD4	CD4 molecule [Source:HGNC Symbol;Acc:HGNC:1678]	0.363603	0.040225	stable	-0.268153	0.315736	stable	-0.0250642	0.90441	stable	-0.631757	0.000321536	stable	-0.388667	0.042977	stable	0.243089	0.201646	stable		0.0298195	0.0236963	0.0258637	0.0410128	0.0319731	0.0404225	0.0222964	0.0255217	0.0204779	0.0263884	0.0335487	0.030794
ENSG00000010626	LRRC23	leucine rich repeat containing 23 [Source:HGNC Symbol;Acc:HGNC:19138]	0.790865	4.48e-05	stable	0.00942026	0.985338	stable	0.698167	0.00031902	stable	-0.781444	6.22e-05	stable	-0.0926972	0.741734	stable	0.688747	0.000425371	stable		0.00870009	0.0121608	0.0105291	0.0168862	0.0221164	0.0212367	0.011053	0.0102047	0.0112253	0.0206695	0.0167453	0.0215409
ENSG00000010671	BTK	Bruton tyrosine kinase [Source:HGNC Symbol;Acc:HGNC:1133]	-0.771741	0.134177	stable	0.105389	0.915122	stable	-0.69061	0.170733	stable	0.877131	0.084409	stable	0.0811315	0.925805	stable	-0.795999	0.110513	stable		0.724082	0.741901	0.312231	0.504444	0.265702	0.3827	0.697141	0.630864	0.657435	0.66899	0.400879	0.236548
ENSG00000010704	HFE	homeostatic iron regulator [Source:HGNC Symbol;Acc:HGNC:4886]	-0.0141325	0.96948	stable	-0.258833	0.624909	stable	0.0287502	0.935288	stable	-0.244701	0.479022	stable	0.0428827	0.932308	stable	0.287583	0.385957	stable		5.4939	7.21932	7.19591	6.2888	7.86707	7.7269	6.37573	4.46383	6.22172	7.54586	7.51582	8.41304
ENSG00000010803	SCMH1	Scm polycomb group protein homolog 1 [Source:HGNC Symbol;Acc:HGNC:19003]	-0.148702	0.0172351	stable	0.0966471	0.271507	stable	-0.623158	3.83e-26	stable	0.245349	4.89e-05	stable	-0.474456	4.07e-15	stable	-0.719805	1.55e-34	stable		1.06734	1.13326	1.11554	1.15284	1.03264	1.13299	1.24124	1.17581	1.23976	0.797784	0.868877	0.834659
ENSG00000010810	FYN	FYN proto-oncogene, Src family tyrosine kinase [Source:HGNC Symbol;Acc:HGNC:4037]	0.00723353	0.934752	stable	-0.0725631	0.524898	stable	0.0391122	0.619319	stable	-0.0797966	0.298416	stable	0.0318787	0.766801	stable	0.111675	0.128121	stable		341.48	342.918	359.196	382.087	400.157	381.257	353.428	319.058	350.978	430.726	410.987	404.499
ENSG00000010818	HIVEP2	HIVEP zinc finger 2 [Source:HGNC Symbol;Acc:HGNC:4921]	-0.83036	2.78e-12	stable	0.415651	0.00252301	stable	-0.836743	1.28e-12	stable	1.24601	1.32e-26	Up	-0.00638352	0.977314	stable	-1.25239	3.04e-27	Down		120.144	121.227	107.095	76.3303	54.4688	86.8434	162.998	162.032	154.783	75.1817	80.7485	71.0957
ENSG00000011007	ELOA	elongin A [Source:HGNC Symbol;Acc:HGNC:11620]	-0.371459	1.88e-07	stable	-0.0476458	0.718797	stable	-0.456518	8.56e-11	stable	0.323814	7.17e-06	stable	-0.0850587	0.379403	stable	-0.408872	8.56e-09	stable		0.272488	0.278993	0.258064	0.242568	0.204317	0.247645	0.273793	0.266612	0.267887	0.227293	0.234643	0.224041
ENSG00000011009	LYPLA2	lysophospholipase 2 [Source:HGNC Symbol;Acc:HGNC:6738]	0.0392529	0.72395	stable	-0.155067	0.250636	stable	-0.188188	0.0516062	stable	-0.19432	0.0470571	stable	-0.227441	0.0313924	stable	-0.0331207	0.76545	stable		0.466959	0.455406	0.446889	0.502015	0.567067	0.491089	0.406844	0.414608	0.446796	0.46532	0.425902	0.504231
ENSG00000011021	CLCN6	chloride voltage-gated channel 6 [Source:HGNC Symbol;Acc:HGNC:2024]	-0.7945	2.36e-21	stable	-0.204772	0.0642266	stable	-0.97152	1.82e-31	stable	0.589727	4.32e-12	stable	-0.177021	0.0897085	stable	-0.766748	9.19e-20	stable		2.28607	2.44421	2.45211	1.65779	1.27547	1.66247	2.0961	2.18122	2.14955	1.41484	1.49919	1.34472
ENSG00000011028	MRC2	mannose receptor C type 2 [Source:HGNC Symbol;Acc:HGNC:16875]	-0.0368138	0.64536	stable	-0.119511	0.221625	stable	0.556961	1.74e-17	stable	-0.0826972	0.273107	stable	0.593775	2.75e-19	stable	0.676472	4.54e-25	stable		28.6542	28.3942	29.0006	30.9569	32.9569	29.0928	26.5237	26.8927	28.2732	48.9106	50.639	47.6186
ENSG00000011052	NME1-NME2	NME1-NME2 readthrough [Source:HGNC Symbol;Acc:HGNC:33531]	-0.199974	0.741925	stable	-0.320128	0.741895	stable	-0.778118	0.163798	stable	-0.120154	0.85177	stable	-0.578144	0.415043	stable	-0.457989	0.446391	stable		0.536659	0.867941	0.865126	0.85824	0.869128	0.453153	0.715418	0.255554	0.880005	0.294227	0.617084	0.606873
ENSG00000011105	TSPAN9	tetraspanin 9 [Source:HGNC Symbol;Acc:HGNC:21640]	-0.800771	3.79e-37	stable	-0.194608	0.0118525	stable	-0.9668	1.29e-53	stable	0.606162	3e-21	stable	-0.16603	0.0308601	stable	-0.772192	7.13e-34	stable		5.18999	4.81813	4.87467	3.17631	3.18486	3.12519	4.47072	4.45632	4.4941	3.00809	3.00569	2.84564
ENSG00000011114	BTBD7	BTB domain containing 7 [Source:HGNC Symbol;Acc:HGNC:18269]	-0.201559	0.0900053	stable	0.0685325	0.744518	stable	-0.0850881	0.496724	stable	0.270091	0.0200011	stable	0.116471	0.443383	stable	-0.153621	0.200219	stable		0.507776	0.535581	0.484303	0.523855	0.389541	0.563342	0.550692	0.55154	0.550522	0.51451	0.644688	0.516825
ENSG00000011132	APBA3	amyloid beta precursor protein binding family A member 3 [Source:HGNC Symbol;Acc:HGNC:580]	0.06683	0.610218	stable	-0.0983666	0.621051	stable	0.0145533	0.915362	stable	-0.165197	0.180002	stable	-0.0522767	0.762678	stable	0.11292	0.368082	stable		4.91556	5.96532	5.29077	6.33661	6.5291	5.91755	5.20246	5.05633	5.30262	5.76858	6.628	6.54952
ENSG00000011143	MKS1	MKS transition zone complex subunit 1 [Source:HGNC Symbol;Acc:HGNC:7121]	0.687085	6.52e-14	stable	-0.0159882	0.940894	stable	0.661877	3.89e-13	stable	-0.703073	2.46e-14	stable	-0.0252079	0.865444	stable	0.677865	1.43e-13	stable		37.0368	33.3774	32.7027	59.1942	66.1972	59.0649	33.0832	35.5838	36.5706	61.5234	63.8419	64.4075
ENSG00000011198	ABHD5	abhydrolase domain containing 5, lysophosphatidic acid acyltransferase [Source:HGNC Symbol;Acc:HGNC:21396]	-0.154475	0.367143	stable	-0.0759531	0.802448	stable	0.394074	0.0105198	stable	0.0785223	0.668366	stable	0.54855	0.000636837	stable	0.470028	0.00220143	stable		2.40875	2.06684	2.02873	2.35647	2.28494	1.84401	2.26978	2.242	1.8694	4.03832	3.0583	2.85741
ENSG00000011201	ANOS1	anosmin 1 [Source:HGNC Symbol;Acc:HGNC:6211]	-0.800527	1.02e-17	stable	0.191453	0.135133	stable	-1.77313	1.48e-77	Down	0.99198	1.08e-26	stable	-0.972604	8.04e-23	stable	-1.96458	2.33e-95	Down		69.8324	66.4301	63.4226	46.5793	34.7828	45.9192	77.3583	81.0496	76.9187	23.0817	24.099	20.8313
ENSG00000011243	AKAP8L	A-kinase anchoring protein 8 like [Source:HGNC Symbol;Acc:HGNC:29857]	0.301913	0.000269672	stable	0.0689504	0.630949	stable	0.0713293	0.436415	stable	-0.232962	0.00575878	stable	-0.230583	0.0112302	stable	0.00237891	0.982754	stable		9.91109	9.84147	10.5491	13.3081	15.1993	12.8892	11.1241	10.8365	10.829	12.3379	11.863	12.7778
ENSG00000011258	MBTD1	mbt domain containing 1 [Source:HGNC Symbol;Acc:HGNC:19866]	-0.153	0.113411	stable	0.184324	0.132213	stable	-0.0147728	0.891902	stable	0.337324	0.000205309	stable	0.138227	0.22237	stable	-0.199097	0.0328264	stable		172.839	178.36	170.534	181.865	148.069	191.403	201.488	204.245	205.819	182.839	228.531	189.49
ENSG00000011260	UTP18	UTP18 small subunit processome component [Source:HGNC Symbol;Acc:HGNC:24274]	0.462638	5.85e-08	stable	0.0192492	0.920141	stable	0.506715	1.81e-09	stable	-0.443389	2.32e-07	stable	0.044077	0.7333	stable	0.487466	8.64e-09	stable		46.0282	49.1167	44.9264	67.5137	76.5136	70.1843	49.2914	48.0934	49.0597	81.8013	73.472	76.0389
ENSG00000011275	RNF216	ring finger protein 216 [Source:HGNC Symbol;Acc:HGNC:21698]	-0.147986	0.0564055	stable	-0.100639	0.377106	stable	-0.172768	0.0221568	stable	0.0473467	0.585526	stable	-0.0247824	0.83539	stable	-0.0721291	0.377892	stable		741.264	741.701	691.348	771.698	653.007	753.202	701.87	688.476	702.238	774.379	764.433	705.559
ENSG00000011295	TTC19	tetratricopeptide repeat domain 19 [Source:HGNC Symbol;Acc:HGNC:26006]	0.187966	0.0473868	stable	-0.0883085	0.562173	stable	0.104609	0.285837	stable	-0.276274	0.00280091	stable	-0.0833573	0.50341	stable	0.192917	0.0404888	stable		299.759	288.181	312.766	355.814	419.684	362.264	301.239	284.705	288.173	389.712	354.214	381.047
ENSG00000011304	PTBP1	polypyrimidine tract binding protein 1 [Source:HGNC Symbol;Acc:HGNC:9583]	-0.136588	0.00870202	stable	0.0981444	0.160986	stable	0.273233	3.08e-08	stable	0.234732	3.12e-06	stable	0.409821	1.13e-16	stable	0.175088	0.000527614	stable		402.308	394.225	393.684	398.285	403.158	399.899	444.059	435.044	435.421	530.044	581.535	560.542
ENSG00000011332	DPF1	double PHD fingers 1 [Source:HGNC Symbol;Acc:HGNC:20225]	-0.427747	0.00278865	stable	-0.405717	0.0199917	stable	-0.183199	0.213868	stable	0.0220305	0.903025	stable	0.244548	0.15259	stable	0.222518	0.140247	stable		0.244235	0.221409	0.254826	0.203664	0.209405	0.181484	0.169772	0.20702	0.184227	0.248837	0.27181	0.21819
ENSG00000011347	SYT7	synaptotagmin 7 [Source:HGNC Symbol;Acc:HGNC:11514]	-1.97117	1.88e-73	Down	0.211123	0.112815	stable	-2.83151	2.94e-124	Down	2.1823	1.63e-90	Up	-0.860337	3.51e-10	stable	-3.04263	2.96e-144	Down		16.1403	15.0404	15.7504	5.10905	4.39233	3.75331	18.2446	19.0894	18.72	2.42184	2.63038	2.60172
ENSG00000011376	LARS2	leucyl-tRNA synthetase 2, mitochondrial [Source:HGNC Symbol;Acc:HGNC:17095]	-0.274934	1.22e-05	stable	-0.0504211	0.647482	stable	-0.721677	1.45e-31	stable	0.224513	0.000456138	stable	-0.446743	3.76e-12	stable	-0.671256	4.06e-27	stable		0.549758	0.53427	0.567241	0.51447	0.492005	0.507724	0.550369	0.539169	0.554974	0.395606	0.397827	0.371126
ENSG00000011405	PIK3C2A	phosphatidylinositol-4-phosphate 3-kinase catalytic subunit type 2 alpha [Source:HGNC Symbol;Acc:HGNC:8971]	-0.502058	8.72e-05	stable	0.0931184	0.683391	stable	-0.535834	2.37e-05	stable	0.595176	2.68e-06	stable	-0.033776	0.873214	stable	-0.628953	5.89e-07	stable		60.2198	61.4631	58.2803	54.145	34.2644	53.0183	67.4945	67.6453	62.9212	47.9217	54.6999	41.8495
ENSG00000011422	PLAUR	plasminogen activator, urokinase receptor [Source:HGNC Symbol;Acc:HGNC:9053]	0.527546	0.00393559	stable	0.251338	0.368723	stable	0.565809	0.00166821	stable	-0.276209	0.147726	stable	0.0382628	0.895041	stable	0.314472	0.0907443	stable		0.103336	0.138732	0.128272	0.159472	0.245603	0.186832	0.163659	0.159926	0.131198	0.218426	0.202821	0.214465
ENSG00000011426	ANLN	anillin, actin binding protein [Source:HGNC Symbol;Acc:HGNC:14082]	-1.48689	8.27e-86	Down	-0.458323	1.8e-08	stable	-0.748877	1.62e-23	stable	1.02857	8.71e-41	Up	0.738014	3.65e-21	stable	-0.290554	0.00021534	stable		25.6294	25.2387	25.2452	10.8799	8.49816	10.7627	18.9473	19.2426	18.9629	17.8222	18.5791	16.2814
ENSG00000011451	WIZ	WIZ zinc finger [Source:HGNC Symbol;Acc:HGNC:30917]	-0.665968	4.62e-25	stable	-0.193408	0.0159112	stable	-0.372688	6.79e-09	stable	0.47256	6.8e-13	stable	0.29328	2.45e-05	stable	-0.179279	0.00804992	stable		6.95891	6.68809	6.74419	4.83528	4.33708	5.09261	6.10178	6.06302	6.23253	5.91278	6.49802	5.90447
ENSG00000011454	RABGAP1	RAB GTPase activating protein 1 [Source:HGNC Symbol;Acc:HGNC:17155]	-0.0165913	0.851465	stable	0.0283931	0.845859	stable	-0.104637	0.16945	stable	0.0449844	0.590738	stable	-0.0880457	0.347333	stable	-0.13303	0.0759716	stable		3.74251	3.61752	3.53143	4.05773	3.51392	4.38752	3.77761	3.91959	3.76547	3.84487	4.01081	3.92027
ENSG00000011465	DCN	decorin [Source:HGNC Symbol;Acc:HGNC:2705]	4.60367	5.12e-07	Up	-1.81041	0.465874	stable	-2.11371	0.202526	stable	-6.41408	1.74e-06	Down	-6.71738	1.16e-06	Down	-0.3033	0.894619	stable		0.0751852	0.0277327	0	1.24055	0.651794	1.01789	0.0310233	0	0	0	0	0.0245619
ENSG00000011478	QPCTL	glutaminyl-peptide cyclotransferase like [Source:HGNC Symbol;Acc:HGNC:25952]	-0.161392	0.254725	stable	-0.088163	0.711735	stable	-0.0437833	0.771319	stable	0.0732291	0.634639	stable	0.117609	0.509315	stable	0.0443798	0.772505	stable		1.71742	1.7172	1.821	1.58487	1.99021	1.64958	1.72354	1.56438	1.80438	1.9891	1.89923	2.03183
ENSG00000011485	PPP5C	protein phosphatase 5 catalytic subunit [Source:HGNC Symbol;Acc:HGNC:9322]	-0.0657555	0.420184	stable	-0.0714587	0.553475	stable	-0.192625	0.00917336	stable	-0.00570313	0.951796	stable	-0.12687	0.150736	stable	-0.121166	0.115202	stable		598.345	597.017	624.831	621.373	674.938	632.567	570.397	610.847	605.119	649.458	594.038	607.203
ENSG00000011523	CEP68	centrosomal protein 68 [Source:HGNC Symbol;Acc:HGNC:29076]	-0.148353	0.0270911	stable	0.174179	0.0293735	stable	-0.13169	0.0481743	stable	0.322532	3.99e-07	stable	0.0166627	0.875658	stable	-0.305869	1.29e-06	stable		0.293322	0.283962	0.276163	0.293709	0.260975	0.300093	0.3312	0.334102	0.32863	0.296861	0.307913	0.300965
ENSG00000011566	MAP4K3	mitogen-activated protein kinase kinase kinase kinase 3 [Source:HGNC Symbol;Acc:HGNC:6865]	0.287701	0.00014981	stable	0.0925569	0.448594	stable	0.252644	0.000864264	stable	-0.195144	0.0122072	stable	-0.0350572	0.761561	stable	0.160087	0.0406621	stable		1.23485	1.12285	1.16232	1.6148	1.44308	1.71407	1.26496	1.3121	1.29654	1.54228	1.68036	1.65277
ENSG00000011590	ZBTB32	zinc finger and BTB domain containing 32 [Source:HGNC Symbol;Acc:HGNC:16763]	0.427467	0.555042	stable	-0.494834	0.691745	stable	1.05898	0.0961718	stable	-0.922302	0.203962	stable	0.631516	0.416162	stable	1.55382	0.0195012	Up		0.22312	0.2469	0.115454	0.245432	0.33773	0.29935	0.0306884	0.15347	0.237815	0.32394	0.741167	0.364452
ENSG00000011638	LDAF1	lipid droplet assembly factor 1 [Source:HGNC Symbol;Acc:HGNC:30136]	-0.471323	6.86e-06	stable	-0.342155	0.00630422	stable	-0.193804	0.0733191	stable	0.129168	0.274982	stable	0.277519	0.018715	stable	0.148351	0.190107	stable		11.8505	13.5959	13.1511	10.0251	10.5286	10.3328	9.81234	11.3108	10.2653	12.7117	12.1453	14.2749
ENSG00000011677	GABRA3	gamma-aminobutyric acid type A receptor subunit alpha3 [Source:HGNC Symbol;Acc:HGNC:4077]	0.49823	0.349474	stable	0.891511	0.172872	stable	2.49047	2.71e-09	Up	0.393281	0.422437	stable	1.99224	4.39e-07	Up	1.59896	2e-05	Up		0.0499191	0.0759541	0.0435894	0.105017	0.0695504	0.0890452	0.14676	0.100433	0.0798103	0.333553	0.393088	0.379158
ENSG00000012048	BRCA1	BRCA1 DNA repair associated [Source:HGNC Symbol;Acc:HGNC:1100]	-1.04306	9.09e-26	Down	-0.196348	0.14254	stable	0.0704247	0.509708	stable	0.846716	7.71e-17	stable	1.11349	1.26e-29	Up	0.266773	0.00675891	stable		11.0608	10.9558	11.617	6.66201	5.19674	6.19818	9.79021	9.81596	10.6351	13.8741	14.3082	12.887
ENSG00000012061	ERCC1	ERCC excision repair 1, endonuclease non-catalytic subunit [Source:HGNC Symbol;Acc:HGNC:3433]	0.16067	0.0944644	stable	-0.0287425	0.883538	stable	-0.141515	0.141201	stable	-0.189413	0.0460872	stable	-0.302185	0.0018541	stable	-0.112772	0.251902	stable		389.831	426.362	451.367	497.649	585.609	486.587	426.746	426.234	428.22	447.205	455.463	432.561
ENSG00000012124	CD22	CD22 molecule [Source:HGNC Symbol;Acc:HGNC:1643]	4.75151	5.6e-23	Up	1.06808	0.191226	stable	4.77078	2.43e-23	Up	-3.68343	1.08e-22	Down	0.0192684	0.964252	stable	3.7027	3.66e-23	Up		0.134089	0.118704	0.0936694	3.71695	3.15521	3.56205	0.165986	0.29883	0.285841	4.90592	3.20703	2.99627
ENSG00000012171	SEMA3B	semaphorin 3B [Source:HGNC Symbol;Acc:HGNC:10724]	0.955053	1.12e-18	stable	0.235913	0.134545	stable	1.15485	1.92e-27	Up	-0.71914	3.04e-11	stable	0.199795	0.111275	stable	0.918935	4.15e-18	stable		0.146724	0.13507	0.157199	0.305826	0.349963	0.288168	0.179557	0.179073	0.174655	0.39973	0.359743	0.376089
ENSG00000012174	MBTPS2	membrane bound transcription factor peptidase, site 2 [Source:HGNC Symbol;Acc:HGNC:15455]	-0.729785	1.15e-19	stable	-0.0518817	0.73393	stable	-0.820093	9.94e-25	stable	0.677903	5.85e-17	stable	-0.0903078	0.429896	stable	-0.768211	1.14e-21	stable		22.3148	23.5567	22.3209	15.3848	13.027	17.2374	22.2596	22.7288	22.8635	14.3694	15.7103	14.813
ENSG00000012211	PRICKLE3	prickle planar cell polarity protein 3 [Source:HGNC Symbol;Acc:HGNC:6645]	-1.11787	4.52e-10	Down	-0.131358	0.665095	stable	-1.21284	9.06e-12	Down	0.986516	6.28e-08	stable	-0.0949622	0.75413	stable	-1.08148	2.19e-09	Down		0.759259	0.972282	0.822823	0.378196	0.508594	0.424588	0.727068	0.833623	0.839802	0.408414	0.474173	0.397799
ENSG00000012232	EXTL3	exostosin like glycosyltransferase 3 [Source:HGNC Symbol;Acc:HGNC:3518]	-1.26104	6.53e-131	Down	-0.494644	2.83e-20	stable	-1.61744	4.59e-212	Down	0.7664	7.34e-48	stable	-0.356399	2.14e-10	stable	-1.1228	1.01e-100	Down		405.37	422.886	409.091	201.54	177.731	193.587	297.688	301.121	306.993	150.901	160.304	157.398
ENSG00000012660	ELOVL5	ELOVL fatty acid elongase 5 [Source:HGNC Symbol;Acc:HGNC:21308]	0.195833	6.36e-05	stable	0.0174598	0.866218	stable	0.498633	1.11e-26	stable	-0.178373	0.000302143	stable	0.3028	2.95e-10	stable	0.481173	8.51e-25	stable		6.47025	6.38924	6.40483	8.21021	7.82615	8.45493	6.64098	6.59197	6.87908	10.6496	10.5707	10.417
ENSG00000012779	ALOX5	arachidonate 5-lipoxygenase [Source:HGNC Symbol;Acc:HGNC:435]	-0.213533	0.820861	stable	1.23668	0.224376	stable	0.676097	0.396313	stable	1.45021	0.0552625	stable	0.889631	0.353303	stable	-0.560582	0.451406	stable		0.196894	0.0871515	0.0687712	0.15594	0.0975379	0.0864537	0.487462	0.243776	0.146903	0.350833	0.084092	0.231562
ENSG00000012822	CALCOCO1	calcium binding and coiled-coil domain 1 [Source:HGNC Symbol;Acc:HGNC:29306]	0.5813	3.09e-20	stable	0.276894	0.000170037	stable	0.536635	1.48e-17	stable	-0.304406	2.13e-06	stable	-0.0446645	0.631118	stable	0.259741	5.45e-05	stable		24.37	24.212	27.0471	42.8242	41.4007	41.2611	33.2986	30.4187	30.803	41.614	43.9098	41.9399
ENSG00000012963	UBR7	ubiquitin protein ligase E3 component n-recognin 7 [Source:HGNC Symbol;Acc:HGNC:20344]	-0.553848	1.12e-12	stable	-0.0279278	0.865391	stable	-0.403267	2.03e-07	stable	0.52592	1.97e-11	stable	0.150581	0.118689	stable	-0.375339	1.61e-06	stable		43.8713	47.1942	45.1082	33.9863	33.0958	35.8577	44.7236	47.1282	45.892	42.3529	36.836	40.4339
ENSG00000012983	MAP4K5	mitogen-activated protein kinase kinase kinase kinase 5 [Source:HGNC Symbol;Acc:HGNC:6867]	-0.269937	4.69e-05	stable	0.124172	0.175881	stable	-0.198174	0.00300535	stable	0.394109	1.4e-09	stable	0.0717633	0.422867	stable	-0.322345	7.17e-07	stable		0.948846	0.957721	0.915002	0.886461	0.778552	0.932998	1.09106	1.05326	1.02951	0.914212	1.00178	0.943294
ENSG00000013016	EHD3	EH domain containing 3 [Source:HGNC Symbol;Acc:HGNC:3244]	-0.531316	8.37e-07	stable	-0.504708	2.6e-05	stable	-0.33697	0.00195779	stable	0.0266082	0.84632	stable	0.194347	0.143533	stable	0.167738	0.15244	stable		7.17697	7.54574	7.47151	5.4283	5.26597	6.35438	5.42563	5.0699	5.63021	7.49865	7.28084	5.68184
ENSG00000013275	PSMC4	proteasome 26S subunit, ATPase 4 [Source:HGNC Symbol;Acc:HGNC:9551]	0.0884302	0.323483	stable	-0.330864	0.000340634	stable	-0.128925	0.133032	stable	-0.419294	2.08e-07	stable	-0.217355	0.0159552	stable	0.201939	0.0163386	stable		8.32811	7.68942	8.26402	8.99943	10.2491	9.38982	6.28036	6.64104	6.98522	8.55626	8.43572	8.81025
ENSG00000013288	MAN2B2	mannosidase alpha class 2B member 2 [Source:HGNC Symbol;Acc:HGNC:29623]	0.0540803	0.680439	stable	-0.145661	0.411238	stable	0.0704969	0.574034	stable	-0.199742	0.0945859	stable	0.0164165	0.931873	stable	0.216158	0.0643085	stable		1.33175	1.55414	1.3389	1.51145	1.72707	1.63238	1.34174	1.34608	1.25392	1.62908	1.66541	1.85253
ENSG00000013293	SLC7A14	solute carrier family 7 member 14 [Source:HGNC Symbol;Acc:HGNC:29326]	1.07704	0.252299	stable	2.18078	0.0317889	Up	3.40086	9.83e-06	Up	1.10373	0.12007	stable	2.32382	0.000387305	Up	1.22008	0.0328954	Up		0.000408627	0.000452177	0.001903	0.00283178	0.00253033	0.000897114	0.00354081	0.00556516	0.00348432	0.0106789	0.0135254	0.00881053
ENSG00000013297	CLDN11	claudin 11 [Source:HGNC Symbol;Acc:HGNC:8514]	1.94658	1.87e-11	Up	0.71162	0.0878103	stable	3.19573	9.01e-31	Up	-1.23496	7.39e-06	Down	1.24915	4.88e-07	Up	2.48411	8.81e-22	Up		0.00842683	0.00438821	0.00721402	0.0208564	0.0343782	0.0310156	0.00981776	0.00828527	0.0155861	0.0574111	0.0823013	0.074572
ENSG00000013306	SLC25A39	solute carrier family 25 member 39 [Source:HGNC Symbol;Acc:HGNC:24279]	-0.11737	0.247852	stable	-0.174536	0.179392	stable	-0.463913	4.35e-07	stable	-0.0571665	0.600131	stable	-0.346543	0.0004502	stable	-0.289377	0.00224984	stable		27.737	26.1013	27.7696	26.5225	31.4748	25.3728	23.9391	24.5568	26.0795	22.9985	22.294	23.4515
ENSG00000013364	MVP	major vault protein [Source:HGNC Symbol;Acc:HGNC:7531]	-0.592015	7.07e-05	stable	0.0326376	0.916135	stable	-0.891669	1.76e-09	stable	0.624653	2.76e-05	stable	-0.299654	0.109592	stable	-0.924306	4.77e-10	stable		10.8028	11.7721	12.0027	8.90325	8.76072	7.76515	12.7616	10.7272	12.917	7.42593	6.73332	7.47028
ENSG00000013374	NUB1	negative regulator of ubiquitin like proteins 1 [Source:HGNC Symbol;Acc:HGNC:17623]	0.200358	0.0057738	stable	0.135897	0.170508	stable	0.173254	0.0169593	stable	-0.0644613	0.419311	stable	-0.0271039	0.809033	stable	0.0373573	0.648439	stable		452.958	449.251	453.117	564.821	546.342	617.635	511.002	523.769	501.81	635.95	571.341	569.438
ENSG00000013375	PGM3	phosphoglucomutase 3 [Source:HGNC Symbol;Acc:HGNC:8907]	-0.263427	0.000299229	stable	-0.00500388	0.97693	stable	-0.239621	0.00094828	stable	0.258423	0.000409922	stable	0.0238066	0.839114	stable	-0.234617	0.00128899	stable		35.9214	35.6928	35.8053	33.8246	30.3343	35.1716	37.9967	34.4062	38.017	37.111	35.6475	33.0645
ENSG00000013392	RWDD2A	RWD domain containing 2A [Source:HGNC Symbol;Acc:HGNC:21385]	0.525733	3.88e-05	stable	-0.0969966	0.681905	stable	0.423777	0.000989362	stable	-0.622729	1.12e-06	stable	-0.101956	0.563779	stable	0.520774	5.03e-05	stable		8.92998	7.7257	9.18165	12.951	15.5693	12.7561	7.7523	7.98348	9.14728	14.4652	12.3333	13.4802
ENSG00000013441	CLK1	CDC like kinase 1 [Source:HGNC Symbol;Acc:HGNC:2068]	0.896221	4.54e-34	stable	0.159002	0.132213	stable	0.499781	2.59e-11	stable	-0.737219	2.08e-23	stable	-0.39644	2.32e-07	stable	0.340779	7.48e-06	stable		3.45764	3.85513	4.15933	8.29435	7.93542	7.43399	4.47967	4.33332	4.39194	6.07238	6.44134	6.32516
ENSG00000013503	POLR3B	RNA polymerase III subunit B [Source:HGNC Symbol;Acc:HGNC:30348]	0.0375767	0.770525	stable	0.137365	0.411171	stable	-0.224094	0.0438113	stable	0.0997886	0.403618	stable	-0.26167	0.0309505	stable	-0.361459	0.000787148	stable		15.7974	14.9756	13.6295	17.9318	14.4343	18.2448	16.2111	16.7238	17.4685	15.6176	13.5708	15.0285
ENSG00000013523	ANGEL1	angel homolog 1 [Source:HGNC Symbol;Acc:HGNC:19961]	-0.0338547	0.68187	stable	0.208442	0.0132854	stable	0.564862	7.3e-18	stable	0.242297	0.000535762	stable	0.598717	1.26e-19	stable	0.35642	7.38e-08	stable		0.953715	0.896469	0.975499	1.06291	0.953798	1.04512	1.12706	1.11211	1.1287	1.65721	1.66379	1.53997
ENSG00000013561	RNF14	ring finger protein 14 [Source:HGNC Symbol;Acc:HGNC:10058]	-0.832385	1.38e-41	stable	-0.141554	0.0887751	stable	-1.70969	5.32e-161	Down	0.690831	1.42e-28	stable	-0.8773	6.19e-41	stable	-1.56813	3.32e-134	Down		19.4828	19.2101	20.2935	12.3438	12.0049	12.4094	18.2601	18.5723	18.3261	7.54231	6.88178	6.56112
ENSG00000013563	DNASE1L1	deoxyribonuclease 1 like 1 [Source:HGNC Symbol;Acc:HGNC:2957]	0.00194904	0.992965	stable	0.018065	0.965454	stable	-0.0371168	0.858894	stable	0.016116	0.942932	stable	-0.0390659	0.893017	stable	-0.0551819	0.79097	stable		0.233933	0.254041	0.355252	0.325093	0.332902	0.275931	0.259003	0.284236	0.332969	0.348652	0.305627	0.299045
ENSG00000013573	DDX11	DEAD/H-box helicase 11 [Source:HGNC Symbol;Acc:HGNC:2736]	0.0312759	0.735601	stable	0.0245917	0.8841	stable	0.334533	9.07e-06	stable	-0.00668426	0.946923	stable	0.303257	0.000126161	stable	0.309941	4.48e-05	stable		3.99353	4.22383	4.18201	4.60451	4.73814	4.718	4.32078	4.15221	4.52464	5.86563	6.56328	5.74758
ENSG00000013583	HEBP1	heme binding protein 1 [Source:HGNC Symbol;Acc:HGNC:17176]	0.438915	0.00016979	stable	-0.0895544	0.672982	stable	0.268901	0.0247815	stable	-0.528469	5.65e-06	stable	-0.170014	0.238141	stable	0.358455	0.0025464	stable		18.6389	16.8719	16.8913	25.1353	29.8629	23.8519	17.3773	16.7984	16.6807	25.891	22.0528	25.4425
ENSG00000013588	GPRC5A	G protein-coupled receptor class C group 5 member A [Source:HGNC Symbol;Acc:HGNC:9836]	1.08306	0.0857622	stable	-0.626437	0.587188	stable	-0.395126	0.592502	stable	-1.7095	0.00975272	Down	-1.47818	0.0316615	Down	0.231311	0.778835	stable		0.0313058	0.0484992	0.0874759	0.192155	0.0775416	0.116841	0.0542538	0.0232559	0.0333676	0.0297502	0.0534818	0.061363
ENSG00000013619	MAMLD1	mastermind like domain containing 1 [Source:HGNC Symbol;Acc:HGNC:2568]	-1.7551	3.82e-10	Down	-0.953348	0.00195409	stable	-2.64258	3.51e-17	Down	0.80175	0.0105048	stable	-0.887477	0.0281071	stable	-1.68923	4.83e-07	Down		0.0401284	0.0455893	0.0442284	0.0158908	0.0112647	0.0152705	0.0231812	0.0231855	0.0228113	0.00953361	0.00856925	0.00629251
ENSG00000013725	CD6	CD6 molecule [Source:HGNC Symbol;Acc:HGNC:1691]	-1.394	0.013478	Down	0.355537	0.668466	stable	-1.95883	0.000922148	Down	1.74953	0.00137338	Up	-0.564835	0.532956	stable	-2.31437	6.23e-05	Down		0.289751	0.363383	0.314858	0.0764943	0.191383	0.14843	0.454324	0.454408	0.370602	0.0688385	0.12375	0.0946578
ENSG00000013810	TACC3	transforming acidic coiled-coil containing protein 3 [Source:HGNC Symbol;Acc:HGNC:11524]	-0.595861	8.33e-15	stable	-0.379436	8.98e-06	stable	0.174249	0.0281008	stable	0.216425	0.00844094	stable	0.77011	4.44e-24	stable	0.553685	3.16e-13	stable		22.2101	21.1914	24.127	15.5919	17.2404	16.7531	17.7907	18.5637	17.2024	28.2511	29.8186	30.4406
ENSG00000014123	UFL1	UFM1 specific ligase 1 [Source:HGNC Symbol;Acc:HGNC:23039]	-0.16279	0.0594255	stable	0.131515	0.269744	stable	-0.326298	6.57e-05	stable	0.294305	0.000362325	stable	-0.163508	0.0936209	stable	-0.457813	1.27e-08	stable		366.698	369.424	340.355	366.354	315.01	386.631	399.919	404.586	412.124	326.488	368.903	303.816
ENSG00000014138	POLA2	DNA polymerase alpha 2, accessory subunit [Source:HGNC Symbol;Acc:HGNC:30073]	-0.355362	0.124196	stable	-0.419925	0.170508	stable	-0.0299582	0.906192	stable	-0.0645631	0.814997	stable	0.325404	0.224419	stable	0.389967	0.0892424	stable		0.00461083	0.00554869	0.00603926	0.0044506	0.00542479	0.00417564	0.00420938	0.00492375	0.00337872	0.00657259	0.00578467	0.00604401
ENSG00000014164	ZC3H3	zinc finger CCCH-type containing 3 [Source:HGNC Symbol;Acc:HGNC:28972]	-0.310856	0.000608197	stable	-0.20771	0.0779205	stable	-0.268939	0.00281561	stable	0.103146	0.307509	stable	0.0419163	0.765841	stable	-0.0612298	0.552299	stable		0.262539	0.268385	0.275099	0.243411	0.245663	0.231927	0.240906	0.239919	0.238966	0.278701	0.253179	0.246276
ENSG00000014216	CAPN1	calpain 1 [Source:HGNC Symbol;Acc:HGNC:1476]	-0.315076	1.04e-05	stable	-0.185461	0.0408003	stable	-0.433162	6.66e-10	stable	0.129615	0.0904324	stable	-0.118086	0.185532	stable	-0.247701	0.000637575	stable		1.78257	1.75338	1.89543	1.57322	1.73099	1.53653	1.60411	1.67791	1.64413	1.57277	1.59292	1.51027
ENSG00000014257	ACP3	acid phosphatase 3 [Source:HGNC Symbol;Acc:HGNC:125]	0.462882	1.23e-06	stable	0.708446	4.34e-13	stable	0.502138	9.09e-08	stable	0.245564	0.00993315	stable	0.0392563	0.788513	stable	-0.206308	0.0298556	stable		2.87857	3.04362	2.67642	4.56498	3.93232	4.65467	4.84009	4.77422	4.88605	5.02903	4.57071	4.572
ENSG00000014641	MDH1	malate dehydrogenase 1 [Source:HGNC Symbol;Acc:HGNC:6970]	-0.0988133	0.243718	stable	-0.308701	0.000440797	stable	-1.26156	2.88e-64	Down	-0.209887	0.00862338	stable	-1.16275	3.59e-54	Down	-0.952859	7.15e-37	stable		2.41347	2.39916	2.55568	2.46115	2.74975	2.41383	2.01964	2.00568	2.11102	1.21455	1.12218	1.23271
ENSG00000014824	SLC30A9	solute carrier family 30 member 9 [Source:HGNC Symbol;Acc:HGNC:1329]	0.016379	0.798331	stable	0.0226494	0.831887	stable	0.0283154	0.638025	stable	0.00627039	0.925519	stable	0.0119364	0.891658	stable	0.00566601	0.932774	stable		1.18571	1.1747	1.20128	1.38217	1.24054	1.3751	1.23116	1.25191	1.24902	1.37554	1.4636	1.38321
ENSG00000014914	MTMR11	myotubularin related protein 11 [Source:HGNC Symbol;Acc:HGNC:24307]	0.911278	5.44e-10	stable	0.0601043	0.857484	stable	1.22627	5.27e-18	Up	-0.851174	7.99e-09	stable	0.314992	0.039572	stable	1.16617	2.51e-16	Up		0.162641	0.198154	0.214223	0.391965	0.374363	0.429203	0.225733	0.191197	0.199618	0.499587	0.55079	0.507175
ENSG00000014919	COX15	cytochrome c oxidase assembly homolog COX15 [Source:HGNC Symbol;Acc:HGNC:2263]	-0.0779536	0.344154	stable	-0.0757148	0.539946	stable	-0.0894107	0.26331	stable	0.00223876	0.982451	stable	-0.0114572	0.929439	stable	-0.0136959	0.881754	stable		2.98871	2.95085	2.85871	3.16798	3.03768	3.04601	2.90869	2.84862	2.85875	3.32683	3.00957	3.27504
ENSG00000015133	CCDC88C	coiled-coil domain containing 88C [Source:HGNC Symbol;Acc:HGNC:19967]	-0.609915	8.75e-10	stable	-0.457372	4.24e-05	stable	-1.08899	1.26e-27	Down	0.152543	0.175538	stable	-0.479075	1.34e-05	stable	-0.631618	1.5e-09	stable		0.74192	0.693933	0.712114	0.591316	0.492232	0.476289	0.545303	0.554972	0.515421	0.3882	0.401979	0.384121
ENSG00000015153	YAF2	YY1 associated factor 2 [Source:HGNC Symbol;Acc:HGNC:17363]	0.164674	0.0292482	stable	-0.003007	0.986566	stable	-0.0123332	0.888251	stable	-0.167681	0.0270161	stable	-0.177007	0.0303474	stable	-0.00932618	0.919685	stable		17.3875	18.2409	18.8966	22.5645	22.26	22.9665	17.835	19.9577	18.3131	20.8992	21.7468	20.1787
ENSG00000015171	ZMYND11	zinc finger MYND-type containing 11 [Source:HGNC Symbol;Acc:HGNC:16966]	0.0153125	0.860975	stable	-0.00176444	0.991386	stable	-0.0413985	0.607579	stable	-0.0170769	0.845448	stable	-0.056711	0.571039	stable	-0.0396341	0.627816	stable		65.9167	64.7808	64.7297	77.0788	65.1072	77.1027	68.0865	68.5339	64.8159	71.7231	79.5827	69.5798
ENSG00000015285	WAS	WASP actin nucleation promoting factor [Source:HGNC Symbol;Acc:HGNC:12731]	-0.368688	0.415039	stable	0.415321	0.505415	stable	-0.571041	0.188257	stable	0.784009	0.057553	stable	-0.202353	0.753211	stable	-0.986362	0.0152447	stable		2.03173	2.06091	1.67555	2.17903	1.2581	1.48684	2.51503	2.72512	2.70693	1.10617	2.16934	1.24451
ENSG00000015413	DPEP1	dipeptidase 1 [Source:HGNC Symbol;Acc:HGNC:3002]	0.0195687	0.957715	stable	-0.435479	0.340627	stable	0.515003	0.0725181	stable	-0.455048	0.159381	stable	0.495434	0.129805	stable	0.950482	0.00113428	stable		3.01387	3.17626	2.75703	3.12581	3.91028	3.07206	2.57603	2.04343	2.21806	5.54069	3.83095	5.48557
ENSG00000015475	BID	BH3 interacting domain death agonist [Source:HGNC Symbol;Acc:HGNC:1050]	0.317094	0.0411845	stable	-0.0757637	0.802419	stable	0.536418	0.000244717	stable	-0.392858	0.0109995	stable	0.219323	0.218879	stable	0.612181	3.12e-05	stable		1.22191	1.43664	1.38221	2.06884	2.00337	1.50135	1.38366	1.28076	1.28758	2.29269	2.17938	2.32704
ENSG00000015479	MATR3	matrin 3 [Source:HGNC Symbol;Acc:HGNC:6912]	-0.326227	0.261984	stable	0.218792	0.628091	stable	-0.155572	0.602449	stable	0.545019	0.0488071	stable	0.170655	0.663503	stable	-0.374364	0.178276	stable		0.0822964	0.117852	0.131041	0.132993	0.0554566	0.102295	0.130337	0.130361	0.135445	0.112135	0.138266	0.0948885
ENSG00000015520	NPC1L1	NPC1 like intracellular cholesterol transporter 1 [Source:HGNC Symbol;Acc:HGNC:7898]	-1.63887	0.000155532	Down	-1.09589	0.0361363	Down	-1.94834	8.57e-06	Down	0.542972	0.2855	stable	-0.309477	0.667074	stable	-0.852449	0.0846121	stable		0.169755	0.152308	0.235031	0.099926	0.039774	0.0553992	0.0965488	0.0681647	0.102693	0.0654	0.034291	0.0674472
ENSG00000015532	XYLT2	xylosyltransferase 2 [Source:HGNC Symbol;Acc:HGNC:15517]	-0.273959	0.000953173	stable	-0.0964262	0.463473	stable	-0.712001	7.75e-19	stable	0.177533	0.0397336	stable	-0.438041	2.53e-07	stable	-0.615575	3.58e-14	stable		80.5815	80.8798	79.8631	75.9062	78.014	67.5038	81.445	72.9108	78.5288	57.1081	57.174	56.9485
ENSG00000015568	RGPD5	RANBP2 like and GRIP domain containing 5 [Source:HGNC Symbol;Acc:HGNC:32418]	-1.21047	0.0031973	Down	-0.502575	0.423484	stable	-1.46468	0.000294658	Down	0.707895	0.101024	stable	-0.254207	0.678285	stable	-0.962102	0.0217789	stable		0.0297738	0.0642584	0.0218805	0.0179783	0.0169984	0.0206298	0.0313671	0.0324187	0.0207064	0.0163044	0.0187135	0.0138657
ENSG00000015676	NUDCD3	NudC domain containing 3 [Source:HGNC Symbol;Acc:HGNC:22208]	-0.402978	1.6e-11	stable	-0.223881	0.00149564	stable	-0.458151	9.91e-15	stable	0.179097	0.00465214	stable	-0.0551725	0.522582	stable	-0.23427	0.000147669	stable		26.8731	28.8144	26.5804	22.9646	22.5942	23.4939	25.2268	23.5734	23.8894	23.2476	23.6075	22.7587
ENSG00000016082	ISL1	ISL LIM homeobox 1 [Source:HGNC Symbol;Acc:HGNC:6132]	1.76871	2.28e-216	Up	-0.390741	3.43e-09	stable	1.90706	2.25e-253	Up	-2.15945	0	Down	0.138346	0.0307692	stable	2.2978	0	Up		0.0629438	0.0604726	0.0618513	0.230385	0.231091	0.239173	0.0501282	0.0482091	0.0475291	0.279896	0.261453	0.2662
ENSG00000016391	CHDH	choline dehydrogenase [Source:HGNC Symbol;Acc:HGNC:24288]	-0.262997	0.0254218	stable	0.172646	0.295182	stable	-0.274706	0.0174565	stable	0.435643	0.000117647	stable	-0.0117091	0.95435	stable	-0.447352	6.24e-05	stable		3.13416	2.79317	3.20001	2.72104	2.62241	3.10177	3.57592	3.47241	3.56478	2.9068	3.32398	2.55628
ENSG00000016864	GLT8D1	glycosyltransferase 8 domain containing 1 [Source:HGNC Symbol;Acc:HGNC:24870]	0.809202	1.72e-21	stable	0.00886048	0.967349	stable	0.857578	2.59e-24	stable	-0.800341	7.24e-21	stable	0.0483765	0.706136	stable	0.848718	1.17e-23	stable		2.44521	2.51841	2.46291	4.63561	5.22865	4.56924	2.60391	2.3984	2.70125	5.22693	5.05033	5.35487
ENSG00000017260	ATP2C1	ATPase secretory pathway Ca2+ transporting 1 [Source:HGNC Symbol;Acc:HGNC:13211]	-0.313267	2.08e-05	stable	-0.0637038	0.61519	stable	0.0734935	0.360599	stable	0.249563	0.000858577	stable	0.386761	2.19e-07	stable	0.137197	0.074369	stable		0.720397	0.722088	0.667037	0.649151	0.582087	0.653738	0.692971	0.703181	0.686599	0.937431	0.84961	0.794257
ENSG00000017483	SLC38A5	solute carrier family 38 member 5 [Source:HGNC Symbol;Acc:HGNC:18070]	0.876573	0.00483455	stable	0.240595	0.681782	stable	2.0816	5.7e-14	Up	-0.635978	0.0411048	stable	1.20503	2.58e-06	Up	1.84101	1.07e-11	Up		0.583182	0.677603	0.712928	1.29904	1.33615	1.37636	0.866289	0.722041	0.808068	3.49842	3.54928	2.65772
ENSG00000017797	RALBP1	ralA binding protein 1 [Source:HGNC Symbol;Acc:HGNC:9841]	-0.380661	2.04e-11	stable	0.0286668	0.800151	stable	-0.22411	9.24e-05	stable	0.409328	5.86e-13	stable	0.156551	0.0158547	stable	-0.252777	9.61e-06	stable		141.588	138.17	138.351	122.8	110.018	123.58	147.641	142.237	150.095	138.226	139.468	138.388
ENSG00000018189	RUFY3	RUN and FYVE domain containing 3 [Source:HGNC Symbol;Acc:HGNC:30285]	-0.0991372	0.181025	stable	0.043823	0.732057	stable	-0.0292584	0.712756	stable	0.14296	0.0471919	stable	0.0698788	0.451536	stable	-0.0730814	0.329285	stable		7.95338	8.18381	8.39399	8.76859	7.75839	8.87796	8.67537	8.73453	8.66986	9.69313	9.52875	8.73116
ENSG00000018236	CNTN1	contactin 1 [Source:HGNC Symbol;Acc:HGNC:2171]	1.95142	6.77e-32	Up	0.326213	0.231559	stable	1.26342	1.55e-13	Up	-1.62521	1.03e-23	Down	-0.687994	9.91e-06	stable	0.937211	2.45e-08	stable		2.80175	1.91774	2.01772	10.8376	9.12175	9.09976	3.07492	2.93244	2.77077	5.69563	6.41479	6.76562
ENSG00000018280	SLC11A1	solute carrier family 11 member 1 [Source:HGNC Symbol;Acc:HGNC:10907]	-0.475736	0.15515	stable	-0.610036	0.169696	stable	-0.736696	0.0229311	stable	-0.1343	0.734707	stable	-0.26096	0.569197	stable	-0.12666	0.747526	stable		0.0250084	0.0255449	0.0410616	0.0228538	0.0254127	0.0246365	0.0174631	0.0214359	0.0225546	0.0243751	0.0232788	0.0163398
ENSG00000018408	WWTR1	WW domain containing transcription regulator 1 [Source:HGNC Symbol;Acc:HGNC:24042]	-1.53827	1.11e-124	Down	-0.0163649	0.907403	stable	-1.81087	1.58e-169	Down	1.52191	1.93e-121	Up	-0.272602	0.000357155	stable	-1.79451	8.7e-166	Down		4.00046	3.93579	4.04181	1.57493	1.38321	1.6166	3.97084	4.10765	4.13654	1.37733	1.35535	1.24002
ENSG00000018510	AGPS	alkylglycerone phosphate synthase [Source:HGNC Symbol;Acc:HGNC:327]	-0.545652	2.53e-10	stable	-0.0295154	0.873687	stable	-0.429463	6.75e-07	stable	0.516136	2.59e-09	stable	0.116189	0.310428	stable	-0.399948	4.24e-06	stable		0.998065	0.964196	1.0626	0.819354	0.638637	0.843927	1.02575	1.01096	1.02044	0.869726	0.93609	0.806514
ENSG00000018607	ZNF285CP	zinc finger protein 285C, pseudogene [Source:HGNC Symbol;Acc:HGNC:33228]	0.705917	0.171325	stable	0.605118	0.431466	stable	0.495722	0.347362	stable	-0.100799	0.858204	stable	-0.210195	0.764828	stable	-0.109397	0.84445	stable		0.00642878	0.0135165	0.00449089	0.0133654	0.018312	0.0127026	0.0151203	0.00875546	0.0143896	0.0152734	0.00960988	0.0151214
ENSG00000018610	STEEP1	STING1 ER exit protein 1 [Source:HGNC Symbol;Acc:HGNC:26239]	0.0743157	0.490477	stable	-0.0560066	0.759905	stable	-0.00172544	0.989004	stable	-0.130322	0.208556	stable	-0.0760412	0.568316	stable	0.0542812	0.621302	stable		9.93137	9.73958	10.3935	11.7101	12.7487	10.6568	9.32395	10.3964	10.0948	11.5654	11.6912	11.6335
ENSG00000018625	ATP1A2	ATPase Na+/K+ transporting subunit alpha 2 [Source:HGNC Symbol;Acc:HGNC:800]	-0.941121	3.88e-38	stable	0.253225	0.00286958	stable	-1.00548	8.35e-44	Down	1.19435	1.95e-61	Up	-0.0643624	0.561967	stable	-1.25871	8.98e-69	Down		3.17403	3.16729	3.05058	1.9287	1.62368	1.87283	4.01296	3.82908	3.71333	1.70001	1.94987	1.78786
ENSG00000018699	TTC27	tetratricopeptide repeat domain 27 [Source:HGNC Symbol;Acc:HGNC:25986]	0.140726	0.150517	stable	0.0404337	0.827499	stable	0.252474	0.00583045	stable	-0.100293	0.321245	stable	0.111748	0.335729	stable	0.212041	0.0226592	stable		0.0276121	0.029398	0.0273893	0.0334525	0.0353735	0.0344838	0.0299446	0.0290676	0.0304944	0.0383327	0.0367387	0.0416402
ENSG00000018869	ZNF582	zinc finger protein 582 [Source:HGNC Symbol;Acc:HGNC:26421]	0.80063	3.77e-06	stable	0.219275	0.457512	stable	0.955846	1.42e-08	stable	-0.581355	0.000816615	stable	0.155215	0.476022	stable	0.736571	1.15e-05	stable		0.102172	0.118142	0.0855407	0.201163	0.190513	0.200368	0.110844	0.129342	0.127255	0.253647	0.227989	0.210394
ENSG00000019102	VSIG2	V-set and immunoglobulin domain containing 2 [Source:HGNC Symbol;Acc:HGNC:17149]	-1.2063	0.139533	stable	0.57981	0.61519	stable	-0.430068	0.590218	stable	1.78611	0.0203998	Up	0.776237	0.460378	stable	-1.00988	0.164829	stable		1.60907	1.63218	0.468347	0.265497	0.830318	0.735961	2.48979	0.830084	2.42965	1.75212	0.859027	0.657077
ENSG00000019144	PHLDB1	pleckstrin homology like domain family B member 1 [Source:HGNC Symbol;Acc:HGNC:23697]	-0.291743	8.77e-06	stable	-0.0304151	0.815548	stable	-0.461205	7.12e-13	stable	0.261328	8.19e-05	stable	-0.169462	0.0241192	stable	-0.43079	2.81e-11	stable		358.926	353.982	347.141	324.909	308.01	328.268	373.462	352.537	345.476	291.867	324.581	279.407
ENSG00000019485	PRDM11	PR/SET domain 11 [Source:HGNC Symbol;Acc:HGNC:13996]	-0.185199	0.123915	stable	0.120774	0.507766	stable	-0.344765	0.00247993	stable	0.305973	0.0079848	stable	-0.159566	0.269163	stable	-0.465538	3.18e-05	stable		12.1084	12.0016	10.5328	11.662	9.7044	12.4752	13.6184	12.957	12.3344	10.4794	12.1344	9.17148
ENSG00000019505	SYT13	synaptotagmin 13 [Source:HGNC Symbol;Acc:HGNC:14962]	0.191075	0.442229	stable	0.0214951	0.968332	stable	-0.145096	0.568013	stable	-0.16958	0.503984	stable	-0.336171	0.220629	stable	-0.166591	0.511693	stable		7.3481	7.91726	6.07865	10.2419	7.42392	9.33973	7.18108	6.46417	8.65647	6.8911	8.77489	6.82253
ENSG00000019549	SNAI2	snail family transcriptional repressor 2 [Source:HGNC Symbol;Acc:HGNC:11094]	-0.231669	0.00893067	stable	0.0864455	0.541545	stable	-0.403524	2.37e-06	stable	0.318115	0.000245227	stable	-0.171855	0.0964774	stable	-0.48997	7.59e-09	stable		2.7753	2.48796	2.47792	2.40845	2.51617	2.40056	2.81941	2.64958	3.01113	2.24999	2.36624	2.1949
ENSG00000019582	CD74	CD74 molecule [Source:HGNC Symbol;Acc:HGNC:1697]	-0.208873	0.00927164	stable	0.193973	0.0489432	stable	-0.620043	8.48e-16	stable	0.402847	1.53e-07	stable	-0.41117	4.27e-07	stable	-0.814017	1.07e-26	stable		0.89349	0.929308	0.927528	0.923468	0.851282	0.863988	1.0194	1.1276	1.09641	0.665063	0.705269	0.707491
ENSG00000019995	ZRANB1	zinc finger RANBP2-type containing 1 [Source:HGNC Symbol;Acc:HGNC:18224]	-0.155474	0.0790986	stable	0.0839848	0.542093	stable	-0.20987	0.0139525	stable	0.239458	0.00509985	stable	-0.054396	0.659898	stable	-0.293854	0.000445889	stable		3.9995	3.93298	3.87637	4.09959	3.37086	4.29438	4.44086	4.29741	4.18307	3.89569	4.10153	3.87488
ENSG00000020129	NCDN	neurochondrin [Source:HGNC Symbol;Acc:HGNC:17597]	-0.587845	1.07e-12	stable	-0.0477974	0.763682	stable	-0.724255	9.12e-19	stable	0.540048	9.33e-11	stable	-0.13641	0.208142	stable	-0.676458	2.56e-16	stable		0.397288	0.391304	0.397881	0.282918	0.307187	0.286706	0.397319	0.375869	0.410348	0.294141	0.270725	0.27052
ENSG00000020181	ADGRA2	adhesion G protein-coupled receptor A2 [Source:HGNC Symbol;Acc:HGNC:17849]	-0.19678	0.0393152	stable	-0.360268	0.000562347	stable	-1.12077	7.87e-36	Down	-0.163488	0.0956958	stable	-0.923988	4.15e-24	stable	-0.760499	1.01e-16	stable		3.03573	2.89673	2.69513	2.78619	2.58611	2.98825	2.39415	2.25206	2.29177	1.3991	1.80411	1.41469
ENSG00000020256	ZFP64	ZFP64 zinc finger protein [Source:HGNC Symbol;Acc:HGNC:15940]	-0.194849	0.0348291	stable	0.0137855	0.944395	stable	-0.0424705	0.67332	stable	0.208635	0.0238388	stable	0.152379	0.153919	stable	-0.056256	0.573391	stable		95.5903	94.4447	103.722	90.7717	97.4455	96.7222	102.632	103.255	99.9799	113.551	110.223	107.705
ENSG00000020426	MNAT1	MNAT1 component of CDK activating kinase [Source:HGNC Symbol;Acc:HGNC:7181]	0.1622	0.0770538	stable	-0.0313264	0.865411	stable	-0.218994	0.0148176	stable	-0.193527	0.0334485	stable	-0.381194	2.17e-05	stable	-0.187668	0.040515	stable		2.24904	2.35274	2.42889	2.99307	2.88427	2.84655	2.3961	2.24057	2.45284	2.18984	2.27671	2.53843
ENSG00000020577	SAMD4A	sterile alpha motif domain containing 4A [Source:HGNC Symbol;Acc:HGNC:23023]	-2.1562	1.49e-109	Down	-0.129631	0.384177	stable	-3.91071	7.17e-277	Down	2.02657	2.81e-96	Up	-1.75451	1.2e-51	Down	-3.78108	9.05e-258	Down		73.513	81.6665	72.3982	20.6262	15.5767	20.4112	71.7858	70.6896	72.1121	4.94222	7.00516	5.61446
ENSG00000020922	MRE11	MRE11 homolog, double strand break repair nuclease [Source:HGNC Symbol;Acc:HGNC:7230]	-0.0136221	0.87657	stable	0.106296	0.313988	stable	0.169241	0.0181557	stable	0.119918	0.111168	stable	0.182863	0.0189472	stable	0.0629444	0.417369	stable		2.51228	2.48994	2.47223	2.92403	2.47555	2.81293	2.82054	2.73721	2.74527	3.23084	3.3892	3.15373
ENSG00000021300	PLEKHB1	pleckstrin homology domain containing B1 [Source:HGNC Symbol;Acc:HGNC:19079]	-0.159471	0.204091	stable	0.221887	0.159962	stable	0.498338	5.78e-06	stable	0.381358	0.00101643	stable	0.657809	4.12e-09	stable	0.276452	0.0141867	stable		2.71816	2.57339	2.35592	2.45178	2.46863	2.69368	2.89742	3.02883	3.27542	4.49352	3.87774	4.20313
ENSG00000021355	SERPINB1	serpin family B member 1 [Source:HGNC Symbol;Acc:HGNC:3311]	-0.0110378	0.917313	stable	0.0796178	0.574306	stable	0.171219	0.0477936	stable	0.0906556	0.331828	stable	0.182257	0.0593188	stable	0.0916013	0.315435	stable		207.78	196.965	215.955	214.354	238.109	231.216	226.297	215.077	234.961	280.929	254.607	276.351
ENSG00000021574	SPAST	spastin [Source:HGNC Symbol;Acc:HGNC:11233]	-0.0228303	0.843083	stable	0.0774389	0.632941	stable	-0.0476338	0.65755	stable	0.100269	0.334008	stable	-0.0248035	0.871643	stable	-0.125073	0.212833	stable		5.76391	6.36241	6.12447	7.11693	5.59038	7.24054	6.1713	7.12307	6.56223	6.55842	7.34398	6.62547
ENSG00000021645	NRXN3	neurexin 3 [Source:HGNC Symbol;Acc:HGNC:8010]	-0.646713	0.000648274	stable	1.28762	3.49e-13	Up	2.04031	1.12e-35	Up	1.93433	8.4e-29	Up	2.68702	1.97e-56	Up	0.752685	2.74e-06	stable		11.2397	9.29475	10.4125	8.37537	6.36122	7.164	26.1062	25.8866	26.0209	35.0297	55.4882	57.5059
ENSG00000021762	OSBPL5	oxysterol binding protein like 5 [Source:HGNC Symbol;Acc:HGNC:16392]	-0.221327	0.0363717	stable	0.0442825	0.827022	stable	-0.504547	5.57e-07	stable	0.26561	0.0110272	stable	-0.283219	0.0133285	stable	-0.548829	4.99e-08	stable		0.289494	0.28092	0.288075	0.255734	0.298464	0.264004	0.306289	0.303282	0.303813	0.225731	0.262076	0.216307
ENSG00000021776	AQR	aquarius intron-binding spliceosomal factor [Source:HGNC Symbol;Acc:HGNC:29513]	-0.498935	2.78e-10	stable	0.00230585	0.990265	stable	-0.450402	1.08e-08	stable	0.501241	2.51e-10	stable	0.0485333	0.690019	stable	-0.452708	9.85e-09	stable		15.773	15.2522	14.782	12.6522	10.3607	12.9888	16.7584	15.34	15.2613	13.2083	13.7527	12.039
ENSG00000021826	CPS1	carbamoyl-phosphate synthase 1 [Source:HGNC Symbol;Acc:HGNC:2323]	0.855149	1.14e-27	stable	0.235003	0.0191994	stable	1.9231	2.18e-138	Up	-0.620146	4.61e-15	stable	1.06795	1.17e-43	Up	1.6881	3.18e-107	Up		0.66089	0.646228	0.66211	1.36997	1.14761	1.44045	0.786807	0.795369	0.808574	2.58635	3.08958	3.00724
ENSG00000022267	FHL1	four and a half LIM domains 1 [Source:HGNC Symbol;Acc:HGNC:3702]	-1.03448	5.39e-41	Down	-0.804937	4.71e-24	stable	-0.646646	2.26e-17	stable	0.229539	0.00684175	stable	0.387831	3.4e-06	stable	0.158291	0.0621121	stable		3.7502	3.60345	3.66662	2.05956	1.9575	1.95275	2.23154	2.12391	2.15396	2.95653	2.81628	2.42177
ENSG00000022277	RTF2	replication termination factor 2 [Source:HGNC Symbol;Acc:HGNC:15890]	0.360752	6.63e-05	stable	-0.152483	0.25049	stable	0.281699	0.00200652	stable	-0.513235	9.95e-09	stable	-0.0790531	0.527278	stable	0.434182	1.33e-06	stable		18.3843	19.0256	18.9734	25.9966	28.946	25.3336	17.2762	16.013	18.9976	26.4159	25.3297	27.8504
ENSG00000022556	NLRP2	NLR family pyrin domain containing 2 [Source:HGNC Symbol;Acc:HGNC:22948]	1.14803	9.39e-37	Up	0.87556	8.22e-20	stable	-7.72311	2.22e-37	Down	-0.272466	0.00273623	stable	-8.87114	1.38e-48	Down	-8.59867	3.8e-46	Down		91.8512	86.1403	90.3637	214.146	226.938	219.298	172.54	165.465	170.102	0.545545	0	0.900195
ENSG00000022567	SLC45A4	solute carrier family 45 member 4 [Source:HGNC Symbol;Acc:HGNC:29196]	-0.121755	0.281857	stable	-0.0884021	0.622542	stable	0.0853698	0.447997	stable	0.0333531	0.793707	stable	0.207125	0.0825803	stable	0.173772	0.10728	stable		1.51898	1.42999	1.66668	1.68334	1.35173	1.66385	1.52349	1.43956	1.512	1.88132	1.88813	1.9172
ENSG00000022840	RNF10	ring finger protein 10 [Source:HGNC Symbol;Acc:HGNC:10055]	-0.565314	1.13e-28	stable	-0.126551	0.0612409	stable	-0.839605	8.64e-62	stable	0.438763	1.74e-17	stable	-0.274291	5.11e-07	stable	-0.713054	2.02e-44	stable		897.223	879.237	917.679	672.221	678.907	669.036	852.647	826.66	866.283	585.314	579.451	584.706
ENSG00000022976	ZNF839	zinc finger protein 839 [Source:HGNC Symbol;Acc:HGNC:20345]	0.219697	0.0826308	stable	-0.0296349	0.911072	stable	0.294924	0.0149297	stable	-0.249332	0.0482361	stable	0.0752267	0.660912	stable	0.324559	0.0076098	stable		6.8275	6.42188	6.18534	7.54075	9.14256	8.50176	6.89334	6.36629	6.413	9.5803	9.81862	8.3851
ENSG00000023041	ZDHHC6	zinc finger DHHC-type palmitoyltransferase 6 [Source:HGNC Symbol;Acc:HGNC:19160]	0.447652	1.47e-08	stable	-0.146664	0.216037	stable	0.542811	2.59e-12	stable	-0.594316	6.76e-14	stable	0.0951584	0.352271	stable	0.689475	1.04e-18	stable		32.8792	30.8158	35.4648	51.0844	49.4623	49.45	29.0648	30.1326	33.0492	55.0873	57.8439	54.9291
ENSG00000023171	GRAMD1B	GRAM domain containing 1B [Source:HGNC Symbol;Acc:HGNC:29214]	-0.576172	2.68e-05	stable	0.307687	0.0736788	stable	-0.424315	0.00188345	stable	0.883859	3.22e-11	stable	0.151857	0.417229	stable	-0.732002	2.49e-08	stable		90.7379	84.0844	85.2273	77.7061	51.7062	63.5513	113.356	117.512	101.757	69.433	80.2409	75.5619
ENSG00000023191	RNH1	ribonuclease/angiogenin inhibitor 1 [Source:HGNC Symbol;Acc:HGNC:10074]	0.153241	0.168189	stable	-0.0542118	0.78948	stable	-0.15244	0.167802	stable	-0.207452	0.0570598	stable	-0.305681	0.00678297	stable	-0.0982285	0.39505	stable		84.5461	89.6338	88.5532	104.014	123.466	96.4634	85.907	86.854	88.1678	91.8813	88.093	94.5468
ENSG00000023228	NDUFS1	NADH:ubiquinone oxidoreductase core subunit S1 [Source:HGNC Symbol;Acc:HGNC:7707]	-0.624795	1.42e-29	stable	-0.10565	0.185556	stable	-1.09407	3.08e-87	Down	0.519145	1.57e-20	stable	-0.469273	4.45e-16	stable	-0.988418	8.02e-71	stable		5.07529	5.10372	4.88858	3.67738	3.30091	3.87043	4.78835	4.85091	4.80862	2.73308	2.78024	2.69217
ENSG00000023287	RB1CC1	RB1 inducible coiled-coil 1 [Source:HGNC Symbol;Acc:HGNC:15574]	-0.446486	3.28e-06	stable	0.159938	0.250147	stable	-0.463044	1.17e-06	stable	0.606423	1.54e-10	stable	-0.0165586	0.921666	stable	-0.622982	3.73e-11	stable		0.102428	0.100123	0.101585	0.0896205	0.0661617	0.0923617	0.114553	0.119307	0.116664	0.079475	0.0940177	0.0831349
ENSG00000023318	ERP44	endoplasmic reticulum protein 44 [Source:HGNC Symbol;Acc:HGNC:18311]	-0.00800047	0.932597	stable	-0.0316915	0.833005	stable	0.118376	0.127379	stable	-0.0236911	0.795166	stable	0.126376	0.157527	stable	0.150067	0.0504557	stable		7.62084	6.75199	7.93872	8.00624	8.14033	8.4811	7.50348	7.40555	7.6044	9.52917	9.61986	9.01178
ENSG00000023330	ALAS1	5'-aminolevulinate synthase 1 [Source:HGNC Symbol;Acc:HGNC:396]	0.186634	0.00498383	stable	0.134248	0.132213	stable	-0.256304	0.000100414	stable	-0.0523866	0.478509	stable	-0.442938	7.64e-12	stable	-0.390552	1.37e-09	stable		1.67556	1.59287	1.61828	2.04083	2.02637	2.10822	1.82587	1.88593	1.8238	1.61341	1.63047	1.5165
ENSG00000023445	BIRC3	baculoviral IAP repeat containing 3 [Source:HGNC Symbol;Acc:HGNC:591]	-0.235615	0.776649	stable	-0.600459	0.625553	stable	-0.848739	0.267968	stable	-0.364844	0.667075	stable	-0.613124	0.540227	stable	-0.24828	0.776738	stable		0.575268	0.551702	0.312557	0.835289	0.0474963	0.463087	0.332319	0.237414	0.408771	0.136671	0.491385	0.300692
ENSG00000023516	AKAP11	A-kinase anchoring protein 11 [Source:HGNC Symbol;Acc:HGNC:369]	-0.549729	2.41e-05	stable	0.333136	0.0419748	stable	-0.53177	4.04e-05	stable	0.882865	4.15e-12	stable	0.0179592	0.937747	stable	-0.864906	8.89e-12	stable		3.56595	3.53274	3.33532	2.99833	1.90858	3.02359	4.65998	4.60427	4.29963	2.60559	3.24384	2.55125
ENSG00000023572	GLRX2	glutaredoxin 2 [Source:HGNC Symbol;Acc:HGNC:16065]	-0.38887	0.0138432	stable	-0.297436	0.16124	stable	-0.291802	0.0665746	stable	0.0914345	0.614218	stable	0.0970679	0.670523	stable	0.00563339	0.978393	stable		0.0631989	0.060634	0.0690054	0.050248	0.0671842	0.0457704	0.0566138	0.0545971	0.0507245	0.0694978	0.0505803	0.0627944
ENSG00000023608	SNAPC1	small nuclear RNA activating complex polypeptide 1 [Source:HGNC Symbol;Acc:HGNC:11134]	0.541086	8.18e-08	stable	0.277786	0.0341763	stable	-0.196549	0.0757301	stable	-0.2633	0.0112954	stable	-0.737635	2.77e-13	stable	-0.474335	4.53e-06	stable		6.96929	6.95917	7.90002	11.6692	12.366	11.1828	9.26448	8.58318	9.40786	6.90259	7.69656	7.49712
ENSG00000023697	DERA	deoxyribose-phosphate aldolase [Source:HGNC Symbol;Acc:HGNC:24269]	-0.227614	0.00916813	stable	0.0983342	0.469576	stable	-0.0839249	0.364932	stable	0.325948	0.000132659	stable	0.143689	0.167026	stable	-0.182259	0.0368388	stable		26.7909	26.731	27.4947	23.4492	27.295	26.0781	29.8154	28.4231	31.1878	28.0526	29.7105	31.0054
ENSG00000023734	STRAP	serine/threonine kinase receptor associated protein [Source:HGNC Symbol;Acc:HGNC:30796]	0.351917	2.68e-08	stable	-0.0362395	0.769746	stable	0.194612	0.00276101	stable	-0.388157	8.1e-10	stable	-0.157306	0.0308023	stable	0.230851	0.00034731	stable		71.4989	71.4363	73.8841	100.349	107.336	99.1128	71.7156	71.7152	74.6617	95.8897	93.2248	99.1354
ENSG00000023839	ABCC2	ATP binding cassette subfamily C member 2 [Source:HGNC Symbol;Acc:HGNC:53]	-0.727928	0.0524527	stable	-0.642168	0.209091	stable	-0.529446	0.153536	stable	0.0857602	0.852988	stable	0.198482	0.719807	stable	0.112721	0.797026	stable		2.42861	3.30762	2.17504	1.84948	1.38818	2.05071	2.69798	1.31069	1.26109	2.51506	1.72873	2.13606
ENSG00000023892	DEF6	DEF6 guanine nucleotide exchange factor [Source:HGNC Symbol;Acc:HGNC:2760]	0.625542	0.0216431	stable	0.234009	0.619523	stable	0.74153	0.00493769	stable	-0.391533	0.160623	stable	0.115988	0.761255	stable	0.507521	0.0574211	stable		0.0137588	0.0294681	0.0180859	0.0307576	0.037927	0.036053	0.024174	0.0252776	0.0245993	0.0411235	0.0379115	0.0395834
ENSG00000023902	PLEKHO1	pleckstrin homology domain containing O1 [Source:HGNC Symbol;Acc:HGNC:24310]	0.12934	0.159545	stable	-0.212535	0.0536047	stable	-0.165067	0.0643877	stable	-0.341875	6.95e-05	stable	-0.294407	0.00128125	stable	0.0474674	0.63324	stable		0.630204	0.671411	0.693895	0.768325	0.870662	0.780304	0.59711	0.569992	0.60894	0.678947	0.64497	0.74217
ENSG00000023909	GCLM	glutamate-cysteine ligase modifier subunit [Source:HGNC Symbol;Acc:HGNC:4312]	-0.808682	2.08e-09	stable	-0.229778	0.228278	stable	-0.668176	4.75e-07	stable	0.578903	3.48e-05	stable	0.140506	0.467989	stable	-0.438398	0.00156497	stable		0.214595	0.230507	0.228796	0.156418	0.119741	0.149277	0.216016	0.196592	0.180972	0.179281	0.156949	0.157159
ENSG00000024048	UBR2	ubiquitin protein ligase E3 component n-recognin 2 [Source:HGNC Symbol;Acc:HGNC:21289]	-0.360191	9.99e-05	stable	-0.00961052	0.964935	stable	-0.638236	1.43e-12	stable	0.35058	0.000161585	stable	-0.278045	0.00647901	stable	-0.628625	3.58e-12	stable		1.0584	1.04113	0.993199	0.931937	0.771481	0.972905	1.05354	1.11207	1.00494	0.803611	0.836708	0.672734
ENSG00000024422	EHD2	EH domain containing 2 [Source:HGNC Symbol;Acc:HGNC:3243]	-1.77313	2.36e-33	Down	0.0181569	0.952474	stable	-0.983637	5.18e-13	stable	1.79129	8.66e-34	Up	0.789497	1.18e-06	stable	-1.00179	2.3e-13	Down		14.445	11.4237	11.6993	3.92487	4.2293	4.09339	13.6052	12.1497	13.5555	7.50707	8.00504	6.65529
ENSG00000024526	DEPDC1	DEP domain containing 1 [Source:HGNC Symbol;Acc:HGNC:22949]	-0.448578	2.86e-07	stable	-0.064276	0.682886	stable	0.278917	0.00133557	stable	0.384302	1.43e-05	stable	0.727495	1.99e-17	stable	0.343193	7.14e-05	stable		0.20904	0.183694	0.199675	0.169307	0.141866	0.170679	0.19107	0.20673	0.18711	0.262923	0.302492	0.270677
ENSG00000024862	CCDC28A	coiled-coil domain containing 28A [Source:HGNC Symbol;Acc:HGNC:21098]	0.523703	9.13e-05	stable	0.355013	0.0374934	stable	0.554533	2.65e-05	stable	-0.168689	0.240885	stable	0.0308308	0.885136	stable	0.19952	0.151939	stable		34.6706	32.6395	36.9016	52.1262	64.7274	49.4192	42.4375	49.4929	45.5031	58.2427	57.1858	62.2529
ENSG00000025039	RRAGD	Ras related GTP binding D [Source:HGNC Symbol;Acc:HGNC:19903]	-0.87613	1.38e-37	stable	-0.191399	0.0270699	stable	-1.78399	1.04e-139	Down	0.68473	6.3e-23	stable	-0.907864	1.23e-34	stable	-1.59259	7.94e-110	Down		0.521464	0.531626	0.54202	0.341796	0.287485	0.334498	0.466112	0.485252	0.4891	0.171237	0.186507	0.180243
ENSG00000025156	HSF2	heat shock transcription factor 2 [Source:HGNC Symbol;Acc:HGNC:5225]	0.249991	0.000212283	stable	0.0261236	0.851056	stable	0.0818663	0.260307	stable	-0.223868	0.00101529	stable	-0.168125	0.0250388	stable	0.0557426	0.459944	stable		213.231	211.111	218.948	282.901	278.738	287.244	230.433	208.068	236.847	259.76	261.09	270.059
ENSG00000025293	PHF20	PHD finger protein 20 [Source:HGNC Symbol;Acc:HGNC:16098]	-0.658964	1.4e-19	stable	-0.077123	0.525359	stable	-0.507057	2.69e-12	stable	0.581841	2.42e-15	stable	0.151908	0.0902626	stable	-0.429934	4.54e-09	stable		9.23484	9.90809	9.21656	6.91679	5.9487	7.06664	9.65477	9.11057	8.97672	7.20546	8.35541	7.63545
ENSG00000025423	HSD17B6	hydroxysteroid 17-beta dehydrogenase 6 [Source:HGNC Symbol;Acc:HGNC:23316]	-0.658421	0.251061	stable	0.477481	0.550731	stable	0.033376	0.955874	stable	1.1359	0.0329132	Up	0.691797	0.298144	stable	-0.444105	0.396877	stable		0.33735	0.644797	0.321353	0.242892	0.34183	0.33665	0.797232	0.417675	0.65376	0.582886	0.392944	0.571076
ENSG00000025434	NR1H3	nuclear receptor subfamily 1 group H member 3 [Source:HGNC Symbol;Acc:HGNC:7966]	0.766456	7.49e-07	stable	0.340954	0.117048	stable	0.604215	0.000113228	stable	-0.425502	0.00671135	stable	-0.16224	0.413599	stable	0.263261	0.104216	stable		3.14981	2.65679	3.23126	5.34256	6.08322	5.6579	3.73548	4.25433	3.82681	4.70974	5.10352	6.10924
ENSG00000025708	TYMP	thymidine phosphorylase [Source:HGNC Symbol;Acc:HGNC:3148]	-0.372275	0.0591649	stable	-0.32745	0.223437	stable	-1.20397	2.33e-10	Down	0.044825	0.848867	stable	-0.831691	4.68e-05	stable	-0.876516	7.58e-06	stable		0.396218	0.322696	0.404101	0.2887	0.412186	0.262701	0.309976	0.257053	0.354743	0.197678	0.186144	0.183285
ENSG00000025770	NCAPH2	non-SMC condensin II complex subunit H2 [Source:HGNC Symbol;Acc:HGNC:25071]	0.119421	0.253595	stable	-0.168357	0.225384	stable	0.412761	1.06e-05	stable	-0.287778	0.00345523	stable	0.29334	0.00406253	stable	0.581118	4.78e-10	stable		1.93265	1.63187	1.82029	2.15298	2.33104	2.00856	1.56578	1.6435	1.7331	2.69837	2.75929	2.87477
ENSG00000025772	TOMM34	translocase of outer mitochondrial membrane 34 [Source:HGNC Symbol;Acc:HGNC:15746]	0.285608	0.000451543	stable	-0.0750622	0.587269	stable	-0.0853062	0.337655	stable	-0.36067	7.98e-06	stable	-0.370914	7.55e-06	stable	-0.010244	0.921299	stable		481.24	439.887	438.977	584.95	644.106	611.241	446.228	436.616	449.701	528.016	468.174	494.37
ENSG00000025796	SEC63	SEC63 homolog, protein translocation regulator [Source:HGNC Symbol;Acc:HGNC:21082]	-0.36	2.82e-09	stable	-0.0616046	0.544769	stable	-0.449294	6.01e-14	stable	0.298395	1.14e-06	stable	-0.089294	0.257128	stable	-0.387689	1.35e-10	stable		640.357	601.028	634.064	577.14	503.334	541.252	596.676	627.984	628.99	538.786	540.873	517.334
ENSG00000025800	KPNA6	karyopherin subunit alpha 6 [Source:HGNC Symbol;Acc:HGNC:6399]	-0.822812	1.73e-35	stable	-0.0766911	0.484608	stable	-0.977359	8.94e-50	stable	0.746121	4.04e-29	stable	-0.154547	0.057693	stable	-0.900668	3.85e-42	stable		3.84165	3.82586	3.82057	2.55018	2.09721	2.56192	3.80412	3.76585	3.67004	2.29914	2.32967	2.15647
ENSG00000026025	VIM	vimentin [Source:HGNC Symbol;Acc:HGNC:12692]	-0.411428	1.09e-06	stable	0.0361211	0.833653	stable	-0.707568	9.18e-18	stable	0.447549	1.05e-07	stable	-0.29614	0.0011914	stable	-0.743689	1.79e-19	stable		1124.4	1062.37	1144.18	869.007	1034.66	870.28	1139.44	1189.07	1194.57	781.879	762.003	825.632
ENSG00000026036	RTEL1-TNFRSF6B	RTEL1-TNFRSF6B readthrough (NMD candidate) [Source:HGNC Symbol;Acc:HGNC:44095]	-0.0604284	0.867406	stable	0.0878761	0.889565	stable	0.396724	0.189246	stable	0.148305	0.668339	stable	0.457152	0.189882	stable	0.308848	0.317862	stable		0.187366	0.21655	0.213297	0.226713	0.190792	0.237669	0.231937	0.226824	0.217458	0.207732	0.462353	0.273405
ENSG00000026103	FAS	Fas cell surface death receptor [Source:HGNC Symbol;Acc:HGNC:11920]	0.365164	0.328472	stable	0.294888	0.620399	stable	0.482545	0.172629	stable	-0.0702759	0.863423	stable	0.117381	0.817169	stable	0.187657	0.615082	stable		0.00484386	0.00442791	0.00588474	0.00771437	0.00573808	0.00809137	0.0075603	0.00651871	0.00516288	0.00775535	0.00787034	0.00887533
ENSG00000026297	RNASET2	ribonuclease T2 [Source:HGNC Symbol;Acc:HGNC:21686]	0.287705	0.0248065	stable	-0.167338	0.400358	stable	0.277208	0.0285881	stable	-0.455043	0.00031818	stable	-0.0104973	0.961307	stable	0.444546	0.00039105	stable		7.25588	7.7338	6.86558	9.72991	10.5489	9.3501	6.75894	7.09069	6.25943	8.84979	10.8048	11.083
ENSG00000026508	CD44	CD44 molecule (Indian blood group) [Source:HGNC Symbol;Acc:HGNC:1681]	-0.57071	0.238334	stable	1.28126	0.00492001	Up	1.03046	0.0087949	Up	1.85197	5.46e-06	Up	1.60117	0.000194701	Up	-0.250799	0.521969	stable		0.148147	0.26482	0.159215	0.124102	0.141133	0.162624	0.437309	0.493828	0.498005	0.51441	0.54755	0.301554
ENSG00000026559	KCNG1	potassium voltage-gated channel modifier subfamily G member 1 [Source:HGNC Symbol;Acc:HGNC:6248]	3.06107	3.24e-147	Up	0.500814	0.000627568	stable	3.76162	1.06e-223	Up	-2.56025	3.99e-106	Down	0.700552	3.34e-09	stable	3.26081	2.84e-173	Up		43.268	43.3391	49.1812	396.042	459.749	399.11	68.3357	60.0357	69.6734	573.127	766.855	799.849
ENSG00000026652	AGPAT4	1-acylglycerol-3-phosphate O-acyltransferase 4 [Source:HGNC Symbol;Acc:HGNC:20885]	-0.0118614	0.902674	stable	0.0719184	0.583306	stable	-0.239872	0.00227076	stable	0.0837798	0.330696	stable	-0.22801	0.0075236	stable	-0.31179	5.74e-05	stable		21.7521	22.7534	22.3207	25.5125	21.233	26.8397	24.2133	24.8451	23.4107	21.2479	23.3763	21.1682
ENSG00000026950	BTN3A1	butyrophilin subfamily 3 member A1 [Source:HGNC Symbol;Acc:HGNC:1138]	1.54941	5.58e-12	Up	0.274307	0.494708	stable	1.66018	7.7e-14	Up	-1.2751	9.74e-09	Down	0.110774	0.722341	stable	1.38588	2.56e-10	Up		11.4814	16.0931	15.1497	50.2655	36.9699	50.9735	20.2134	19.5854	13.5973	61.8284	54.757	40.2587
ENSG00000027001	MIPEP	mitochondrial intermediate peptidase [Source:HGNC Symbol;Acc:HGNC:7104]	-0.175778	0.124095	stable	-0.302041	0.0248229	stable	-0.821624	1.87e-14	stable	-0.126263	0.294944	stable	-0.645845	7.08e-09	stable	-0.519583	3.29e-06	stable		82.6661	84.9561	85.9549	84.2413	78.9836	85.7977	61.9989	78.3176	71.6706	57.2308	52.1818	57.2388
ENSG00000027075	PRKCH	protein kinase C eta [Source:HGNC Symbol;Acc:HGNC:9403]	-0.230163	0.00635073	stable	1.13015	2.93e-48	Up	-2.72696	2.16e-180	Down	1.36032	8.43e-71	Up	-2.4968	8.24e-150	Down	-3.85712	0	Down		1.5532	1.63243	1.62193	1.69212	1.38802	1.46313	3.5506	3.57159	3.72816	0.263344	0.283463	0.295058
ENSG00000027644	INSRR	insulin receptor related receptor [Source:HGNC Symbol;Acc:HGNC:6093]	0.423023	0.016981	stable	0.446125	0.0412917	stable	0.385469	0.0285881	stable	0.0231011	0.911688	stable	-0.0375548	0.891665	stable	-0.0606559	0.758401	stable		0.259669	0.217985	0.204329	0.324443	0.385906	0.308633	0.35469	0.266067	0.33976	0.333986	0.38051	0.324695
ENSG00000027697	IFNGR1	interferon gamma receptor 1 [Source:HGNC Symbol;Acc:HGNC:5439]	0.461869	8.38e-08	stable	0.0603695	0.71136	stable	0.312191	0.000368546	stable	-0.401499	3.8e-06	stable	-0.149678	0.151621	stable	0.251821	0.00466682	stable		126.739	132.56	137.673	211.667	190.991	203.687	146.76	132.643	147.262	184.293	179.002	208.482
ENSG00000027847	B4GALT7	beta-1,4-galactosyltransferase 7 [Source:HGNC Symbol;Acc:HGNC:930]	0.35786	0.00391683	stable	-0.268984	0.113104	stable	0.376022	0.00208814	stable	-0.626844	3.31e-07	stable	0.0181621	0.930296	stable	0.645006	1.12e-07	stable		47.3173	47.7402	53.9557	71.3683	78.5934	61.7181	42.0347	42.2148	43.1653	70.0943	73.7028	80.472
ENSG00000027869	SH2D2A	SH2 domain containing 2A [Source:HGNC Symbol;Acc:HGNC:10821]	-0.780298	0.0941015	stable	0.872855	0.102295	stable	-0.984605	0.030886	stable	1.65315	9.87e-05	Up	-0.204307	0.779851	stable	-1.85746	1.18e-05	Down		0.0825629	0.100498	0.163413	0.0735635	0.0766878	0.0725045	0.311718	0.137999	0.202401	0.102979	0.0617084	0.0404582
ENSG00000028116	VRK2	VRK serine/threonine kinase 2 [Source:HGNC Symbol;Acc:HGNC:12719]	-0.0459774	0.755222	stable	-0.0744302	0.749852	stable	-0.193834	0.135813	stable	-0.0284528	0.85177	stable	-0.147857	0.359591	stable	-0.119404	0.381916	stable		0.505928	0.476644	0.440213	0.498742	0.435007	0.597814	0.481342	0.413605	0.499177	0.474664	0.527578	0.44636
ENSG00000028203	VEZT	vezatin, adherens junctions transmembrane protein [Source:HGNC Symbol;Acc:HGNC:18258]	-0.124203	0.0863279	stable	-0.145313	0.113862	stable	-0.139928	0.0477969	stable	-0.0211101	0.802505	stable	-0.0157244	0.890145	stable	0.00538575	0.95235	stable		1.57256	1.60232	1.72923	1.71373	1.48201	1.79886	1.53225	1.51532	1.52558	1.72469	1.77169	1.67635
ENSG00000028277	POU2F2	POU class 2 homeobox 2 [Source:HGNC Symbol;Acc:HGNC:9213]	-0.447622	0.0763244	stable	0.0464352	0.927609	stable	0.124644	0.632176	stable	0.494058	0.0490232	stable	0.572266	0.0314166	stable	0.0782084	0.772894	stable		2.93528	2.11675	2.45749	1.95905	1.55211	2.60665	3.10278	2.73585	2.21463	3.05584	3.45102	3.03836
ENSG00000028310	BRD9	bromodomain containing 9 [Source:HGNC Symbol;Acc:HGNC:25818]	0.348538	3.43e-07	stable	-0.0717254	0.543499	stable	0.310077	5.54e-06	stable	-0.420263	8.79e-10	stable	-0.0384614	0.70527	stable	0.381802	2.32e-08	stable		0.725794	0.794693	0.765853	1.10957	1.04836	1.07012	0.768879	0.747265	0.727994	1.10538	1.09717	1.09019
ENSG00000028528	SNX1	sorting nexin 1 [Source:HGNC Symbol;Acc:HGNC:11172]	0.260109	1.32e-05	stable	0.069207	0.477842	stable	0.32209	3.83e-08	stable	-0.190903	0.00171594	stable	0.0619809	0.439588	stable	0.252883	2.01e-05	stable		5.92423	6.16817	5.81304	8.34454	7.334	8.11994	6.50707	6.51695	6.35918	8.83409	8.92744	8.26761
ENSG00000028839	TBPL1	TATA-box binding protein like 1 [Source:HGNC Symbol;Acc:HGNC:11589]	0.527178	8.96e-08	stable	-0.0392235	0.85397	stable	0.626142	9.55e-11	stable	-0.566401	1.11e-08	stable	0.0989636	0.447503	stable	0.665365	8.26e-12	stable		83.0335	80.4992	89.1873	125.669	137.642	140.956	83.2287	83.699	86.5441	144.897	143.774	163.836
ENSG00000029153	BMAL2	basic helix-loop-helix ARNT like 2 [Source:HGNC Symbol;Acc:HGNC:18984]	-0.287972	0.144375	stable	0.250477	0.3595	stable	0.0470328	0.825499	stable	0.538449	0.00369487	stable	0.335005	0.124143	stable	-0.203444	0.291741	stable		0.0475328	0.0360398	0.0447509	0.0485098	0.0323406	0.0354292	0.0490331	0.0537647	0.0547289	0.0575093	0.051692	0.0454346
ENSG00000029363	BCLAF1	BCL2 associated transcription factor 1 [Source:HGNC Symbol;Acc:HGNC:16863]	-0.369198	5.69e-07	stable	-0.057488	0.662689	stable	-0.25344	0.000708152	stable	0.31171	2.94e-05	stable	0.115757	0.215897	stable	-0.195952	0.0101736	stable		1285.58	1271.24	1297.46	1169.39	953.255	1192.87	1313.55	1248.04	1259.89	1253.76	1346.98	1159.94
ENSG00000029364	SLC39A9	solute carrier family 39 member 9 [Source:HGNC Symbol;Acc:HGNC:20182]	-0.482398	7.68e-12	stable	-0.123991	0.2263	stable	-0.531627	2.73e-14	stable	0.358407	6.07e-07	stable	-0.0492292	0.646361	stable	-0.407636	9.47e-09	stable		42.1206	41.9918	41.3705	34.3073	29.4391	35.9518	37.9846	40.0178	40.7519	32.5383	35.2973	33.0807
ENSG00000029534	ANK1	ankyrin 1 [Source:HGNC Symbol;Acc:HGNC:492]	-0.715234	0.000515258	stable	-0.194638	0.559885	stable	-0.865601	2.03e-05	stable	0.520596	0.0146493	stable	-0.150367	0.622839	stable	-0.670963	0.00131996	stable		0.199409	0.223257	0.210314	0.167222	0.106047	0.153226	0.230871	0.164109	0.176285	0.0961436	0.156555	0.149448
ENSG00000029639	TFB1M	transcription factor B1, mitochondrial [Source:HGNC Symbol;Acc:HGNC:17037]	0.745443	2.08e-08	stable	0.116869	0.633055	stable	0.416993	0.00250274	stable	-0.628573	2.55e-06	stable	-0.32845	0.0248808	stable	0.300124	0.03304	stable		41.2857	43.171	33.7355	70.1212	72.943	77.3351	46.8868	44.7852	40.9769	61.641	54.5969	67.1898
ENSG00000029725	RABEP1	rabaptin, RAB GTPase binding effector protein 1 [Source:HGNC Symbol;Acc:HGNC:17677]	-0.273895	0.00222319	stable	0.0354251	0.842326	stable	-0.390939	7.43e-06	stable	0.30932	0.000507668	stable	-0.117044	0.306673	stable	-0.426364	9.67e-07	stable		22.7907	21.7206	22.4648	22.5308	16.8366	22.1606	23.1528	24.289	23.3746	19.4071	19.9704	19.9856
ENSG00000029993	HMGB3	high mobility group box 3 [Source:HGNC Symbol;Acc:HGNC:5004]	-0.674285	1.35e-25	stable	-0.146143	0.0974485	stable	-0.510112	2.75e-15	stable	0.528142	5.33e-16	stable	0.164173	0.0314166	stable	-0.363969	2.83e-08	stable		5.2122	4.94364	5.22921	3.48038	3.72528	3.48644	4.6717	4.80169	4.86795	4.14372	4.02886	4.37646
ENSG00000030066	NUP160	nucleoporin 160 [Source:HGNC Symbol;Acc:HGNC:18017]	-0.201339	0.011021	stable	0.0141584	0.932701	stable	0.263182	0.00056293	stable	0.215497	0.0063989	stable	0.464521	1.19e-09	stable	0.249024	0.00118691	stable		67.5683	62.5587	62.3597	65.4527	55.0951	65.3551	69.5119	66.9802	64.1999	90.6675	95.3039	82.8304
ENSG00000030110	BAK1	BCL2 antagonist/killer 1 [Source:HGNC Symbol;Acc:HGNC:949]	-0.500953	2.29e-08	stable	-0.269907	0.0143041	stable	-1.0136	3.29e-30	Down	0.231047	0.0149994	stable	-0.51265	5.89e-08	stable	-0.743697	1.95e-16	stable		227.063	223.426	234.688	186.453	190.409	160.051	196.876	186.462	202.681	128.375	125.462	140.139
ENSG00000030419	IKZF2	IKAROS family zinc finger 2 [Source:HGNC Symbol;Acc:HGNC:13177]	-0.443002	0.00287311	stable	0.61653	8.72e-05	stable	-0.172183	0.269057	stable	1.05953	4.07e-14	Up	0.270818	0.122585	stable	-0.788713	1.39e-08	stable		0.00777609	0.00726996	0.0080379	0.00731249	0.00466577	0.00684505	0.012084	0.0131662	0.0112752	0.00705461	0.00941244	0.00736638
ENSG00000030582	GRN	granulin precursor [Source:HGNC Symbol;Acc:HGNC:4601]	-0.505464	2.32e-11	stable	-0.0206369	0.902133	stable	-0.531988	1.41e-12	stable	0.484827	1.7e-10	stable	-0.0265241	0.832829	stable	-0.511351	1.17e-11	stable		146.063	143.789	145.109	104.55	122.698	112.505	144.342	146.261	151.69	109.394	117.687	122.444
ENSG00000031003	FAM13B	family with sequence similarity 13 member B [Source:HGNC Symbol;Acc:HGNC:1335]	-0.2484	0.00759443	stable	-0.0951497	0.521633	stable	-0.287156	0.00168561	stable	0.15325	0.114808	stable	-0.0387566	0.788513	stable	-0.192007	0.0420346	stable		0.68213	0.731816	0.666513	0.686164	0.532909	0.726372	0.677761	0.660565	0.671035	0.632425	0.693206	0.656298
ENSG00000031081	ARHGAP31	Rho GTPase activating protein 31 [Source:HGNC Symbol;Acc:HGNC:29216]	0.438458	0.000699197	stable	-0.303584	0.0689185	stable	-1.93701	8.81e-54	Down	-0.742042	4.27e-09	stable	-2.37547	2.66e-80	Down	-1.63343	2.92e-38	Down		0.117817	0.118806	0.11521	0.190273	0.14988	0.189761	0.0950046	0.103593	0.0954695	0.0424936	0.0383937	0.0261804
ENSG00000031691	CENPQ	centromere protein Q [Source:HGNC Symbol;Acc:HGNC:21347]	0.500452	3.31e-05	stable	-0.0715889	0.768644	stable	0.999822	1.45e-18	stable	-0.572041	2.37e-06	stable	0.49937	1.86e-05	stable	1.07141	1.21e-20	Up		0.295319	0.283049	0.326232	0.456965	0.501092	0.462016	0.316634	0.286463	0.285027	0.647748	0.682781	0.766875
ENSG00000031698	SARS1	seryl-tRNA synthetase 1 [Source:HGNC Symbol;Acc:HGNC:10537]	0.416826	1.29e-07	stable	-0.0747951	0.583206	stable	0.341256	1.69e-05	stable	-0.491621	4.25e-10	stable	-0.0755701	0.491099	stable	0.416051	1.33e-07	stable		0.347211	0.325549	0.347185	0.492868	0.520636	0.4968	0.322187	0.327703	0.34887	0.53634	0.458703	0.505849
ENSG00000031823	RANBP3	RAN binding protein 3 [Source:HGNC Symbol;Acc:HGNC:9850]	-0.05174	0.536564	stable	-0.247873	0.00441406	stable	-0.272815	0.00019471	stable	-0.196133	0.00988889	stable	-0.221075	0.00574297	stable	-0.024942	0.77747	stable		12.2048	12.0031	12.1797	12.7732	13.9206	12.2572	10.5526	10.5362	10.5255	11.616	11.7402	11.6487
ENSG00000032219	ARID4A	AT-rich interaction domain 4A [Source:HGNC Symbol;Acc:HGNC:9885]	-0.272894	0.008558	stable	0.105271	0.522002	stable	-0.29357	0.00410031	stable	0.378166	0.000196813	stable	-0.0206755	0.904042	stable	-0.398841	7.22e-05	stable		0.904824	0.919361	0.854254	0.90129	0.647514	0.912873	0.990027	0.999078	0.983926	0.827156	0.871791	0.841545
ENSG00000032389	EIPR1	EARP complex and GARP complex interacting protein 1 [Source:HGNC Symbol;Acc:HGNC:12383]	0.500604	2.88e-06	stable	-0.144969	0.400296	stable	0.325872	0.00285533	stable	-0.645573	1.58e-09	stable	-0.174733	0.18111	stable	0.47084	1.36e-05	stable		0.101476	0.110713	0.112747	0.16261	0.188621	0.158377	0.101993	0.096492	0.104358	0.143846	0.155193	0.173387
ENSG00000032444	PNPLA6	patatin like phospholipase domain containing 6 [Source:HGNC Symbol;Acc:HGNC:16268]	-0.140151	0.158628	stable	-0.131545	0.348809	stable	-0.10666	0.285274	stable	0.00860639	0.942538	stable	0.033491	0.820599	stable	0.0248846	0.823232	stable		39.4699	36.482	38.6338	38.0126	42.6148	34.7086	36.8245	33.7178	37.3624	40.3649	41.2919	42.0191
ENSG00000032742	IFT88	intraflagellar transport 88 [Source:HGNC Symbol;Acc:HGNC:20606]	0.580497	5.94e-14	stable	-0.12323	0.324837	stable	0.417274	9.38e-08	stable	-0.703727	2.22e-19	stable	-0.163223	0.0669468	stable	0.540504	6.57e-12	stable		107.247	112.095	110.606	177.362	185.689	184.561	107.853	98.342	106.106	172.912	170.739	168.379
ENSG00000033011	ALG1	ALG1 chitobiosyldiphosphodolichol beta-mannosyltransferase [Source:HGNC Symbol;Acc:HGNC:18294]	-0.246719	0.113611	stable	-0.17842	0.444737	stable	-0.106983	0.509449	stable	0.0682984	0.699504	stable	0.139735	0.485588	stable	0.0714371	0.675546	stable		5.02764	4.54296	4.10439	3.9171	4.80804	4.09838	4.8058	3.8122	3.88431	5.08881	4.35171	5.32099
ENSG00000033030	ZCCHC8	zinc finger CCHC-type containing 8 [Source:HGNC Symbol;Acc:HGNC:25265]	0.521902	1.67e-13	stable	0.049402	0.722841	stable	0.557919	1.49e-15	stable	-0.4725	3.31e-11	stable	0.0360171	0.735863	stable	0.508517	4.82e-13	stable		258.519	267.592	266.765	411.346	406.617	445.47	276.189	281.202	288.362	452.703	447.566	455.663
ENSG00000033050	ABCF2	ATP binding cassette subfamily F member 2 [Source:HGNC Symbol;Acc:HGNC:71]	-0.0435648	0.751313	stable	-0.312743	0.0335981	stable	-0.146599	0.233716	stable	-0.269178	0.0272495	stable	-0.103034	0.516159	stable	0.166144	0.185288	stable		64.1318	65.5218	70.0834	72.259	68.6584	73.9995	50.7591	60.1099	54.8943	72.2847	61.8205	75.2306
ENSG00000033100	CHPF2	chondroitin polymerizing factor 2 [Source:HGNC Symbol;Acc:HGNC:29270]	-0.256227	0.000332227	stable	-0.0784423	0.495441	stable	-0.180066	0.0121048	stable	0.177785	0.0161435	stable	0.0761607	0.425611	stable	-0.101624	0.179719	stable		120.542	115.345	117.633	114.126	104.295	110.003	115.489	112.188	117.701	115.239	122.866	124.409
ENSG00000033122	LRRC7	leucine rich repeat containing 7 [Source:HGNC Symbol;Acc:HGNC:18531]	0.13959	0.619719	stable	0.334973	0.361554	stable	0.794004	0.000540151	stable	0.195383	0.465088	stable	0.654414	0.00738271	stable	0.459031	0.0470549	stable		0.00451369	0.00446339	0.00514333	0.00522915	0.00582787	0.0062198	0.00665732	0.00653965	0.00522041	0.0103813	0.00943372	0.00865912
ENSG00000033170	FUT8	fucosyltransferase 8 [Source:HGNC Symbol;Acc:HGNC:4019]	0.69242	5.46e-20	stable	0.244878	0.0101543	stable	0.33167	2.11e-05	stable	-0.447542	4.65e-09	stable	-0.36075	4.8e-06	stable	0.0867928	0.309589	stable		0.765403	0.692577	0.772136	1.39157	1.21387	1.39549	0.868577	0.951204	0.906391	1.1343	1.11152	1.01857
ENSG00000033178	UBA6	ubiquitin like modifier activating enzyme 6 [Source:HGNC Symbol;Acc:HGNC:25581]	-0.0197249	0.839952	stable	0.172016	0.101233	stable	-0.0216449	0.818235	stable	0.191741	0.0189935	stable	-0.00191998	0.989812	stable	-0.193661	0.016622	stable		2.6896	2.72341	2.69299	3.17199	2.54525	3.16121	3.19192	3.24309	2.9892	2.91746	3.29429	3.07134
ENSG00000033327	GAB2	GRB2 associated binding protein 2 [Source:HGNC Symbol;Acc:HGNC:14458]	-1.43795	8.13e-73	Down	-0.269002	0.00446287	stable	-1.02879	1.41e-39	Down	1.16895	1.44e-47	Up	0.409162	2.88e-06	stable	-0.759791	1.08e-21	stable		3.28737	3.47571	3.01901	1.38254	1.205	1.4189	2.76748	2.92783	2.68329	1.91885	1.9332	1.72663
ENSG00000033627	ATP6V0A1	ATPase H+ transporting V0 subunit a1 [Source:HGNC Symbol;Acc:HGNC:865]	-0.562272	5.19e-19	stable	0.0147041	0.915783	stable	-0.772138	7.25e-35	stable	0.576976	7.64e-20	stable	-0.209866	0.00356206	stable	-0.786842	5.29e-36	stable		217.61	229.878	217.376	180.675	153.195	165.563	230.376	230.631	231.851	148.572	151.508	152.276
ENSG00000033800	PIAS1	protein inhibitor of activated STAT 1 [Source:HGNC Symbol;Acc:HGNC:2752]	-0.184351	0.0987463	stable	0.21054	0.139189	stable	-0.0617149	0.604666	stable	0.394891	0.000172732	stable	0.122636	0.377384	stable	-0.272255	0.010629	stable		22.5329	23.5649	21.2382	23.5327	17.8343	24.4701	27.0971	26.5052	26.792	25.4874	27.6799	21.926
ENSG00000033867	SLC4A7	solute carrier family 4 member 7 [Source:HGNC Symbol;Acc:HGNC:11033]	-0.140525	0.308378	stable	0.158432	0.417545	stable	-0.0353528	0.811567	stable	0.298957	0.0208389	stable	0.105172	0.549832	stable	-0.193785	0.142858	stable		4.0581	4.06923	4.1547	4.62068	3.05521	4.7144	4.86181	4.68087	4.60078	4.54271	5.30583	4.09979
ENSG00000034053	APBA2	amyloid beta precursor protein binding family A member 2 [Source:HGNC Symbol;Acc:HGNC:579]	0.326367	7.99e-05	stable	0.0384049	0.819965	stable	0.528346	3.12e-11	stable	-0.287963	0.000570317	stable	0.201979	0.0251571	stable	0.489942	9.19e-10	stable		11.3807	10.1333	9.91736	14.7611	15.0409	13.9876	11.4733	10.8732	11.0046	17.1999	18.0269	17.5273
ENSG00000034152	MAP2K3	mitogen-activated protein kinase kinase 3 [Source:HGNC Symbol;Acc:HGNC:6843]	-0.616564	1.88e-10	stable	-0.251721	0.0418365	stable	-0.912649	2.54e-21	stable	0.364843	0.000295726	stable	-0.296085	0.00843001	stable	-0.660928	2.09e-11	stable		2.25328	2.34505	2.38925	1.67667	1.84836	1.53272	1.91245	2.15461	1.98535	1.38507	1.4535	1.47128
ENSG00000034239	CLXN	calaxin [Source:HGNC Symbol;Acc:HGNC:25678]	0.944545	0.000291732	stable	0.314613	0.47972	stable	1.60105	4.51e-11	Up	-0.629931	0.0153081	stable	0.656503	0.00691674	stable	1.28643	5.88e-08	Up		2.40226	1.95462	2.79687	4.96632	5.42517	4.88621	3.14863	3.49912	2.56048	9.48409	7.84578	7.89402
ENSG00000034510	TMSB10	thymosin beta 10 [Source:HGNC Symbol;Acc:HGNC:11879]	1.15199	8.52e-32	Up	-0.5559	3.35e-07	stable	1.13651	3.8e-31	Up	-1.70789	2.89e-68	Down	-0.0154725	0.930777	stable	1.69241	2.38e-67	Up		1.11987	1.08922	0.98507	2.54845	2.86946	2.44648	0.711567	0.735506	0.794125	2.79068	2.38941	2.97176
ENSG00000034533	ASTE1	asteroid homolog 1 [Source:HGNC Symbol;Acc:HGNC:25021]	0.676557	0.00126216	stable	0.245457	0.483937	stable	0.663402	0.00139266	stable	-0.431101	0.0429539	stable	-0.013155	0.969422	stable	0.417946	0.0467313	stable		0.437552	0.368903	0.485169	0.680705	0.782728	0.83101	0.507246	0.59333	0.481175	0.80027	0.786061	0.789585
ENSG00000034677	RNF19A	ring finger protein 19A, RBR E3 ubiquitin protein ligase [Source:HGNC Symbol;Acc:HGNC:13432]	-0.605118	1.31e-14	stable	-0.0693536	0.613189	stable	-0.650115	7.26e-17	stable	0.535765	1.39e-11	stable	-0.0449972	0.717087	stable	-0.580762	1.44e-13	stable		0.275697	0.284228	0.2766	0.213817	0.171796	0.22483	0.275069	0.269377	0.277941	0.202318	0.216831	0.20059
ENSG00000034693	PEX3	peroxisomal biogenesis factor 3 [Source:HGNC Symbol;Acc:HGNC:8858]	0.284905	0.00898049	stable	0.0654666	0.749052	stable	-0.0559916	0.649944	stable	-0.219439	0.0490288	stable	-0.340897	0.00272975	stable	-0.121458	0.300435	stable		83.3429	87.9457	82.1744	107.971	119.501	115.473	88.806	87.8648	96.664	90.5031	107.57	85.6607
ENSG00000034713	GABARAPL2	GABA type A receptor associated protein like 2 [Source:HGNC Symbol;Acc:HGNC:13291]	0.812362	1.14e-19	stable	0.080172	0.619904	stable	0.693982	9.91e-15	stable	-0.73219	3.96e-16	stable	-0.11838	0.318338	stable	0.61381	9.58e-12	stable		502.398	479.25	521.41	916.491	1066.53	942.576	517.165	544.485	576.723	928.088	880.273	1015.04
ENSG00000035115	SH3YL1	SH3 and SYLF domain containing 1 [Source:HGNC Symbol;Acc:HGNC:29546]	0.463068	4.69e-06	stable	0.0490806	0.812897	stable	0.617327	3.59e-10	stable	-0.413988	4.93e-05	stable	0.154259	0.206203	stable	0.568247	9.53e-09	stable		0.11932	0.114376	0.120044	0.197881	0.156557	0.186319	0.129201	0.122011	0.126369	0.201926	0.234516	0.194901
ENSG00000035141	FAM136A	family with sequence similarity 136 member A [Source:HGNC Symbol;Acc:HGNC:25911]	0.196638	0.0162769	stable	-0.0660491	0.635114	stable	0.095496	0.265447	stable	-0.262687	0.00112527	stable	-0.101142	0.322975	stable	0.161545	0.05128	stable		4.43529	4.71408	4.59529	5.81286	6.06567	5.59079	4.43778	4.39593	4.7029	5.91697	5.28164	5.85584
ENSG00000035403	VCL	vinculin [Source:HGNC Symbol;Acc:HGNC:12665]	-1.25449	8.27e-63	Down	-0.12829	0.256675	stable	-1.68449	2.14e-112	Down	1.1262	1.29e-50	Up	-0.430004	8.23e-08	stable	-1.5562	7.83e-96	Down		467.535	480.379	452.61	225.046	192.513	234.549	436.254	445.653	439.951	184.368	170.978	151.307
ENSG00000035499	DEPDC1B	DEP domain containing 1B [Source:HGNC Symbol;Acc:HGNC:24902]	0.0444377	0.665956	stable	0.0767777	0.613222	stable	0.936354	1.66e-31	stable	0.0323399	0.761059	stable	0.891916	7.39e-29	stable	0.859577	1.07e-26	stable		0.0561111	0.0501923	0.0559957	0.062034	0.0589585	0.0648134	0.0584469	0.0582157	0.0599109	0.119837	0.117005	0.124068
ENSG00000035664	DAPK2	death associated protein kinase 2 [Source:HGNC Symbol;Acc:HGNC:2675]	0.78394	0.0357134	stable	0.232682	0.738505	stable	1.04608	0.00338549	Up	-0.551259	0.146087	stable	0.262144	0.5793	stable	0.813402	0.0233322	stable		0.437387	0.26889	0.297053	0.721687	0.737291	0.46679	0.58655	0.195553	0.440294	0.721621	0.752406	0.94068
ENSG00000035681	NSMAF	neutral sphingomyelinase activation associated factor [Source:HGNC Symbol;Acc:HGNC:8017]	0.245561	0.00334756	stable	-0.141469	0.247821	stable	0.309047	0.000144952	stable	-0.387031	2.86e-06	stable	0.0634856	0.576499	stable	0.450516	2.85e-08	stable		6.05422	5.99124	6.18274	8.10859	7.9906	7.88005	5.42807	6.09299	5.53111	9.11297	8.59748	8.54423
ENSG00000035687	ADSS2	adenylosuccinate synthase 2 [Source:HGNC Symbol;Acc:HGNC:292]	-0.0357781	0.67771	stable	-0.00350311	0.984259	stable	0.132259	0.0796585	stable	0.032275	0.713958	stable	0.168037	0.0418381	stable	0.135762	0.0731996	stable		1.41876	1.34604	1.37395	1.53632	1.48738	1.4572	1.40909	1.3576	1.4911	1.68795	1.74972	1.8324
ENSG00000035862	TIMP2	TIMP metallopeptidase inhibitor 2 [Source:HGNC Symbol;Acc:HGNC:11821]	-0.295871	5.56e-05	stable	-0.200253	0.0292183	stable	0.17331	0.0181237	stable	0.0956185	0.240224	stable	0.469181	7.06e-11	stable	0.373563	1.7e-07	stable		0.131308	0.13834	0.140576	0.117654	0.12792	0.125373	0.12448	0.119358	0.124265	0.179391	0.178992	0.178956
ENSG00000035928	RFC1	replication factor C subunit 1 [Source:HGNC Symbol;Acc:HGNC:9969]	-0.156154	0.0274784	stable	-0.0247478	0.862307	stable	0.0717858	0.330702	stable	0.131406	0.0685287	stable	0.227939	0.00170778	stable	0.0965336	0.183042	stable		0.290467	0.281301	0.285027	0.304331	0.257302	0.291687	0.285029	0.298517	0.285479	0.36202	0.343486	0.341351
ENSG00000036054	TBC1D23	TBC1 domain family member 23 [Source:HGNC Symbol;Acc:HGNC:25622]	-0.0882486	0.226292	stable	-0.0615796	0.589077	stable	-0.124248	0.0749926	stable	0.026669	0.744288	stable	-0.0359998	0.722951	stable	-0.0626689	0.400328	stable		0.171558	0.172421	0.164825	0.179862	0.166353	0.185031	0.161325	0.171256	0.170338	0.179747	0.18051	0.182343
ENSG00000036257	CUL3	cullin 3 [Source:HGNC Symbol;Acc:HGNC:2553]	-0.17834	0.00317299	stable	0.0848736	0.34149	stable	-0.258944	1.04e-05	stable	0.263214	8.28e-06	stable	-0.0806037	0.291787	stable	-0.343817	3.16e-09	stable		0.923858	0.958365	0.946758	0.979274	0.846396	0.948471	1.03881	1.02469	1.03152	0.891134	0.970386	0.887026
ENSG00000036448	MYOM2	myomesin 2 [Source:HGNC Symbol;Acc:HGNC:7614]	-1.15413	6.74e-27	Down	0.152263	0.338243	stable	0.159708	0.151383	stable	1.3064	2.89e-34	Up	1.31384	5.75e-35	Up	0.00744494	0.95688	stable		1.21937	1.23958	1.18117	0.643828	0.575865	0.594305	1.33434	1.34062	1.4955	1.79611	1.40612	1.52489
ENSG00000036530	CYP46A1	cytochrome P450 family 46 subfamily A member 1 [Source:HGNC Symbol;Acc:HGNC:2641]	0.587014	0.000274606	stable	0.593756	0.00144435	stable	-0.811564	3.19e-06	stable	0.00674211	0.973741	stable	-1.39858	4.12e-17	Down	-1.40532	2.01e-17	Down		2.31857	2.17096	2.30302	4.18948	3.29313	3.82661	3.25145	3.65354	3.66371	1.5986	1.76582	1.16
ENSG00000036549	ZZZ3	zinc finger ZZ-type containing 3 [Source:HGNC Symbol;Acc:HGNC:24523]	0.170241	0.00919873	stable	0.127695	0.145311	stable	0.0755838	0.272586	stable	-0.0425455	0.565291	stable	-0.0946569	0.233396	stable	-0.0521114	0.463398	stable		0.247361	0.257524	0.25126	0.322602	0.283995	0.337753	0.288237	0.284696	0.279391	0.303133	0.319364	0.303654
ENSG00000036672	USP2	ubiquitin specific peptidase 2 [Source:HGNC Symbol;Acc:HGNC:12618]	-0.954341	2.13e-38	stable	0.254689	0.00277227	stable	-1.63211	5.89e-102	Down	1.20903	9.34e-62	Up	-0.677773	9.44e-17	stable	-1.8868	1.77e-137	Down		233.663	236.148	241.263	134.614	136.079	136.634	289.458	286.536	298.826	88.103	82.674	95.4039
ENSG00000037042	TUBG2	tubulin gamma 2 [Source:HGNC Symbol;Acc:HGNC:12419]	-0.0190582	0.859538	stable	0.00528497	0.97996	stable	-0.0416327	0.677508	stable	0.0243431	0.820927	stable	-0.0225745	0.87403	stable	-0.0469176	0.641322	stable		22.3887	20.5523	20.3263	22.566	22.5834	24.2429	21.8623	22.6607	21.0918	23.9077	23.22	24.3582
ENSG00000037241	RPL26L1	ribosomal protein L26 like 1 [Source:HGNC Symbol;Acc:HGNC:17050]	0.853014	9.08e-17	stable	-0.264315	0.0623206	stable	0.561022	7.18e-08	stable	-1.11733	3.58e-27	Down	-0.291993	0.0105345	stable	0.825337	2.61e-15	stable		92.8718	99.3818	102.526	190.092	217.035	182.928	85.3656	85.5619	82.2054	158.987	158.005	187.469
ENSG00000037280	FLT4	fms related receptor tyrosine kinase 4 [Source:HGNC Symbol;Acc:HGNC:3767]	0.703462	0.00134444	stable	0.39502	0.216519	stable	1.44056	9.62e-13	Up	-0.308442	0.172579	stable	0.737098	0.000254598	stable	1.04554	1.11e-07	Up		14.5955	14.7587	13.1843	23.6674	28.3605	25.1376	20.5595	15.8899	21.1894	42.149	40.5724	51.2988
ENSG00000037474	NSUN2	NOP2/Sun RNA methyltransferase 2 [Source:HGNC Symbol;Acc:HGNC:25994]	-0.127626	0.0506766	stable	-0.145185	0.0752253	stable	-0.237848	0.000126245	stable	-0.0175589	0.820208	stable	-0.110223	0.145086	stable	-0.0926639	0.166411	stable		20.1339	19.8956	20.0449	21.7823	19.5512	19.663	18.8222	18.9674	18.2694	19.6476	19.8384	19.723
ENSG00000037637	FBXO42	F-box protein 42 [Source:HGNC Symbol;Acc:HGNC:29249]	-0.247986	0.00100032	stable	0.0279895	0.853819	stable	-0.272941	0.000231417	stable	0.275976	0.000238994	stable	-0.0249543	0.836961	stable	-0.30093	4.76e-05	stable		0.175382	0.177729	0.17698	0.166964	0.158387	0.169943	0.180301	0.193529	0.183744	0.175907	0.171489	0.162906
ENSG00000037749	MFAP3	microfibril associated protein 3 [Source:HGNC Symbol;Acc:HGNC:7034]	-0.906019	7.36e-13	stable	0.0378075	0.891193	stable	-0.787571	3.93e-10	stable	0.943827	8.28e-14	stable	0.118449	0.515157	stable	-0.825378	5.46e-11	stable		308.761	346.359	324.382	208.912	142.629	229.316	336.437	351.37	349.179	210.664	253.479	196.196
ENSG00000037757	MRI1	methylthioribose-1-phosphate isomerase 1 [Source:HGNC Symbol;Acc:HGNC:28469]	-0.106704	0.406471	stable	-0.116571	0.543399	stable	0.14218	0.23867	stable	-0.00986711	0.947608	stable	0.248884	0.0551128	stable	0.258751	0.0273958	stable		4.65593	4.104	4.41115	4.3188	4.62614	4.65692	3.9469	4.27798	4.30848	5.10285	5.93989	5.84441
ENSG00000037897	METTL1	methyltransferase 1, tRNA methylguanosine [Source:HGNC Symbol;Acc:HGNC:7030]	0.526786	0.00290457	stable	0.00066087	0.999327	stable	0.694326	4.51e-05	stable	-0.526125	0.00316031	stable	0.16754	0.448072	stable	0.693665	5.3e-05	stable		2.45591	2.2013	3.0309	4.1333	4.22774	3.90905	2.34089	3.07109	2.51296	4.5219	5.03472	4.86202
ENSG00000038002	AGA	aspartylglucosaminidase [Source:HGNC Symbol;Acc:HGNC:318]	0.4957	9.99e-06	stable	-0.154759	0.403966	stable	0.659797	1.34e-09	stable	-0.650459	8.9e-09	stable	0.164098	0.220114	stable	0.814556	1.54e-13	stable		0.785833	0.76548	0.885925	1.23271	1.37416	1.20585	0.712447	0.750264	0.790401	1.48568	1.51267	1.47253
ENSG00000038210	PI4K2B	phosphatidylinositol 4-kinase type 2 beta [Source:HGNC Symbol;Acc:HGNC:18215]	-0.567076	1e-10	stable	-0.259249	0.0167269	stable	-0.533648	7.96e-10	stable	0.307828	0.000823108	stable	0.0334286	0.818854	stable	-0.274399	0.00270672	stable		15.339	15.4784	16.2854	11.0999	11.1266	13.0694	13.8565	12.6156	14.0915	12.4076	12.3809	12.9929
ENSG00000038219	BOD1L1	biorientation of chromosomes in cell division 1 like 1 [Source:HGNC Symbol;Acc:HGNC:31792]	-0.421575	0.0338646	stable	0.184857	0.559332	stable	-0.315887	0.116044	stable	0.606432	0.00172588	stable	0.105688	0.71565	stable	-0.500743	0.0101052	stable		2.42574	2.51645	2.20301	2.24667	1.35173	2.34448	2.90549	2.87879	2.59639	2.24397	2.56822	1.86986
ENSG00000038274	MAT2B	methionine adenosyltransferase 2B [Source:HGNC Symbol;Acc:HGNC:6905]	1.07502	6.65e-51	Up	0.102453	0.400721	stable	1.49264	3.21e-100	Up	-0.972566	6.49e-42	stable	0.417619	2.4e-09	stable	1.39018	2.32e-87	Up		129.72	126.07	130.391	287.475	312.722	302.834	148.808	137.862	141.183	406.383	422.915	433.357
ENSG00000038358	EDC4	enhancer of mRNA decapping 4 [Source:HGNC Symbol;Acc:HGNC:17157]	-0.716226	4.81e-23	stable	-0.233096	0.00861968	stable	-0.699091	2.6e-22	stable	0.48313	6.84e-11	stable	0.0171349	0.893017	stable	-0.465995	2.33e-10	stable		2.19051	2.29413	2.29681	1.56616	1.38044	1.63396	1.95829	1.99436	1.99775	1.51188	1.79635	1.54848
ENSG00000038382	TRIO	trio Rho guanine nucleotide exchange factor [Source:HGNC Symbol;Acc:HGNC:12303]	-0.502381	4.63e-05	stable	-0.0157352	0.95593	stable	-0.390856	0.00166106	stable	0.486646	8.38e-05	stable	0.111525	0.517327	stable	-0.375121	0.00266999	stable		30.4056	29.9361	27.2671	25.9912	16.9151	25.9165	30.3269	29.537	29.5546	25.2859	29.3249	23.1548
ENSG00000038427	VCAN	versican [Source:HGNC Symbol;Acc:HGNC:2464]	-1.87716	9.17e-31	Down	0.132324	0.656561	stable	-2.72171	7.23e-64	Down	2.00949	5.14e-35	Up	-0.844546	1.03e-06	stable	-2.85403	4.55e-70	Down		1543.15	1587.76	1446.34	509.969	332.451	545.423	1736.75	1787.56	1651.33	245.858	317.226	244.714
ENSG00000038532	CLEC16A	C-type lectin domain containing 16A [Source:HGNC Symbol;Acc:HGNC:29013]	-0.687987	1.66e-12	stable	-0.0335678	0.871162	stable	-0.830348	8.77e-18	stable	0.65442	2.51e-11	stable	-0.14236	0.275627	stable	-0.79678	2.42e-16	stable		1.42306	1.50086	1.32266	1.06257	0.844823	1.01699	1.3848	1.39001	1.50397	0.911819	1.03909	0.82948
ENSG00000039068	CDH1	cadherin 1 [Source:HGNC Symbol;Acc:HGNC:1748]	-3.78441	2.49e-79	Down	-0.22052	0.404093	stable	-2.94127	2.85e-59	Down	3.56389	7.06e-70	Up	0.843139	0.000471813	stable	-2.72075	2.21e-50	Down		9.45712	8.01084	8.75326	0.828543	0.518239	0.750266	7.42463	8.18588	7.61201	0.712481	1.68294	1.54475
ENSG00000039123	MTREX	Mtr4 exosome RNA helicase [Source:HGNC Symbol;Acc:HGNC:18734]	-0.359679	7.18e-08	stable	0.103929	0.294444	stable	-0.231422	0.000613467	stable	0.463607	2.41e-12	stable	0.128256	0.114196	stable	-0.335351	4.21e-07	stable		19.7006	19.5842	18.2571	16.5963	15.0912	18.1146	21.3736	21.325	21.1188	19.4765	19.3727	18.1565
ENSG00000039139	DNAH5	dynein axonemal heavy chain 5 [Source:HGNC Symbol;Acc:HGNC:2950]	-0.124879	0.779521	stable	0.133411	0.861751	stable	1.1561	0.000589801	Up	0.25829	0.542709	stable	1.28098	0.000290285	Up	1.02269	0.00240243	Up		0.010906	0.0177476	0.0141913	0.0139725	0.00953408	0.0197181	0.0158827	0.0166799	0.015727	0.034293	0.038359	0.0377243
ENSG00000039319	ZFYVE16	zinc finger FYVE-type containing 16 [Source:HGNC Symbol;Acc:HGNC:20756]	-0.603544	1.94e-06	stable	-0.00439325	0.988766	stable	-0.736783	3.96e-09	stable	0.599151	2.38e-06	stable	-0.133239	0.44521	stable	-0.73239	5.23e-09	stable		9.44425	9.69356	9.24991	7.38469	5.34651	8.05287	9.80047	10.1605	9.23768	6.12935	8.06927	5.64132
ENSG00000039523	RIPOR1	RHO family interacting cell polarization regulator 1 [Source:HGNC Symbol;Acc:HGNC:25836]	-0.927769	3.07e-58	stable	0.0424705	0.681782	stable	-1.14095	1.12e-86	Down	0.97024	2.27e-63	stable	-0.213185	0.0017049	stable	-1.18342	6.31e-93	Down		13.0188	13.2427	13.0149	7.88806	7.4182	7.59893	14.1399	13.9023	13.6961	6.83279	7.15075	6.72309
ENSG00000039560	RAI14	retinoic acid induced 14 [Source:HGNC Symbol;Acc:HGNC:14873]	-0.657844	7.47e-16	stable	-0.0826175	0.546564	stable	-0.579034	8.88e-13	stable	0.575226	3.09e-12	stable	0.0788097	0.504172	stable	-0.496417	1.38e-09	stable		1.33053	1.22711	1.33564	0.956861	0.827759	0.953508	1.33195	1.2209	1.24172	1.04875	1.08045	0.904513
ENSG00000039650	PNKP	polynucleotide kinase 3'-phosphatase [Source:HGNC Symbol;Acc:HGNC:9154]	0.326007	4.36e-05	stable	-0.179737	0.100728	stable	0.290934	0.000257266	stable	-0.505743	1.88e-10	stable	-0.035073	0.775413	stable	0.470671	2.62e-09	stable		1.53205	1.62768	1.5597	2.31248	2.22474	2.02324	1.43572	1.39592	1.46429	2.25993	2.23101	2.21877
ENSG00000040199	PHLPP2	PH domain and leucine rich repeat protein phosphatase 2 [Source:HGNC Symbol;Acc:HGNC:29149]	-0.169109	0.145088	stable	0.0702075	0.724937	stable	-0.0691829	0.570454	stable	0.239317	0.0338254	stable	0.0999263	0.503674	stable	-0.13939	0.229237	stable		188.037	192.774	171.583	197.6	145.451	202.56	207.216	205.976	185.681	205.223	216.861	190.558
ENSG00000040275	SPDL1	spindle apparatus coiled-coil protein 1 [Source:HGNC Symbol;Acc:HGNC:26010]	-0.479191	7.9e-09	stable	-0.100665	0.45219	stable	-0.0984729	0.274819	stable	0.378526	7.43e-06	stable	0.380718	1.18e-05	stable	0.00219221	0.984533	stable		298.269	292.025	313.918	274.753	219.924	224.421	295.866	292.497	281.701	316.299	335.344	329.684
ENSG00000040341	STAU2	staufen double-stranded RNA binding protein 2 [Source:HGNC Symbol;Acc:HGNC:11371]	-0.364313	1.02e-10	stable	-0.0231887	0.841309	stable	-0.462638	9.75e-17	stable	0.341125	1.84e-09	stable	-0.0983251	0.167837	stable	-0.43945	4.23e-15	stable		35.2847	34.7857	37.0158	31.8173	29.1221	31.3517	37.1722	36.4764	35.0838	29.0469	31.1012	30.1435
ENSG00000040487	SLC66A1	solute carrier family 66 member 1 [Source:HGNC Symbol;Acc:HGNC:26001]	0.0878332	0.523143	stable	-0.283413	0.0821123	stable	-0.154806	0.235612	stable	-0.371246	0.00311675	stable	-0.242639	0.086647	stable	0.128607	0.346479	stable		0.0450579	0.044766	0.0470998	0.05096	0.060294	0.0503796	0.0372992	0.0362698	0.0422267	0.0454041	0.0493012	0.0481242
ENSG00000040531	CTNS	cystinosin, lysosomal cystine transporter [Source:HGNC Symbol;Acc:HGNC:2518]	0.130323	0.256434	stable	0.0835452	0.653569	stable	-0.0839063	0.476431	stable	-0.0467774	0.710598	stable	-0.214229	0.0812486	stable	-0.167452	0.134062	stable		5.56252	6.26209	5.75251	7.88366	6.2518	7.18846	6.16928	6.21023	6.80849	6.72224	6.80898	5.76671
ENSG00000040608	RTN4R	reticulon 4 receptor [Source:HGNC Symbol;Acc:HGNC:18601]	0.0173117	0.960379	stable	-0.276123	0.556174	stable	0.358552	0.20256	stable	-0.293435	0.345742	stable	0.34124	0.310756	stable	0.634675	0.0235135	stable		4.08228	3.64863	3.38184	5.20725	3.88901	3.36089	3.4013	2.81874	3.26335	4.66278	6.53815	5.38578
ENSG00000040633	PHF23	PHD finger protein 23 [Source:HGNC Symbol;Acc:HGNC:28428]	0.959352	5.76e-27	stable	-0.0621536	0.724115	stable	0.867559	2.21e-22	stable	-1.02151	4.32e-30	Down	-0.0917927	0.455583	stable	0.929713	2.8e-25	stable		17.536	16.6539	17.8912	35.382	41.286	35.6053	16.6885	16.7122	18.0329	37.4201	34.686	38.2644
ENSG00000040731	CDH10	cadherin 10 [Source:HGNC Symbol;Acc:HGNC:1749]	-0.108669	0.613345	stable	0.157491	0.619396	stable	0.471835	0.00908921	stable	0.26616	0.179852	stable	0.580504	0.0024155	stable	0.314344	0.089964	stable		0.037567	0.054838	0.0525786	0.0451043	0.0485048	0.0552763	0.0563976	0.0593768	0.0506904	0.0721602	0.088757	0.0720689
ENSG00000040933	INPP4A	inositol polyphosphate-4-phosphatase type I A [Source:HGNC Symbol;Acc:HGNC:6074]	-0.184323	0.0508464	stable	0.0287186	0.881676	stable	0.0930178	0.339892	stable	0.213042	0.0225787	stable	0.277341	0.00430644	stable	0.0642993	0.523553	stable		0.399109	0.414241	0.397282	0.412792	0.337365	0.432735	0.419192	0.427469	0.427236	0.505567	0.549125	0.447875
ENSG00000041353	RAB27B	RAB27B, member RAS oncogene family [Source:HGNC Symbol;Acc:HGNC:9767]	-2.59742	0.00605044	Down	0.158977	0.913788	stable	-1.52956	0.0556255	stable	2.7564	0.00336197	Up	1.06786	0.424729	stable	-1.68854	0.03304	Down		2.66665	1.63936	4.48455	1.17332	0.366947	0	3.66776	2.93475	3.47389	1.75982	0.632724	1.16154
ENSG00000041357	PSMA4	proteasome 20S subunit alpha 4 [Source:HGNC Symbol;Acc:HGNC:9533]	0.267132	0.00414381	stable	-0.1343	0.327329	stable	0.0988804	0.320942	stable	-0.401432	1.05e-05	stable	-0.168251	0.125481	stable	0.233181	0.0128452	stable		6.21271	5.77917	5.99025	7.47534	8.97571	7.52326	5.61634	5.59299	5.6939	7.45489	6.95739	7.95369
ENSG00000041515	MYO16	myosin XVI [Source:HGNC Symbol;Acc:HGNC:29822]	1.19167	0.0104237	Up	-0.076186	0.945011	stable	0.677884	0.166621	stable	-1.26786	0.00704474	Down	-0.513791	0.358591	stable	0.75407	0.126992	stable		1.0944	1.73005	0.910121	3.17297	3.29159	3.00335	1.54826	1.8389	0.333279	2.78576	2.6709	1.53225
ENSG00000041802	LSG1	large 60S subunit nuclear export GTPase 1 [Source:HGNC Symbol;Acc:HGNC:25652]	0.188513	0.0208765	stable	-0.124541	0.295905	stable	0.365718	2e-06	stable	-0.313053	8.85e-05	stable	0.177206	0.0450094	stable	0.490259	1.9e-10	stable		0.890678	0.908034	0.974575	1.23591	1.0737	1.19385	0.860091	0.894711	0.86803	1.34213	1.49035	1.32049
ENSG00000041880	PARP3	poly(ADP-ribose) polymerase family member 3 [Source:HGNC Symbol;Acc:HGNC:273]	0.20876	0.171274	stable	-0.257711	0.222454	stable	-0.392043	0.00850469	stable	-0.466471	0.00155236	stable	-0.600803	5.63e-05	stable	-0.134332	0.420373	stable		0.293635	0.27531	0.309871	0.409555	0.377984	0.338206	0.273955	0.214907	0.268263	0.257738	0.256378	0.263679
ENSG00000041982	TNC	tenascin C [Source:HGNC Symbol;Acc:HGNC:5318]	-3.59825	0	Down	0.542783	5.16e-10	stable	-2.17178	6.3e-158	Down	4.14103	0	Up	1.42647	2.96e-63	Up	-2.71456	9.5e-247	Down		758.375	720.826	676.364	71.8735	55.5554	70.1713	1079.92	1102.64	1057.28	174.74	207.289	174.583
ENSG00000041988	THAP3	THAP domain containing 3 [Source:HGNC Symbol;Acc:HGNC:20855]	1.17529	3.53e-17	Up	0.00846836	0.981886	stable	1.03085	1.6e-13	Up	-1.16682	9.4e-17	Down	-0.144439	0.429641	stable	1.02238	3.45e-13	Up		0.103587	0.095344	0.0974967	0.215645	0.292544	0.235389	0.0994665	0.113269	0.0954473	0.23	0.223273	0.250483
ENSG00000042062	RIPOR3	RIPOR family member 3 [Source:HGNC Symbol;Acc:HGNC:16168]	1.48856	2.83e-18	Up	0.379206	0.143301	stable	1.15535	2.52e-11	Up	-1.10935	2.97e-11	Down	-0.333206	0.0700758	stable	0.776148	5.24e-06	stable		5.13377	5.8178	4.32078	14.8186	16.0864	16.7705	6.66124	7.42827	6.46078	11.2415	13.0763	15.1548
ENSG00000042088	TDP1	tyrosyl-DNA phosphodiesterase 1 [Source:HGNC Symbol;Acc:HGNC:18884]	0.0953916	0.261157	stable	-0.0301171	0.851208	stable	0.169876	0.0321308	stable	-0.125509	0.132326	stable	0.0744848	0.476257	stable	0.199994	0.0114469	stable		6.92479	7.09973	6.6456	8.1843	8.42991	7.90099	6.93796	7.07621	6.8778	8.6639	8.93713	9.41031
ENSG00000042286	AIFM2	apoptosis inducing factor mitochondria associated 2 [Source:HGNC Symbol;Acc:HGNC:21411]	-0.661093	0.000496073	stable	-0.740923	0.000696557	stable	-1.32803	4.27e-12	Down	-0.0798305	0.739055	stable	-0.666935	0.00228865	stable	-0.587105	0.00515081	stable		1.07593	1.31046	1.32833	0.936492	0.822746	0.840222	0.983258	0.643707	0.669603	0.634754	0.578256	0.509545
ENSG00000042317	SPATA7	spermatogenesis associated 7 [Source:HGNC Symbol;Acc:HGNC:20423]	0.662474	5.48e-12	stable	-0.123991	0.449166	stable	0.948691	3.99e-24	stable	-0.786465	4.83e-16	stable	0.286217	0.00520711	stable	1.07268	8.44e-30	Up		0.879729	0.78095	0.914431	1.5197	1.58492	1.4173	0.772966	0.849614	0.814611	1.99925	1.82307	1.95227
ENSG00000042429	MED17	mediator complex subunit 17 [Source:HGNC Symbol;Acc:HGNC:2375]	0.5113	6.47e-05	stable	0.0245682	0.932701	stable	0.438753	0.000618959	stable	-0.486731	0.000160634	stable	-0.0725471	0.693254	stable	0.414184	0.00136784	stable		16.9741	15.368	16.5114	24.3699	24.2068	28.7961	15.0994	18.1045	18.0137	23.6548	27.2249	26.0697
ENSG00000042445	RETSAT	retinol saturase [Source:HGNC Symbol;Acc:HGNC:25991]	-0.342182	0.000233887	stable	-0.170473	0.189092	stable	-0.323687	0.000437502	stable	0.171709	0.0839022	stable	0.0184953	0.906781	stable	-0.153213	0.119897	stable		0.0991581	0.0829449	0.0948367	0.0802308	0.080327	0.082129	0.0864525	0.0840714	0.0835781	0.0877255	0.083577	0.0860666
ENSG00000042493	CAPG	capping actin protein, gelsolin like [Source:HGNC Symbol;Acc:HGNC:1474]	-0.0588506	0.6487	stable	-0.299077	0.0341974	stable	0.301577	0.00605657	stable	-0.240227	0.0413078	stable	0.360427	0.00188039	stable	0.600654	3.03e-08	stable		1.31551	1.20781	1.30414	1.23014	1.55822	1.29536	1.09315	1.07723	1.0412	1.83189	1.80513	1.84583
ENSG00000042753	AP2S1	adaptor related protein complex 2 subunit sigma 1 [Source:HGNC Symbol;Acc:HGNC:565]	0.178012	0.161257	stable	-0.139954	0.462683	stable	-0.148785	0.243298	stable	-0.317966	0.00899692	stable	-0.326797	0.0126235	stable	-0.00883057	0.954951	stable		40.7797	42.5543	40.8431	45.658	61.2967	48.6519	35.0691	38.8777	42.227	44.9253	40.1742	44.9827
ENSG00000042781	USH2A	usherin [Source:HGNC Symbol;Acc:HGNC:12601]	-0.767921	0.374404	stable	0.0327043	0.985945	stable	-0.445795	0.603573	stable	0.800625	0.354648	stable	0.322126	0.795965	stable	-0.478499	0.578552	stable		0.00931113	0.0027476	0.00650438	0.00245814	0.00922513	0.000681399	0.00537881	0.00768544	0.00661625	0.00368686	0.00927899	0.00304182
ENSG00000042980	ADAM28	ADAM metallopeptidase domain 28 [Source:HGNC Symbol;Acc:HGNC:206]	0.98337	6.48e-28	stable	0.609701	3.33e-10	stable	0.957404	1.04e-26	stable	-0.373669	4.93e-05	stable	-0.0259662	0.86221	stable	0.347703	0.00015448	stable		1.57296	1.75416	1.71559	3.83037	3.24841	3.99001	2.71586	2.65904	2.56201	3.49757	4.37541	3.51696
ENSG00000043039	BARX2	BARX homeobox 2 [Source:HGNC Symbol;Acc:HGNC:956]	-0.242316	0.652897	stable	1.88249	2.6e-05	Up	-1.74718	0.0018104	Down	2.1248	2.15e-07	Up	-1.50486	0.0160236	Down	-3.62967	6.24e-13	Down		0.14213	0.0786386	0.10756	0.0984957	0.0616073	0.148217	0.422253	0.519116	0.31813	0.0422085	0.0303512	0.0417886
ENSG00000043093	DCUN1D1	defective in cullin neddylation 1 domain containing 1 [Source:HGNC Symbol;Acc:HGNC:18184]	-0.59835	1.32e-17	stable	0.0913588	0.412355	stable	-0.748065	5.18e-27	stable	0.689709	5.35e-23	stable	-0.149715	0.0830708	stable	-0.839424	1.01e-33	stable		24.7489	24.9944	26.6135	20.2211	16.4718	19.2608	29.1481	27.6172	27.1642	17.6762	17.4926	17.6524
ENSG00000043143	JADE2	jade family PHD finger 2 [Source:HGNC Symbol;Acc:HGNC:22984]	-1.38081	3.16e-34	Down	-0.44976	0.000398623	stable	-1.78247	4.63e-54	Down	0.931049	1.66e-15	stable	-0.40166	0.00379774	stable	-1.33271	1.47e-29	Down		0.202293	0.210803	0.201726	0.0859154	0.0838846	0.0922761	0.163199	0.13852	0.162437	0.0815372	0.0687694	0.0583811
ENSG00000043355	ZIC2	Zic family member 2 [Source:HGNC Symbol;Acc:HGNC:12873]	-4.90259	4.97e-19	Down	2.82883	2.11e-62	Up	-3.00617	2.12e-22	Down	7.73141	4.74e-47	Up	1.89641	0.00515698	Up	-5.835	1.96e-89	Down		2.42405	2.22995	2.24419	0.144567	0.0723393	0.0320593	19.2333	16.4526	15.0042	0.173464	0.405386	0.400723
ENSG00000043514	TRIT1	tRNA isopentenyltransferase 1 [Source:HGNC Symbol;Acc:HGNC:20286]	0.366074	7.61e-05	stable	-0.0226523	0.911891	stable	0.247727	0.00855612	stable	-0.388727	2.75e-05	stable	-0.118348	0.315067	stable	0.270379	0.00415574	stable		0.305569	0.331478	0.317735	0.467172	0.436449	0.461391	0.369745	0.284676	0.315616	0.451813	0.42676	0.438472
ENSG00000044090	CUL7	cullin 7 [Source:HGNC Symbol;Acc:HGNC:21024]	0.347975	2.39e-08	stable	0.109274	0.236654	stable	0.462144	3.69e-14	stable	-0.238701	0.000171397	stable	0.114168	0.125006	stable	0.352869	1.01e-08	stable		0.154121	0.159821	0.153181	0.211293	0.223318	0.225329	0.169281	0.173827	0.176546	0.243953	0.251553	0.252248
ENSG00000044115	CTNNA1	catenin alpha 1 [Source:HGNC Symbol;Acc:HGNC:2509]	-0.2873	2.45e-10	stable	-0.145161	0.00876276	stable	-0.275654	1.06e-09	stable	0.142139	0.00265991	stable	0.0116457	0.879649	stable	-0.130493	0.00571819	stable		1.23182	1.21097	1.19758	1.11733	1.09157	1.10113	1.14202	1.10962	1.14466	1.19328	1.16326	1.13901
ENSG00000044446	PHKA2	phosphorylase kinase regulatory subunit alpha 2 [Source:HGNC Symbol;Acc:HGNC:8926]	0.0947478	0.295808	stable	-0.154422	0.189092	stable	-0.186468	0.0288414	stable	-0.24917	0.00328673	stable	-0.281215	0.00139189	stable	-0.0320454	0.746973	stable		14.3795	15.3221	14.8605	17.3868	16.5678	18.8529	13.3201	14.2627	13.7078	15.8146	15.9917	13.7602
ENSG00000044459	CNTLN	centlein [Source:HGNC Symbol;Acc:HGNC:23432]	-0.7489	1.79e-15	stable	-0.185596	0.1569	stable	-0.914408	1.51e-22	stable	0.563305	4.7e-09	stable	-0.165508	0.1787	stable	-0.728812	1.94e-14	stable		45.6813	45.6841	43.2876	30.3754	27.2282	31.3206	40.0371	40.226	41.8681	28.6121	31.091	23.5583
ENSG00000044524	EPHA3	EPH receptor A3 [Source:HGNC Symbol;Acc:HGNC:3387]	6.7113	2.07e-39	Up	1.80671	0.0125063	Up	6.91469	4.87e-42	Up	-4.90459	1.7e-58	Down	0.203387	0.320569	stable	5.10798	5.99e-64	Up		0.0016316	0.000300916	0.000633207	0.0998786	0.0946346	0.114328	0.00235635	0.00370352	0.00347813	0.106276	0.150983	0.115399
ENSG00000044574	HSPA5	heat shock protein family A (Hsp70) member 5 [Source:HGNC Symbol;Acc:HGNC:5238]	0.24364	2.8e-05	stable	0.00629701	0.96349	stable	0.57214	1.62e-24	stable	-0.237343	4.71e-05	stable	0.328501	2.04e-08	stable	0.565843	6.15e-24	stable		334.401	321.463	334.408	425.089	450.266	424.724	341.041	341.134	343.907	566.589	557.444	586.542
ENSG00000046604	DSG2	desmoglein 2 [Source:HGNC Symbol;Acc:HGNC:3049]	-0.335416	1.65e-05	stable	0.299505	0.000726578	stable	-0.985958	3.02e-39	stable	0.63492	5.91e-17	stable	-0.650542	3.72e-17	stable	-1.28546	3.69e-66	Down		1845.95	1781.03	1731.19	1627.69	1353.99	1737.67	2249.32	2293.28	2260.94	1025.62	1141	980.441
ENSG00000046647	GEMIN8	gem nuclear organelle associated protein 8 [Source:HGNC Symbol;Acc:HGNC:26044]	0.983414	6.74e-17	stable	0.0876161	0.707207	stable	0.997747	1.31e-17	stable	-0.895798	3.39e-14	stable	0.014333	0.943319	stable	0.910131	7.58e-15	stable		0.0826689	0.104043	0.0871608	0.219534	0.193339	0.186947	0.0979419	0.0953243	0.106266	0.22717	0.200403	0.207593
ENSG00000046651	OFD1	OFD1 centriole and centriolar satellite protein [Source:HGNC Symbol;Acc:HGNC:2567]	0.473825	9.64e-13	stable	0.16334	0.0710681	stable	0.311127	3.99e-06	stable	-0.310485	3.9e-06	stable	-0.162697	0.0305387	stable	0.147787	0.0355649	stable		10.0111	10.153	10.2073	16.423	14.3455	16.0143	11.6164	11.6432	11.816	14.2799	14.7905	14.7074
ENSG00000046653	GPM6B	glycoprotein M6B [Source:HGNC Symbol;Acc:HGNC:4461]	0.183778	0.02162	stable	0.611501	2.43e-15	stable	-0.234669	0.00306198	stable	0.427723	8.39e-09	stable	-0.418447	8.86e-08	stable	-0.84617	1.2e-30	stable		11.9407	12.6146	12.2174	15.5457	13.8686	16.9333	19.625	18.5849	19.7276	12.2561	12.4135	11.6655
ENSG00000046889	PREX2	phosphatidylinositol-3,4,5-trisphosphate dependent Rac exchange factor 2 [Source:HGNC Symbol;Acc:HGNC:22950]	0.564025	8.69e-05	stable	0.855957	1.03e-08	stable	0.755139	7.11e-08	stable	0.291932	0.0480692	stable	0.191114	0.289809	stable	-0.100818	0.524299	stable		0.231843	0.24885	0.258706	0.453749	0.2984	0.461976	0.486497	0.466699	0.427454	0.403248	0.551119	0.495896
ENSG00000047056	WDR37	WD repeat domain 37 [Source:HGNC Symbol;Acc:HGNC:31406]	-0.119297	0.15176	stable	-0.0784711	0.542283	stable	-0.296662	0.000128977	stable	0.0408258	0.658468	stable	-0.177365	0.0478645	stable	-0.21819	0.00621031	stable		26.1065	27.2554	25.8118	28.1187	24.1049	28.6276	25.9548	25.2489	26.136	25.3938	24.7808	24.7554
ENSG00000047188	YTHDC2	YTH domain containing 2 [Source:HGNC Symbol;Acc:HGNC:24721]	-0.0162937	0.885564	stable	-0.00125787	0.995403	stable	-0.181303	0.055411	stable	0.0150358	0.894661	stable	-0.165009	0.132712	stable	-0.180045	0.0584612	stable		0.154655	0.160349	0.152844	0.174714	0.144884	0.194211	0.16717	0.159246	0.155984	0.162394	0.170926	0.146685
ENSG00000047230	CTPS2	CTP synthase 2 [Source:HGNC Symbol;Acc:HGNC:2520]	0.176814	0.0031379	stable	-0.0469028	0.653027	stable	0.169566	0.00434116	stable	-0.223717	0.000159123	stable	-0.00724798	0.94394	stable	0.216469	0.000237737	stable		17.4071	18.2107	18.9807	23.0939	21.3512	24.0349	18.146	17.7995	18.5467	24.171	23.8788	23.3025
ENSG00000047249	ATP6V1H	ATPase H+ transporting V1 subunit H [Source:HGNC Symbol;Acc:HGNC:18303]	0.244621	0.00354632	stable	-0.0721964	0.613222	stable	-0.0502386	0.593541	stable	-0.316817	0.000132245	stable	-0.29486	0.000721678	stable	0.0219578	0.825922	stable		89.0065	85.6874	84.7655	114.036	117.754	109.242	77.8893	83.8733	92.6587	98.284	92.9756	99.8957
ENSG00000047315	POLR2B	RNA polymerase II subunit B [Source:HGNC Symbol;Acc:HGNC:9188]	-0.290333	4.07e-09	stable	-0.13416	0.032833	stable	-0.223943	6.12e-06	stable	0.156172	0.00236154	stable	0.0663894	0.307879	stable	-0.089783	0.0895604	stable		1.91716	1.87502	1.85325	1.74396	1.62423	1.7559	1.79849	1.77639	1.73372	1.91153	1.91692	1.79259
ENSG00000047346	ATOSA	atos homolog A [Source:HGNC Symbol;Acc:HGNC:25609]	-0.0957318	0.340803	stable	0.0958055	0.516774	stable	-0.351625	0.000105785	stable	0.191537	0.0434117	stable	-0.255893	0.011084	stable	-0.447431	6e-07	stable		16.5841	16.4162	15.7268	18.0392	14.3478	18.2455	18.0416	18.3982	17.3061	14.6461	16.3167	13.4817
ENSG00000047365	ARAP2	ArfGAP with RhoGAP domain, ankyrin repeat and PH domain 2 [Source:HGNC Symbol;Acc:HGNC:16924]	-0.435205	0.304327	stable	0.551754	0.310015	stable	-1.21527	0.00316034	Down	0.986959	0.0104336	stable	-0.78007	0.116528	stable	-1.76703	7.47e-06	Down		0.0110646	0.0134683	0.0133116	0.00803292	0.00639475	0.0165993	0.0214581	0.0123293	0.0231936	0.00525742	0.00708842	0.00650639
ENSG00000047410	TPR	translocated promoter region, nuclear basket protein [Source:HGNC Symbol;Acc:HGNC:12017]	-0.623004	1.53e-09	stable	-0.156489	0.316605	stable	-0.460489	9.43e-06	stable	0.466515	8.37e-06	stable	0.162516	0.217674	stable	-0.303999	0.00440301	stable		3.53771	3.47693	3.22555	2.74452	1.90978	2.74284	3.17688	3.22933	3.07308	2.98402	3.02423	2.64622
ENSG00000047578	KATNIP	katanin interacting protein [Source:HGNC Symbol;Acc:HGNC:29068]	-0.314947	0.00181393	stable	-0.0741031	0.674814	stable	-0.386577	9.43e-05	stable	0.240844	0.0201538	stable	-0.0716299	0.621823	stable	-0.312473	0.00197402	stable		232.019	235.305	191.319	201.048	180.136	206.902	214.318	219.342	212.431	179.955	218.446	187.931
ENSG00000047579	DTNBP1	dystrobrevin binding protein 1 [Source:HGNC Symbol;Acc:HGNC:17328]	0.173672	0.182245	stable	-0.112299	0.592007	stable	-0.20774	0.107003	stable	-0.285971	0.0240559	stable	-0.381412	0.00351183	stable	-0.0954406	0.492814	stable		58.9597	58.6611	52.553	68.7624	79.5191	65.1052	54.7928	53.5033	54.2649	58.1915	53.9864	59.1557
ENSG00000047597	XK	X-linked Kx blood group antigen, Kell and VPS13A binding protein [Source:HGNC Symbol;Acc:HGNC:12811]	-0.955825	4.34e-16	stable	-0.0450609	0.848575	stable	-1.0004	8.7e-18	Down	0.910764	1.62e-14	stable	-0.0445726	0.827222	stable	-0.955336	3.96e-16	stable		20.1366	19.1553	20.7709	11.6726	10.5003	12.1671	23.0134	19.0265	18.121	12.5895	11.5046	10.8629
ENSG00000047617	ANO2	anoctamin 2 [Source:HGNC Symbol;Acc:HGNC:1183]	0.827609	0.00333484	stable	0.72586	0.0424946	stable	1.82788	5.77e-13	Up	-0.101749	0.742744	stable	1.00027	3.04e-05	Up	1.10202	3.1e-06	Up		1.8048	1.71184	1.87613	3.19062	3.19308	4.24533	3.51075	3.19218	2.54198	7.19737	7.98342	7.07522
ENSG00000047621	C12orf4	chromosome 12 open reading frame 4 [Source:HGNC Symbol;Acc:HGNC:1184]	0.305328	0.000312934	stable	0.0995197	0.471656	stable	0.323169	0.000107148	stable	-0.205808	0.0179144	stable	0.0178409	0.896187	stable	0.223649	0.00872056	stable		40.3645	41.2093	38.1198	56.6628	53.3171	54.1857	43.7785	45.2565	43.356	61.9769	56.0413	56.2163
ENSG00000047634	SCML1	Scm polycomb group protein like 1 [Source:HGNC Symbol;Acc:HGNC:10580]	0.271822	0.0197155	stable	0.140014	0.442138	stable	0.385457	0.000566442	stable	-0.131808	0.286487	stable	0.113635	0.441323	stable	0.245443	0.0325116	stable		11.2775	12.3224	11.7262	16.6768	14.7133	15.8831	13.3016	14.0505	12.814	16.1768	20.5232	16.9265
ENSG00000047644	WWC3	WWC family member 3 [Source:HGNC Symbol;Acc:HGNC:29237]	-1.48668	4.55e-73	Down	-0.19639	0.069924	stable	-1.56403	2.99e-81	Down	1.29029	1.13e-54	Up	-0.0773519	0.535781	stable	-1.36764	9.37e-62	Down		41.5723	42.4157	39.7922	16.5971	14.3387	18.098	35.5433	38.3213	37.5642	15.3119	18.2299	15.1596
ENSG00000047648	ARHGAP6	Rho GTPase activating protein 6 [Source:HGNC Symbol;Acc:HGNC:676]	-0.334468	0.000325892	stable	0.383359	0.000139357	stable	-1.28183	5.13e-43	Down	0.717827	6.7e-16	stable	-0.947364	4.42e-23	stable	-1.66519	1.99e-73	Down		13.5257	15.3194	14.1831	13.1279	11.2987	13.4112	19.5884	18.7383	19.5424	6.17479	7.70231	6.67132
ENSG00000047662	FAM184B	family with sequence similarity 184 member B [Source:HGNC Symbol;Acc:HGNC:29235]	-0.0600446	0.930055	stable	-1.15983	0.154801	stable	-0.199095	0.752615	stable	-1.09979	0.0785647	stable	-0.139051	0.875383	stable	0.960738	0.125232	stable		0.0357186	0.0223404	0.0289294	0.047661	0.0326961	0.0119332	0.0153792	0.0134593	0.0115868	0.0350507	0.0132653	0.0395724
ENSG00000047849	MAP4	microtubule associated protein 4 [Source:HGNC Symbol;Acc:HGNC:6862]	-1.13495	8.89e-70	Down	-0.389927	2.78e-08	stable	-1.15422	1.52e-72	Down	0.745025	2.48e-30	stable	-0.0192641	0.862624	stable	-0.764289	3.94e-32	stable		1.84955	1.8884	1.79593	0.967748	0.865314	0.964516	1.4343	1.49783	1.42471	1.02978	0.988374	0.873246
ENSG00000047932	GOPC	golgi associated PDZ and coiled-coil motif containing [Source:HGNC Symbol;Acc:HGNC:17643]	-0.0525681	0.51267	stable	0.19498	0.0246174	stable	0.0536063	0.49453	stable	0.247548	0.000466284	stable	0.106174	0.226939	stable	-0.141374	0.051831	stable		447.369	463.759	428.805	492.641	430.256	511.646	515.219	527.356	539.605	503.827	563.05	549.472
ENSG00000048028	USP28	ubiquitin specific peptidase 28 [Source:HGNC Symbol;Acc:HGNC:12625]	-1.27969	3.48e-60	Down	-0.190893	0.0685945	stable	-1.72031	3.29e-107	Down	1.0888	1.54e-43	Up	-0.44062	1.94e-07	stable	-1.52942	1.65e-84	Down		182.788	191.414	180.715	89.3341	70.6291	93.9711	165.026	165.811	170.636	62.0637	68.6994	64.9992
ENSG00000048052	HDAC9	histone deacetylase 9 [Source:HGNC Symbol;Acc:HGNC:14065]	-0.535365	8.8e-10	stable	-0.0180656	0.925496	stable	-1.27284	1.52e-49	Down	0.517299	3.58e-09	stable	-0.737473	1.08e-16	stable	-1.25477	4.98e-48	Down		605.505	612.408	616.718	513.99	390.075	502.175	619.943	633.97	615.158	286.861	326.781	269.709
ENSG00000048140	TSPAN17	tetraspanin 17 [Source:HGNC Symbol;Acc:HGNC:13594]	0.156256	0.105799	stable	-0.317605	0.00349912	stable	-0.0770329	0.446434	stable	-0.473862	1.94e-07	stable	-0.233289	0.0214348	stable	0.240572	0.0110132	stable		112.913	113.164	104.896	132.982	142.88	133.579	93.133	96.9168	84.3068	117.866	115.688	130.844
ENSG00000048162	NOP16	NOP16 nucleolar protein [Source:HGNC Symbol;Acc:HGNC:26934]	0.173869	0.216784	stable	0.133794	0.535102	stable	-0.0531054	0.727432	stable	-0.0400751	0.800632	stable	-0.226974	0.145324	stable	-0.186899	0.178311	stable		25.0039	22.1162	25.8436	29.3847	28.8597	33.1421	29.4779	25.3767	27.7385	30.9142	23.8824	27.0059
ENSG00000048342	CC2D2A	coiled-coil and C2 domain containing 2A [Source:HGNC Symbol;Acc:HGNC:29253]	-0.121597	0.170054	stable	0.194641	0.0655395	stable	-0.0942505	0.288089	stable	0.316238	0.000116091	stable	0.0273467	0.836765	stable	-0.288892	0.000399304	stable		0.822462	0.921094	0.91137	0.972992	0.803604	0.928236	1.0089	1.04081	1.08103	0.926916	0.994667	0.966462
ENSG00000048392	RRM2B	ribonucleotide reductase regulatory TP53 inducible subunit M2B [Source:HGNC Symbol;Acc:HGNC:17296]	-0.416475	3.5e-09	stable	0.193519	0.0269607	stable	-0.521787	6.89e-14	stable	0.609994	1.45e-18	stable	-0.105312	0.253556	stable	-0.715306	2.51e-25	stable		12.4543	12.9138	12.3762	10.3971	9.57536	11.4161	14.9209	14.7231	14.8827	9.94386	10.8858	9.74133
ENSG00000048405	ZNF800	zinc finger protein 800 [Source:HGNC Symbol;Acc:HGNC:27267]	-0.136657	0.313662	stable	0.141537	0.471482	stable	-0.225901	0.0780332	stable	0.278194	0.0289971	stable	-0.0892442	0.614876	stable	-0.367439	0.00302255	stable		23.4462	22.9493	23.4141	23.2117	19.6973	27.5947	26.8692	25.6173	26.9484	25.0376	25.0858	19.4253
ENSG00000048471	SNX29	sorting nexin 29 [Source:HGNC Symbol;Acc:HGNC:30542]	-0.598105	4.29e-07	stable	-0.0144871	0.958252	stable	-0.520343	9.82e-06	stable	0.583618	9.16e-07	stable	0.0777624	0.664636	stable	-0.505856	1.9e-05	stable		9.4732	8.71839	9.59411	7.01727	5.94074	7.41307	9.4543	10.5841	8.36904	8.22894	7.9259	6.40839
ENSG00000048540	LMO3	LIM domain only 3 [Source:HGNC Symbol;Acc:HGNC:6643]	-0.902294	1.27e-26	stable	-0.280981	0.00550695	stable	0.836309	3.61e-26	stable	0.621313	7.93e-13	stable	1.7386	3.66e-101	Up	1.11729	1.61e-44	Up		13.1002	12.5567	13.641	7.86599	6.56957	8.88641	11.4057	10.8225	11.136	26.8218	27.8272	26.8985
ENSG00000048544	MRPS10	mitochondrial ribosomal protein S10 [Source:HGNC Symbol;Acc:HGNC:14502]	-0.176338	0.038223	stable	-0.165025	0.139796	stable	-0.461376	9.15e-09	stable	0.0113125	0.912021	stable	-0.285038	0.00119111	stable	-0.296351	0.000350359	stable		0.183867	0.188075	0.176293	0.175214	0.178829	0.184564	0.163096	0.15704	0.183849	0.155342	0.147427	0.159826
ENSG00000048649	RSF1	remodeling and spacing factor 1 [Source:HGNC Symbol;Acc:HGNC:18118]	-0.295559	0.0102487	stable	0.287437	0.0415562	stable	-0.338937	0.00275469	stable	0.582997	1.31e-07	stable	-0.0433778	0.808876	stable	-0.626374	1.12e-08	stable		2.05649	2.0133	1.85801	1.97475	1.38479	2.01317	2.57863	2.55299	2.33434	1.77398	2.03058	1.64921
ENSG00000048707	VPS13D	vacuolar protein sorting 13 homolog D [Source:HGNC Symbol;Acc:HGNC:23595]	-0.862004	2.31e-09	stable	0.0843717	0.762086	stable	-1.06071	1.11e-13	Down	0.946376	4.83e-11	stable	-0.198707	0.299426	stable	-1.14508	9.72e-16	Down		0.266199	0.271353	0.235287	0.168191	0.113501	0.191449	0.284431	0.286649	0.274414	0.148156	0.168173	0.115238
ENSG00000048740	CELF2	CUGBP Elav-like family member 2 [Source:HGNC Symbol;Acc:HGNC:2550]	-0.79826	3.04e-17	stable	-0.185649	0.167673	stable	-1.46696	1.53e-55	Down	0.612611	1.5e-10	stable	-0.668698	7.58e-12	stable	-1.28131	1.9e-42	Down		136.287	133.213	129.108	92.0656	68.2033	94.6102	120.735	122.687	118.175	57.332	60.3392	50.0861
ENSG00000048828	FAM120A	family with sequence similarity 120A [Source:HGNC Symbol;Acc:HGNC:13247]	-0.21262	0.00910024	stable	-0.15527	0.157926	stable	-0.453404	6.32e-09	stable	0.0573499	0.534862	stable	-0.240784	0.00598592	stable	-0.298134	0.000207798	stable		3.9616	3.9122	3.9368	4.02112	3.42453	3.86396	3.49603	3.67787	3.76278	3.12306	3.72551	3.18308
ENSG00000048991	R3HDM1	R3H domain containing 1 [Source:HGNC Symbol;Acc:HGNC:9757]	-0.6074	6.73e-13	stable	-0.08098	0.574998	stable	-0.490338	6.23e-09	stable	0.52642	7.02e-10	stable	0.117062	0.298588	stable	-0.409358	1.65e-06	stable		2.7811	2.90983	2.8604	2.3159	1.76597	2.14664	2.86771	2.84895	2.62618	2.34484	2.53251	2.20244
ENSG00000049089	COL9A2	collagen type IX alpha 2 chain [Source:HGNC Symbol;Acc:HGNC:2218]	1.80396	2.74e-87	Up	0.800893	5.24e-16	stable	3.22745	3.18e-286	Up	-1.00307	2.8e-29	Down	1.42349	3.9e-63	Up	2.42656	6.32e-173	Up		0.0722878	0.0646771	0.0692474	0.256818	0.28699	0.255005	0.127004	0.116973	0.126789	0.688861	0.739108	0.816861
ENSG00000049130	KITLG	KIT ligand [Source:HGNC Symbol;Acc:HGNC:6343]	2.92691	6.91e-86	Up	0.0605283	0.876547	stable	3.64678	2.1e-136	Up	-2.86639	4.07e-82	Down	0.719868	3.66e-09	stable	3.58625	1.58e-131	Up		0.112273	0.0836977	0.092189	0.827192	0.724498	0.891249	0.117036	0.0965726	0.0982533	1.47687	1.55588	1.18605
ENSG00000049167	ERCC8	ERCC excision repair 8, CSA ubiquitin ligase complex subunit [Source:HGNC Symbol;Acc:HGNC:3439]	-0.0193735	0.848059	stable	0.00616004	0.97494	stable	-0.169406	0.0456335	stable	0.0255335	0.799983	stable	-0.150032	0.125684	stable	-0.175566	0.0392134	stable		0.261816	0.286488	0.264861	0.301494	0.283095	0.305438	0.277991	0.289345	0.275168	0.293225	0.283448	0.264469
ENSG00000049192	ADAMTS6	ADAM metallopeptidase with thrombospondin type 1 motif 6 [Source:HGNC Symbol;Acc:HGNC:222]	-0.542587	1.38e-05	stable	-0.333856	0.0331323	stable	-1.24272	2.61e-24	Down	0.208731	0.12124	stable	-0.700129	6.02e-08	stable	-0.90886	2.46e-13	stable		2.75895	3.11748	2.80274	2.46479	1.67731	2.47931	2.28844	2.42321	2.39022	1.49186	1.57053	1.20722
ENSG00000049239	H6PD	hexose-6-phosphate dehydrogenase/glucose 1-dehydrogenase [Source:HGNC Symbol;Acc:HGNC:4795]	-0.161654	0.0623374	stable	-0.0173383	0.922761	stable	0.00117825	0.991164	stable	0.144316	0.0998065	stable	0.162832	0.094093	stable	0.0185165	0.853177	stable		2.12945	2.11432	1.89642	2.13464	1.75579	2.2075	2.13813	2.1125	2.01208	2.38656	2.51441	2.24803
ENSG00000049245	VAMP3	vesicle associated membrane protein 3 [Source:HGNC Symbol;Acc:HGNC:12644]	-0.100779	0.127674	stable	-0.103933	0.246184	stable	-0.185642	0.00295624	stable	-0.00315428	0.969291	stable	-0.0848627	0.28459	stable	-0.0817084	0.222646	stable		2.21259	2.29679	2.31358	2.32322	2.37556	2.36053	2.17598	2.08735	2.28167	2.2347	2.38735	2.34751
ENSG00000049246	PER3	period circadian regulator 3 [Source:HGNC Symbol;Acc:HGNC:8847]	0.327526	0.0442072	stable	0.339015	0.105015	stable	0.570629	0.000182475	stable	0.0114891	0.953768	stable	0.243103	0.183576	stable	0.231614	0.145525	stable		0.0765718	0.0619759	0.0672446	0.0996308	0.0791159	0.10807	0.0763708	0.0985962	0.0937406	0.117987	0.118199	0.119643
ENSG00000049249	TNFRSF9	TNF receptor superfamily member 9 [Source:HGNC Symbol;Acc:HGNC:11924]	1.70382	0.0319668	Up	-1.73	0.384521	stable	5.55341	2.95e-16	Up	-3.43382	0.0048408	Down	3.84959	4.83e-15	Up	7.28341	1.01e-10	Up		0.00336791	0.000621141	0	0.00555704	0.00278067	0.00677785	0	0	0.00119657	0.11602	0.0689236	0.0456603
ENSG00000049283	EPN3	epsin 3 [Source:HGNC Symbol;Acc:HGNC:18235]	0.617974	0.334609	stable	1.3206	0.0687944	stable	0.727653	0.235578	stable	0.702624	0.213098	stable	0.109679	0.902096	stable	-0.592944	0.285374	stable		0.21268	0.205929	0.185712	0.447425	0.164622	0.408559	0.460725	0.559556	0.538382	0.28422	0.624483	0.260549
ENSG00000049323	LTBP1	latent transforming growth factor beta binding protein 1 [Source:HGNC Symbol;Acc:HGNC:6714]	-0.984932	6.12e-90	stable	-0.204488	0.000378895	stable	-1.14565	1.23e-121	Down	0.780444	2.1e-56	stable	-0.16072	0.00451225	stable	-0.941164	6.58e-82	stable		8.28757	8.36162	8.2263	4.83065	4.28824	4.83438	7.43097	7.19966	7.63959	4.25155	4.53103	4.28809
ENSG00000049449	RCN1	reticulocalbin 1 [Source:HGNC Symbol;Acc:HGNC:9934]	0.457091	6.13e-09	stable	0.100429	0.431466	stable	0.725904	2.93e-21	stable	-0.356662	7.35e-06	stable	0.268814	0.00142848	stable	0.625475	4.65e-16	stable		98.4802	98.47	110.21	148.774	168.647	149.976	112.518	110.174	116.822	194.528	196.504	199.089
ENSG00000049540	ELN	elastin [Source:HGNC Symbol;Acc:HGNC:3327]	0.0789496	0.809711	stable	0.103912	0.852099	stable	1.37667	1.51e-08	Up	0.0249628	0.942117	stable	1.29772	1.37e-07	Up	1.27276	1.69e-07	Up		0.0286981	0.0184189	0.0267298	0.0267064	0.0319872	0.0283522	0.0262883	0.0255825	0.0299764	0.0681804	0.0661864	0.0883151
ENSG00000049541	RFC2	replication factor C subunit 2 [Source:HGNC Symbol;Acc:HGNC:9970]	0.179572	0.121077	stable	-0.225849	0.133676	stable	0.493495	3.03e-06	stable	-0.405421	0.000241595	stable	0.313923	0.00682673	stable	0.719344	1.01e-11	stable		15.3457	14.6494	14.7492	17.2048	21.584	17.4712	12.9812	13.5054	13.0006	24.7373	23.2144	25.2443
ENSG00000049618	ARID1B	AT-rich interaction domain 1B [Source:HGNC Symbol;Acc:HGNC:18040]	-0.154491	0.0905056	stable	0.0105382	0.958252	stable	0.110418	0.230651	stable	0.16503	0.0692075	stable	0.264909	0.0045459	stable	0.0998793	0.284448	stable		746.912	718.419	681.14	762.764	603.831	776.484	741.594	764.209	725.386	912.665	960.646	822.461
ENSG00000049656	CLPTM1L	CLPTM1 like [Source:HGNC Symbol;Acc:HGNC:24308]	0.025208	0.778691	stable	-0.0516598	0.702945	stable	-0.0619716	0.452083	stable	-0.0768678	0.354056	stable	-0.0871797	0.372586	stable	-0.0103119	0.912322	stable		0.256437	0.243876	0.260255	0.27756	0.302183	0.279076	0.251767	0.255322	0.250003	0.263853	0.292126	0.29051
ENSG00000049759	NEDD4L	NEDD4 like E3 ubiquitin protein ligase [Source:HGNC Symbol;Acc:HGNC:7728]	-0.0503247	0.5653	stable	0.0461247	0.747963	stable	-0.427277	1.19e-08	stable	0.0964494	0.246761	stable	-0.376952	1.36e-06	stable	-0.473401	2.43e-10	stable		232.081	230.175	231.015	262.857	215.92	264.529	245.621	242.841	249.92	203.173	211.982	184.624
ENSG00000049769	PPP1R3F	protein phosphatase 1 regulatory subunit 3F [Source:HGNC Symbol;Acc:HGNC:14944]	-0.387636	0.000309113	stable	-0.0193677	0.932856	stable	-0.764767	3.71e-13	stable	0.368268	0.000671067	stable	-0.377131	0.00133242	stable	-0.7454	1.93e-12	stable		0.637446	0.663528	0.720138	0.553977	0.635141	0.525107	0.703699	0.644603	0.706701	0.434771	0.462061	0.482997
ENSG00000049860	HEXB	hexosaminidase subunit beta [Source:HGNC Symbol;Acc:HGNC:4879]	-0.0677462	0.515022	stable	-0.130505	0.347999	stable	0.0281595	0.793195	stable	-0.0627588	0.55641	stable	0.0959057	0.43395	stable	0.158665	0.0990438	stable		1.59801	1.53005	1.61698	1.6673	1.72383	1.63261	1.41459	1.52911	1.52621	1.96586	1.67833	1.97464
ENSG00000049883	PTCD2	pentatricopeptide repeat domain 2 [Source:HGNC Symbol;Acc:HGNC:25734]	-0.395927	0.000173641	stable	0.0557924	0.780973	stable	-0.388463	0.000195386	stable	0.45172	1.62e-05	stable	0.0074645	0.968777	stable	-0.444255	1.84e-05	stable		0.80198	0.735402	0.775279	0.673623	0.577604	0.699057	0.883174	0.795004	0.804103	0.635632	0.785763	0.634488
ENSG00000050030	NEXMIF	neurite extension and migration factor [Source:HGNC Symbol;Acc:HGNC:29433]	-1.4456	3.77e-06	Down	-0.301987	0.530223	stable	-1.4926	1.36e-06	Down	1.14361	0.000390286	Up	-0.0470023	0.937133	stable	-1.19062	0.000184293	Down		1.10261	1.6123	1.87975	0.428835	0.536458	0.907764	1.21865	1.46266	1.15424	0.491166	0.777851	0.617497
ENSG00000050130	JKAMP	JNK1/MAPK8 associated membrane protein [Source:HGNC Symbol;Acc:HGNC:20184]	0.21771	0.00106349	stable	0.0701418	0.518046	stable	0.12831	0.0607679	stable	-0.147568	0.0313231	stable	-0.0894004	0.283614	stable	0.0581678	0.42646	stable		0.288949	0.287523	0.291146	0.365925	0.368668	0.385246	0.327999	0.297947	0.313821	0.345273	0.374539	0.381723
ENSG00000050165	DKK3	dickkopf WNT signaling pathway inhibitor 3 [Source:HGNC Symbol;Acc:HGNC:2893]	-2.00925	1.54e-152	Down	-0.495442	2.38e-10	stable	-2.05576	2.79e-161	Down	1.51381	8.86e-85	Up	-0.0465094	0.720284	stable	-1.56032	5.12e-91	Down		3.94969	3.68361	3.94059	1.03749	1.087	1.0682	2.66173	2.81669	2.98645	1.14897	1.0782	1.01268
ENSG00000050327	ARHGEF5	Rho guanine nucleotide exchange factor 5 [Source:HGNC Symbol;Acc:HGNC:13209]	0.151397	0.4566	stable	0.320987	0.207855	stable	0.262814	0.165878	stable	0.169589	0.394578	stable	0.111416	0.669274	stable	-0.0581731	0.781038	stable		9.82459	8.04117	11.5061	12.7191	14.1832	9.25308	13.0971	13.2435	11.525	12.6373	15.0212	13.275
ENSG00000050344	NFE2L3	NFE2 like bZIP transcription factor 3 [Source:HGNC Symbol;Acc:HGNC:7783]	-0.421423	0.00619623	stable	0.0262994	0.934956	stable	0.148529	0.343105	stable	0.447722	0.00363308	stable	0.569952	0.000224812	stable	0.12223	0.44609	stable		16.0958	16.6497	14.5641	13.2502	13.4338	12.5793	18.5169	14.9463	16.3168	19.224	22.6967	19.1184
ENSG00000050393	MCUR1	mitochondrial calcium uniporter regulator 1 [Source:HGNC Symbol;Acc:HGNC:21097]	-0.804504	8.86e-34	stable	-0.00489957	0.97586	stable	-1.13043	1.77e-64	Down	0.799604	4.01e-33	stable	-0.325928	1.11e-05	stable	-1.12553	1.5e-63	Down		331.205	345.578	331.931	217.347	203.641	219.842	329.285	357.888	349.563	177.57	189.799	168.566
ENSG00000050405	LIMA1	LIM domain and actin binding 1 [Source:HGNC Symbol;Acc:HGNC:24636]	-1.04742	2.83e-60	Down	0.0192245	0.891193	stable	-0.816746	3.84e-38	stable	1.06665	3.13e-62	Up	0.230678	0.00159134	stable	-0.83597	9.27e-40	stable		79.7027	76.8609	76.6216	40.3024	41.8148	43.1567	80.6028	82.0455	81.1789	54.6979	49.7377	49.5173
ENSG00000050426	LETMD1	LETM1 domain containing 1 [Source:HGNC Symbol;Acc:HGNC:24241]	0.793995	1.13e-24	stable	0.273871	0.00491757	stable	0.804994	1.16e-25	stable	-0.520124	2.04e-11	stable	0.0109992	0.934855	stable	0.531123	4.97e-12	stable		21.9872	24.2954	22.3852	44.6025	45.3835	42.072	27.9244	29.5008	28.2035	46.621	45.496	47.2331
ENSG00000050438	SLC4A8	solute carrier family 4 member 8 [Source:HGNC Symbol;Acc:HGNC:11034]	0.436953	0.00344276	stable	0.147872	0.548676	stable	-1.3383	2.92e-18	Down	-0.289081	0.060307	stable	-1.77525	8.07e-32	Down	-1.48617	2.42e-22	Down		0.380038	0.362294	0.300288	0.572172	0.413294	0.583581	0.410494	0.426211	0.35794	0.153816	0.187714	0.139285
ENSG00000050555	LAMC3	laminin subunit gamma 3 [Source:HGNC Symbol;Acc:HGNC:6494]	-1.30923	1.03e-18	Down	-0.0273758	0.929767	stable	-2.17217	1.36e-42	Down	1.28185	8.65e-18	Up	-0.862938	1.6e-06	stable	-2.14479	3.2e-41	Down		10.8144	10.7782	12.7577	4.18325	5.63224	5.62113	10.9933	12.3697	11.374	2.72241	2.90584	3.19368
ENSG00000050628	PTGER3	prostaglandin E receptor 3 [Source:HGNC Symbol;Acc:HGNC:9595]	-1.77712	1.21e-22	Down	-1.50097	1.53e-15	Down	-3.02429	4.12e-50	Down	0.276154	0.206328	stable	-1.24717	4.56e-08	Down	-1.52332	3.3e-12	Down		0.028082	0.0295809	0.029132	0.008376	0.00869458	0.0110658	0.0124787	0.00780063	0.0113203	0.00449055	0.00509344	0.00291098
ENSG00000050748	MAPK9	mitogen-activated protein kinase 9 [Source:HGNC Symbol;Acc:HGNC:6886]	-0.379147	2.13e-09	stable	-0.118426	0.188975	stable	-0.666099	1.43e-26	stable	0.260721	5.99e-05	stable	-0.286952	2.36e-05	stable	-0.547674	4.52e-18	stable		362.69	376.879	377.6	315.93	294.753	342.632	345.126	355.455	360.586	277.118	280.33	261.136
ENSG00000050767	COL23A1	collagen type XXIII alpha 1 chain [Source:HGNC Symbol;Acc:HGNC:22990]	2.09163	1.79e-129	Up	0.310094	0.00813156	stable	1.57468	1.33e-72	Up	-1.78153	5.51e-98	Down	-0.516944	2.52e-10	stable	1.26459	4.82e-49	Up		51.3562	53.7136	49.8009	239.345	254.409	238.746	69.3822	64.2485	64.6001	187.476	168.512	180.17
ENSG00000050820	BCAR1	BCAR1 scaffold protein, Cas family member [Source:HGNC Symbol;Acc:HGNC:971]	-0.551293	2.76e-11	stable	-0.073314	0.610421	stable	-0.775228	2.99e-21	stable	0.477979	1.1e-08	stable	-0.223935	0.020326	stable	-0.701914	1.77e-17	stable		355.852	360.038	346.174	262.861	292.71	248.428	333.365	334.834	372.628	235.316	243.664	242.218
ENSG00000051009	FHIP1B	FHF complex subunit HOOK interacting protein 1B [Source:HGNC Symbol;Acc:HGNC:25378]	-0.128425	0.129881	stable	0.183546	0.0729411	stable	-0.0968783	0.25409	stable	0.311971	7.73e-05	stable	0.031547	0.801602	stable	-0.280424	0.000352705	stable		0.965578	0.908472	0.973212	0.917131	1.00981	0.965715	1.10288	1.09153	1.14054	0.996283	1.10568	0.993868
ENSG00000051108	HERPUD1	homocysteine inducible ER protein with ubiquitin like domain 1 [Source:HGNC Symbol;Acc:HGNC:13744]	-0.218842	0.00766262	stable	0.0170076	0.921881	stable	-0.131351	0.117426	stable	0.235849	0.00397975	stable	0.0874903	0.415043	stable	-0.148359	0.0753824	stable		284.613	311.883	332.83	298.458	290.461	296.403	314.312	310.008	344.127	313.277	336.401	335.169
ENSG00000051128	HOMER3	homer scaffold protein 3 [Source:HGNC Symbol;Acc:HGNC:17514]	1.21548	4.34e-38	Up	-0.00871561	0.971865	stable	1.22299	6.12e-39	Up	-1.2242	3.55e-38	Down	0.00751042	0.963678	stable	1.23171	4.76e-39	Up		4.0022	3.59729	3.95443	9.2982	10.8341	9.64502	3.89125	3.9869	3.97159	9.75424	10.544	11.0383
ENSG00000051180	RAD51	RAD51 recombinase [Source:HGNC Symbol;Acc:HGNC:9817]	-0.684664	6.1e-05	stable	-0.322246	0.167297	stable	0.377361	0.0208654	stable	0.362419	0.0484279	stable	1.06202	1.43e-10	Up	0.699606	1.66e-05	stable		0.350392	0.368227	0.472093	0.23344	0.319318	0.270935	0.313713	0.324685	0.340585	0.562822	0.597657	0.630655
ENSG00000051341	POLQ	DNA polymerase theta [Source:HGNC Symbol;Acc:HGNC:9186]	-1.3247	5.26e-15	Down	-0.28799	0.236422	stable	-0.553005	0.001182	stable	1.03671	1.82e-09	Up	0.771691	2.14e-05	stable	-0.265014	0.144173	stable		0.0561032	0.0534225	0.0538409	0.0254568	0.0156081	0.0313506	0.0466767	0.0439169	0.0474486	0.0480516	0.0472062	0.0344649
ENSG00000051382	PIK3CB	phosphatidylinositol-4,5-bisphosphate 3-kinase catalytic subunit beta [Source:HGNC Symbol;Acc:HGNC:8976]	-0.257223	0.00561501	stable	0.104262	0.471667	stable	-0.534308	2.45e-09	stable	0.361486	6.88e-05	stable	-0.277085	0.00607261	stable	-0.638571	7.17e-13	stable		0.0948474	0.095368	0.089445	0.0922976	0.074971	0.0923217	0.100963	0.105559	0.10368	0.0775366	0.0784514	0.0688395
ENSG00000051523	CYBA	cytochrome b-245 alpha chain [Source:HGNC Symbol;Acc:HGNC:2577]	0.369207	0.000319437	stable	-0.207141	0.144176	stable	-0.124574	0.26199	stable	-0.576348	1.2e-08	stable	-0.493782	2.07e-06	stable	0.0825664	0.47705	stable		0.691723	0.625058	0.666084	0.87081	1.07738	0.891948	0.587796	0.552003	0.631679	0.680317	0.705676	0.727664
ENSG00000051596	THOC3	THO complex subunit 3 [Source:HGNC Symbol;Acc:HGNC:19072]	0.201608	0.040761	stable	-0.076939	0.64499	stable	0.254568	0.0076859	stable	-0.278547	0.00397555	stable	0.0529602	0.706151	stable	0.331507	0.000462838	stable		141.145	147.548	137.417	179.137	180.868	183.841	129.618	127.368	159.088	195.851	188.462	206.145
ENSG00000051620	HEBP2	heme binding protein 2 [Source:HGNC Symbol;Acc:HGNC:15716]	1.02255	1.29e-47	Up	-0.112172	0.326896	stable	0.910726	3.85e-38	stable	-1.13472	1.88e-57	Down	-0.111822	0.209171	stable	1.0229	4.45e-47	Up		178.02	182.66	172.641	394.739	421.625	385.462	163.761	165.919	179.038	382.745	385.657	396.734
ENSG00000051825	MPHOSPH9	M-phase phosphoprotein 9 [Source:HGNC Symbol;Acc:HGNC:7215]	-0.67291	3.44e-10	stable	-0.00164293	0.994642	stable	-0.638159	2.21e-09	stable	0.671267	4.16e-10	stable	0.0347514	0.846335	stable	-0.636516	2.63e-09	stable		413.871	429.521	401.085	311.097	230.987	325.255	447.043	431.339	404.502	296.263	356.521	277.896
ENSG00000052126	PLEKHA5	pleckstrin homology domain containing A5 [Source:HGNC Symbol;Acc:HGNC:30036]	-0.182805	0.0730214	stable	-0.0829914	0.617617	stable	-1.03813	8.49e-29	Down	0.0998137	0.353907	stable	-0.855329	2.2e-19	stable	-0.955143	1.88e-24	stable		418.952	431.271	430.43	449.646	361.952	441.899	420.005	406.75	420.551	277.758	240.531	206.89
ENSG00000052344	PRSS8	serine protease 8 [Source:HGNC Symbol;Acc:HGNC:9491]	-0.396005	0.0022367	stable	0.151791	0.441398	stable	-0.550952	1.4e-05	stable	0.547796	1.47e-05	stable	-0.154947	0.369501	stable	-0.702744	1.86e-08	stable		12.6914	11.5208	12.422	9.96639	11.5618	9.44512	14.7518	13.9023	13.3897	9.45441	9.69239	9.90847
ENSG00000052723	SIKE1	suppressor of IKBKE 1 [Source:HGNC Symbol;Acc:HGNC:26119]	-0.235963	0.00213659	stable	0.00205968	0.990602	stable	-0.429351	7.05e-09	stable	0.238023	0.00198104	stable	-0.193388	0.0240166	stable	-0.43141	6.42e-09	stable		2.50646	2.58518	2.42984	2.4908	2.03172	2.5717	2.59794	2.62737	2.54614	2.09373	2.30717	2.09409
ENSG00000052749	RRP12	ribosomal RNA processing 12 homolog [Source:HGNC Symbol;Acc:HGNC:29100]	0.108418	0.299773	stable	-0.0498197	0.792174	stable	-0.181929	0.069002	stable	-0.158238	0.12124	stable	-0.290347	0.00485265	stable	-0.132109	0.203546	stable		11.4014	11.2001	11.1217	13.2586	13.5624	13.5563	11.7368	11.1227	10.788	10.6434	11.5662	12.2891
ENSG00000052795	FNIP2	folliculin interacting protein 2 [Source:HGNC Symbol;Acc:HGNC:29280]	-0.191387	0.0855528	stable	-0.216422	0.127894	stable	-0.983953	4.71e-22	stable	-0.0250351	0.847334	stable	-0.792566	3.29e-14	stable	-0.767531	9.39e-14	stable		4.18743	4.09905	4.11942	4.43354	3.18361	4.46367	3.66123	3.72064	3.63418	2.54049	2.63143	2.1266
ENSG00000052802	MSMO1	methylsterol monooxygenase 1 [Source:HGNC Symbol;Acc:HGNC:10545]	-0.261403	1.15e-05	stable	-0.23324	0.000605739	stable	-0.508988	1.51e-18	stable	0.0281638	0.695076	stable	-0.247584	7.85e-05	stable	-0.275748	3.62e-06	stable		51.6993	50.9556	53.4996	46.7599	49.3357	48.4067	44.7551	45.4488	46.8167	44.3165	41.4281	41.7673
ENSG00000052841	TTC17	tetratricopeptide repeat domain 17 [Source:HGNC Symbol;Acc:HGNC:25596]	0.293409	9.9e-06	stable	0.0957033	0.345182	stable	0.364332	2.38e-08	stable	-0.197705	0.00366635	stable	0.0709237	0.427894	stable	0.268629	5.03e-05	stable		17.4789	18.2647	18.692	25.7786	21.6912	26.6097	20.007	19.9282	20.0606	27.1282	27.737	26.5741
ENSG00000052850	ALX4	ALX homeobox 4 [Source:HGNC Symbol;Acc:HGNC:450]	-0.858672	0.525712	stable	4.94712	2.19e-09	Up	-0.535917	0.671872	stable	5.80579	1.12e-09	Up	0.322755	0.873906	stable	-5.48303	7.11e-11	Down		0.181434	0.0501928	0	0.044905	0.0561746	0.0497909	2.97586	2.63946	2.17557	0.161643	0	0.0444541
ENSG00000053108	FSTL4	follistatin like 4 [Source:HGNC Symbol;Acc:HGNC:21389]	-0.931679	0.00427733	stable	0.516722	0.209091	stable	-0.606167	0.0576427	stable	1.4484	2.93e-06	Up	0.325512	0.468508	stable	-1.12289	0.000173423	Down		0.0037801	0.00338965	0.00220052	0.0011614	0.00185645	0.002504	0.00419523	0.00468016	0.00500159	0.00232259	0.00243559	0.00242723
ENSG00000053254	FOXN3	forkhead box N3 [Source:HGNC Symbol;Acc:HGNC:1928]	-1.00096	2.36e-20	Down	0.0916214	0.633398	stable	-0.890752	1.6e-16	stable	1.09258	5.49e-24	Up	0.110204	0.476623	stable	-0.982374	7.83e-20	stable		182.935	190.477	179.849	110.096	79.1181	118.163	205.747	202.187	200.302	112.627	131.563	103.079
ENSG00000053328	METTL24	methyltransferase like 24 [Source:HGNC Symbol;Acc:HGNC:21566]	1.87778	2.61e-19	Up	0.179488	0.678599	stable	1.25956	5.11e-09	Up	-1.6983	2.24e-16	Down	-0.618226	0.00212518	stable	1.08007	4.52e-07	Up		8.93232	6.71386	7.84875	32.2018	28.3862	35.5206	9.80536	8.76386	8.98171	22.022	26.0926	17.6736
ENSG00000053371	AKR7A2	aldo-keto reductase family 7 member A2 [Source:HGNC Symbol;Acc:HGNC:389]	0.493525	9.47e-07	stable	0.102172	0.554729	stable	0.568479	9.27e-09	stable	-0.391353	0.000122174	stable	0.0749541	0.594586	stable	0.466307	2.96e-06	stable		0.774611	0.82058	0.79737	1.1238	1.37659	1.23916	0.859477	0.886926	0.901142	1.31664	1.35997	1.44272
ENSG00000053372	MRTO4	MRT4 homolog, ribosome maturation factor [Source:HGNC Symbol;Acc:HGNC:18477]	0.474384	1.89e-06	stable	-0.134785	0.404093	stable	0.602357	6.28e-10	stable	-0.609169	9.95e-10	stable	0.127973	0.310712	stable	0.737142	5.19e-14	stable		0.0453514	0.0479695	0.0442848	0.0680709	0.0751418	0.0689693	0.0450831	0.0408969	0.0433321	0.0815861	0.0733333	0.0876112
ENSG00000053438	NNAT	neuronatin [Source:HGNC Symbol;Acc:HGNC:7860]	-1.53185	6.45e-07	Down	0.471603	0.233961	stable	-1.22998	3.62e-05	Down	2.00346	2.6e-11	Up	0.301875	0.508189	stable	-1.70158	4.02e-09	Down		23.2498	25.0925	19.3827	8.52493	6.39864	11.0279	22.7401	42.6456	31.5118	14.6615	11.3396	7.87671
ENSG00000053501	USE1	unconventional SNARE in the ER 1 [Source:HGNC Symbol;Acc:HGNC:30882]	1.11682	2.3e-17	Up	0.184395	0.414602	stable	1.10946	2.24e-17	Up	-0.932426	1.26e-12	stable	-0.00736369	0.973224	stable	0.925063	1.27e-12	stable		1.36775	1.36564	1.43684	3.33069	3.6993	3.0028	1.49849	1.86859	1.52485	3.64164	3.46631	3.35118
ENSG00000053524	MCF2L2	MCF.2 cell line derived transforming sequence-like 2 [Source:HGNC Symbol;Acc:HGNC:30319]	-0.33663	0.00131322	stable	0.09213	0.595899	stable	0.0518467	0.65845	stable	0.42876	3.29e-05	stable	0.388476	0.00033636	stable	-0.0402832	0.738154	stable		2.0628	2.02695	2.27554	1.91349	1.61568	2.06356	2.26447	2.38112	2.35002	2.65624	2.81161	2.21039
ENSG00000053702	NRIP2	nuclear receptor interacting protein 2 [Source:HGNC Symbol;Acc:HGNC:23078]	0.710773	0.0011716	stable	0.368588	0.256105	stable	0.788413	0.000231417	stable	-0.342185	0.128391	stable	0.07764	0.807997	stable	0.419825	0.0528223	stable		0.466432	0.460558	0.409377	0.923534	0.577655	0.921618	0.657331	0.586377	0.543042	0.852414	0.88878	0.942392
ENSG00000053747	LAMA3	laminin subunit alpha 3 [Source:HGNC Symbol;Acc:HGNC:6483]	-4.78767	0.000537427	Down	0.40392	0.725938	stable	-0.475803	0.513766	stable	5.19159	0.000151699	Up	4.31187	0.00400312	Up	-0.879723	0.196624	stable		1.4288	2.25868	2.37643	0	0	0.224059	3.03201	3.28529	1.95801	1.45479	2.61526	1.00022
ENSG00000053770	AP5M1	adaptor related protein complex 5 subunit mu 1 [Source:HGNC Symbol;Acc:HGNC:20192]	-0.528522	8.4e-18	stable	-0.0319029	0.795238	stable	-1.04585	4.57e-65	Down	0.496619	1.03e-15	stable	-0.517324	6.87e-16	stable	-1.01394	7.66e-61	Down		49.3752	48.9346	46.1436	38.6278	33.8481	38.6882	50.0899	46.7442	48.9769	27.1538	27.9217	26.2971
ENSG00000053900	ANAPC4	anaphase promoting complex subunit 4 [Source:HGNC Symbol;Acc:HGNC:19990]	0.903203	2.92e-39	stable	-0.0157257	0.921881	stable	0.00114721	0.990532	stable	-0.918929	2.9e-40	stable	-0.902056	1.97e-39	stable	0.0168729	0.850269	stable		0.859864	0.976344	0.893226	1.95267	1.84113	1.86819	0.915503	0.950589	0.918336	1.10962	1.00782	1.05593
ENSG00000053918	KCNQ1	potassium voltage-gated channel subfamily Q member 1 [Source:HGNC Symbol;Acc:HGNC:6294]	-1.06746	4.17e-10	Down	0.0743499	0.816427	stable	-2.16457	5.35e-30	Down	1.14181	2.19e-11	Up	-1.09711	2.3e-07	Down	-2.23892	5.58e-32	Down		2.76092	2.2504	2.27363	1.23999	1.30099	1.33056	2.68413	2.80135	2.45469	0.623937	0.733385	0.541173
ENSG00000054116	TRAPPC3	trafficking protein particle complex subunit 3 [Source:HGNC Symbol;Acc:HGNC:19942]	0.565011	3.95e-09	stable	-0.0587429	0.75673	stable	0.485375	4.46e-07	stable	-0.623754	8.76e-11	stable	-0.079636	0.557772	stable	0.544118	1.56e-08	stable		0.171469	0.165423	0.163892	0.257308	0.300497	0.264051	0.160867	0.164784	0.170306	0.266264	0.250319	0.297464
ENSG00000054118	THRAP3	thyroid hormone receptor associated protein 3 [Source:HGNC Symbol;Acc:HGNC:22964]	-0.40294	2.65e-14	stable	-0.126385	0.0733045	stable	-0.43306	1.69e-16	stable	0.276555	2.9e-07	stable	-0.0301201	0.71687	stable	-0.306675	9.29e-09	stable		1.08628	1.10284	1.03724	0.951218	0.829426	0.92833	1.01776	1.02133	1.01053	0.928005	0.935849	0.914014
ENSG00000054148	PHPT1	phosphohistidine phosphatase 1 [Source:HGNC Symbol;Acc:HGNC:30033]	0.50231	4.71e-08	stable	-0.314379	0.00470067	stable	0.204775	0.0337923	stable	-0.816689	3.03e-19	stable	-0.297535	0.00312352	stable	0.519154	1.85e-08	stable		0.496402	0.505468	0.519596	0.73598	0.887812	0.76409	0.404343	0.433603	0.423952	0.715793	0.623507	0.696946
ENSG00000054179	ENTPD2	ectonucleoside triphosphate diphosphohydrolase 2 [Source:HGNC Symbol;Acc:HGNC:3364]	-4.23895	0.00108184	Down	-0.893031	NA	stable	-2.75207	0.00354144	Down	3.34592	0.0130353	Up	1.48688	0.43367	stable	-1.85903	0.0654216	stable		0.0171926	0.0713433	0.0750626	0	0.00532305	0.00471814	0.0372439	0.0159646	0.0366497	0.0153171	0.0091785	0.00421243
ENSG00000054219	LY75	lymphocyte antigen 75 [Source:HGNC Symbol;Acc:HGNC:6729]	-1.07419	0.155019	stable	0.451981	0.694397	stable	-1.32718	0.0748417	stable	1.52617	0.0340527	Up	-0.252988	0.837363	stable	-1.77916	0.0132206	Down		0.0221041	0.0150523	0.0217759	0.0201998	0.00842307	0.00186647	0.0378861	0.012631	0.0326214	0.0100989	0.00544644	0.0116649
ENSG00000054267	ARID4B	AT-rich interaction domain 4B [Source:HGNC Symbol;Acc:HGNC:15550]	0.266908	0.00733579	stable	-0.0251012	0.90638	stable	0.214266	0.0323903	stable	-0.292009	0.00324065	stable	-0.0526422	0.720089	stable	0.239367	0.0165291	stable		0.327974	0.327471	0.310167	0.467194	0.345721	0.478618	0.335592	0.330877	0.312919	0.423275	0.468051	0.411698
ENSG00000054277	OPN3	opsin 3 [Source:HGNC Symbol;Acc:HGNC:14007]	-0.259941	0.132588	stable	-0.235772	0.337771	stable	0.338619	0.0328913	stable	0.0241689	0.906531	stable	0.59856	0.000261507	stable	0.574391	0.000284822	stable		0.093003	0.102915	0.0874847	0.0908533	0.0747525	0.0966821	0.0899661	0.0693935	0.0886246	0.130963	0.147967	0.137628
ENSG00000054282	SDCCAG8	SHH signaling and ciliogenesis regulator SDCCAG8 [Source:HGNC Symbol;Acc:HGNC:10671]	0.228038	0.0312539	stable	-0.10508	0.545839	stable	0.208056	0.0474236	stable	-0.333118	0.0014297	stable	-0.0199826	0.904962	stable	0.313136	0.00256387	stable		0.31287	0.266382	0.312838	0.386994	0.382916	0.390312	0.308013	0.272523	0.276196	0.397014	0.393012	0.407638
ENSG00000054356	PTPRN	protein tyrosine phosphatase receptor type N [Source:HGNC Symbol;Acc:HGNC:9676]	-3.04555	3.41e-06	Down	-0.557426	0.495441	stable	-2.62236	1.24e-05	Down	2.48812	0.000237696	Up	0.423189	0.710515	stable	-2.06493	0.000923712	Down		0.0764365	0.0563886	0.0444962	0.002102	0.0184067	0.00466142	0.0446812	0.0394319	0.0407353	0.00252217	0.0113352	0.0187281
ENSG00000054392	HHAT	hedgehog acyltransferase [Source:HGNC Symbol;Acc:HGNC:18270]	0.535961	3.43e-07	stable	0.110575	0.5444	stable	0.637465	5.84e-10	stable	-0.425387	6.17e-05	stable	0.101504	0.461147	stable	0.52689	3.55e-07	stable		0.260241	0.234082	0.230204	0.419562	0.365509	0.381426	0.281653	0.280805	0.247163	0.445572	0.459489	0.408224
ENSG00000054523	KIF1B	kinesin family member 1B [Source:HGNC Symbol;Acc:HGNC:16636]	-1.19943	2.29e-26	Down	-0.0666623	0.765579	stable	-1.52677	3.22e-42	Down	1.13277	1.52e-23	Up	-0.327344	0.012278	stable	-1.46011	1.3e-38	Down		19.3257	19.7229	18.5055	10.374	6.99745	10.5152	18.9653	19.5658	18.1644	8.04827	8.45931	6.73205
ENSG00000054598	FOXC1	forkhead box C1 [Source:HGNC Symbol;Acc:HGNC:3800]	3.06579	1.06e-266	Up	0.761389	2.55e-14	stable	3.65786	0	Up	-2.3044	2.14e-167	Down	0.59207	1.07e-13	stable	2.89647	4.09e-268	Up		23.0232	23.2703	22.021	206.094	213.438	215.384	38.8227	38.4558	42.123	294.523	358.415	349.892
ENSG00000054611	TBC1D22A	TBC1 domain family member 22A [Source:HGNC Symbol;Acc:HGNC:1309]	0.144284	0.252267	stable	-0.05709	0.804317	stable	0.0823778	0.524952	stable	-0.201374	0.102191	stable	-0.0619065	0.721014	stable	0.139468	0.266906	stable		4.68485	5.00907	5.01438	5.29062	6.89053	5.85663	4.43921	4.96239	5.16203	6.09758	5.81864	6.16785
ENSG00000054654	SYNE2	spectrin repeat containing nuclear envelope protein 2 [Source:HGNC Symbol;Acc:HGNC:17084]	0.174585	0.149036	stable	0.281642	0.0496347	stable	0.144129	0.23399	stable	0.107056	0.396235	stable	-0.0304561	0.869361	stable	-0.137512	0.258945	stable		307.019	296.79	289.12	404.207	285.609	431.538	384.249	381.171	354.651	406.333	396.916	344.29
ENSG00000054690	PLEKHH1	pleckstrin homology, MyTH4 and FERM domain containing H1 [Source:HGNC Symbol;Acc:HGNC:17733]	-0.158164	0.145264	stable	0.22462	0.0898884	stable	-0.0646354	0.571328	stable	0.382784	0.000153352	stable	0.0935284	0.503638	stable	-0.289255	0.00449558	stable		0.211885	0.207005	0.195908	0.218141	0.167411	0.226398	0.242272	0.263965	0.235258	0.225789	0.247514	0.210792
ENSG00000054793	ATP9A	ATPase phospholipid transporting 9A (putative) [Source:HGNC Symbol;Acc:HGNC:13540]	-0.0438812	0.753817	stable	0.259441	0.0896428	stable	-0.0274583	0.843453	stable	0.303322	0.0110866	stable	0.0164229	0.936124	stable	-0.286899	0.0157512	stable		96.981	97.1913	86.1163	113.168	78.2109	110.871	111.04	123.592	111.57	108.862	115.096	96.0661
ENSG00000054938	CHRDL2	chordin like 2 [Source:HGNC Symbol;Acc:HGNC:24168]	0.579956	0.503898	stable	0.571919	0.677031	stable	-0.64271	0.485856	stable	-0.00803703	0.994028	stable	-1.22267	0.217423	stable	-1.21463	0.153437	stable		0.288538	0.372504	0.223957	0.476087	0.893352	0.105578	0.59529	0.35724	0.410055	0.0571251	0.359427	0.235653
ENSG00000054965	FAM168A	family with sequence similarity 168 member A [Source:HGNC Symbol;Acc:HGNC:28999]	-0.498182	1.03e-08	stable	0.0667563	0.668385	stable	-0.458444	1.23e-07	stable	0.564939	7.19e-11	stable	0.0397386	0.776925	stable	-0.5252	1.17e-09	stable		5.33611	5.58173	5.26388	4.62051	3.55117	4.55161	5.90417	5.73531	5.84547	4.60714	4.96003	4.13421
ENSG00000054967	RELT	RELT TNF receptor [Source:HGNC Symbol;Acc:HGNC:13764]	-1.03508	1.62e-10	Down	0.00141055	0.997159	stable	-0.654292	2.84e-05	stable	1.03649	1.93e-10	Up	0.380791	0.0534696	stable	-0.655702	3.04e-05	stable		0.021339	0.0198713	0.021043	0.0108514	0.0114086	0.0115201	0.0222291	0.0229551	0.0192644	0.013436	0.0166836	0.0157708
ENSG00000054983	GALC	galactosylceramidase [Source:HGNC Symbol;Acc:HGNC:4115]	-0.418041	9.71e-09	stable	-0.0676443	0.587011	stable	-0.126685	0.101388	stable	0.350397	2.02e-06	stable	0.291356	0.000177992	stable	-0.0590405	0.475005	stable		40.8544	44.9284	42.002	36.3417	33.5676	36.2142	39.8588	43.1182	42.7525	47.6095	47.4565	41.0632
ENSG00000055044	NOP58	NOP58 ribonucleoprotein [Source:HGNC Symbol;Acc:HGNC:29926]	-0.134987	0.12	stable	-0.13376	0.258387	stable	-0.164142	0.0511422	stable	0.00122744	0.991672	stable	-0.0291544	0.82321	stable	-0.0303819	0.753137	stable		1.56248	1.53782	1.6037	1.4833	1.64276	1.62811	1.52746	1.43306	1.46313	1.62166	1.51004	1.74228
ENSG00000055070	SZRD1	SUZ RNA binding domain containing 1 [Source:HGNC Symbol;Acc:HGNC:30232]	-0.169355	0.00526333	stable	-0.0969118	0.262589	stable	-0.291369	6.34e-07	stable	0.0724431	0.269344	stable	-0.122014	0.0818393	stable	-0.194457	0.00122536	stable		0.54287	0.552323	0.540194	0.527697	0.556042	0.529723	0.535864	0.506757	0.534831	0.527401	0.514418	0.511375
ENSG00000055118	KCNH2	potassium voltage-gated channel subfamily H member 2 [Source:HGNC Symbol;Acc:HGNC:6251]	-1.01012	3.58e-60	Down	-0.293356	2.62e-05	stable	-1.24974	2.64e-91	Down	0.716769	2.66e-30	stable	-0.239613	0.000642406	stable	-0.956381	3.83e-53	stable		939.678	895.541	959.198	494.594	526.481	518.6	771.186	784.678	796.187	424.814	480.128	460.665
ENSG00000055130	CUL1	cullin 1 [Source:HGNC Symbol;Acc:HGNC:2551]	0.0341098	0.652516	stable	-0.144737	0.0917421	stable	-0.150429	0.023745	stable	-0.178847	0.00723276	stable	-0.184539	0.00963332	stable	-0.00569205	0.94657	stable		337.589	341.959	345.453	407.53	360.557	396.761	320.981	322.588	312.974	375.541	337.143	360.172
ENSG00000055147	FAM114A2	family with sequence similarity 114 member A2 [Source:HGNC Symbol;Acc:HGNC:1333]	-0.0262129	0.780572	stable	-0.106125	0.38385	stable	0.0544157	0.5304	stable	-0.0799126	0.36197	stable	0.0806287	0.437342	stable	0.160541	0.0472071	stable		164.355	157.218	152.673	171.031	166.274	179.986	150.23	148.806	155.599	187.11	188.215	197.085
ENSG00000055163	CYFIP2	cytoplasmic FMR1 interacting protein 2 [Source:HGNC Symbol;Acc:HGNC:13760]	-0.414431	8.58e-07	stable	0.353645	0.000129481	stable	-0.579406	2.9e-12	stable	0.768075	4.63e-21	stable	-0.164976	0.11082	stable	-0.933051	1.25e-30	stable		253.867	254.666	259.625	229.352	189.273	220.418	328.784	325.686	357.337	205.186	208.948	184.04
ENSG00000055208	TAB2	TGF-beta activated kinase 1 (MAP3K7) binding protein 2 [Source:HGNC Symbol;Acc:HGNC:17075]	-0.43552	1.05e-14	stable	-0.0572532	0.548605	stable	-0.382489	9.45e-12	stable	0.378267	2.81e-11	stable	0.0530313	0.511645	stable	-0.325236	9.69e-09	stable		953.307	977.901	950.124	805.342	730.432	829.151	933.681	963.823	958.965	869.021	894.88	806.575
ENSG00000055211	GINM1	glycosylated integral membrane protein 1 [Source:HGNC Symbol;Acc:HGNC:21074]	0.450876	1.11e-08	stable	0.0951056	0.470563	stable	0.302691	0.000161214	stable	-0.35577	8.21e-06	stable	-0.148185	0.115264	stable	0.207585	0.0114851	stable		138.68	139.297	135.339	205.269	215.199	206.612	146.506	147.465	161.135	199.974	187.463	204.831
ENSG00000055332	EIF2AK2	eukaryotic translation initiation factor 2 alpha kinase 2 [Source:HGNC Symbol;Acc:HGNC:9437]	-0.479099	4.01e-05	stable	0.242403	0.119813	stable	-0.328783	0.0053988	stable	0.721501	2.78e-10	stable	0.150316	0.323583	stable	-0.571185	6.13e-07	stable		0.0647834	0.0620174	0.0582187	0.0526446	0.0380263	0.0569281	0.0771448	0.0759894	0.0727543	0.0551514	0.0652803	0.0510577
ENSG00000055483	USP36	ubiquitin specific peptidase 36 [Source:HGNC Symbol;Acc:HGNC:20062]	-0.2624	0.00366599	stable	-0.0154809	0.936029	stable	-0.295701	0.000866936	stable	0.246919	0.00670574	stable	-0.0333015	0.81504	stable	-0.28022	0.00174809	stable		6.3926	6.43268	6.81827	6.57888	5.21434	6.36764	6.88307	6.17454	6.97788	6.23899	6.47014	5.89658
ENSG00000055609	KMT2C	lysine methyltransferase 2C [Source:HGNC Symbol;Acc:HGNC:13726]	-0.369397	0.115783	stable	0.320996	0.328131	stable	-0.376595	0.103569	stable	0.690393	0.00198536	stable	-0.00719775	0.985927	stable	-0.69759	0.00166334	stable		324.488	324.548	277.304	297.099	172.592	329.599	400.108	407.633	386.201	289.891	309.435	231.102
ENSG00000055732	MCOLN3	mucolipin TRP cation channel 3 [Source:HGNC Symbol;Acc:HGNC:13358]	0.699232	0.0141888	stable	0.916446	0.00484088	stable	0.374149	0.211661	stable	0.217214	0.468096	stable	-0.325083	0.353808	stable	-0.542297	0.0500987	stable		0.00765257	0.00827997	0.0106915	0.0203711	0.0120047	0.0153073	0.0132621	0.0202127	0.0181257	0.00949442	0.013255	0.0169999
ENSG00000055813	CCDC85A	coiled-coil domain containing 85A [Source:HGNC Symbol;Acc:HGNC:29400]	-0.601149	0.119293	stable	-0.500312	0.368524	stable	-0.504286	0.183691	stable	0.100837	0.827626	stable	0.0968636	0.873428	stable	-0.00397336	0.994041	stable		0.00442636	0.00303216	0.00441725	0.00302573	0.00169676	0.00393339	0.00221781	0.00352305	0.00292059	0.00325497	0.00393846	0.0025822
ENSG00000055917	PUM2	pumilio RNA binding family member 2 [Source:HGNC Symbol;Acc:HGNC:14958]	-0.244992	0.00108775	stable	0.0489878	0.719401	stable	-0.168306	0.0270175	stable	0.29398	7.54e-05	stable	0.0766856	0.446606	stable	-0.217294	0.00379801	stable		2.1403	2.10475	2.15336	2.14488	1.71731	2.135	2.22514	2.28868	2.31408	2.14069	2.3521	2.12829
ENSG00000055950	MRPL43	mitochondrial ribosomal protein L43 [Source:HGNC Symbol;Acc:HGNC:14517]	0.813316	1.66e-16	stable	-0.019652	0.932118	stable	0.888359	8.79e-20	stable	-0.832968	4.8e-17	stable	0.0750428	0.590365	stable	0.908011	2.16e-20	stable		0.257926	0.255515	0.281991	0.470811	0.581058	0.498309	0.264547	0.273112	0.271248	0.558501	0.569675	0.581641
ENSG00000056050	HPF1	histone PARylation factor 1 [Source:HGNC Symbol;Acc:HGNC:26051]	0.643543	1.7e-12	stable	-0.0137598	0.950274	stable	0.769255	1.05e-17	stable	-0.657302	7.54e-13	stable	0.125712	0.276283	stable	0.783014	3.98e-18	stable		0.267151	0.287215	0.268663	0.464423	0.506188	0.455689	0.278224	0.272829	0.289435	0.526376	0.511989	0.589887
ENSG00000056097	ZFR	zinc finger RNA binding protein [Source:HGNC Symbol;Acc:HGNC:17277]	-0.387098	3.28e-13	stable	-0.00404623	0.975093	stable	-0.431459	2.7e-16	stable	0.383052	6.91e-13	stable	-0.0443609	0.568222	stable	-0.427413	6.09e-16	stable		6.13412	6.13561	6.01888	5.27124	4.73648	5.51875	6.28018	6.22029	6.31443	5.15882	5.46227	5.14526
ENSG00000056277	ZNF280C	zinc finger protein 280C [Source:HGNC Symbol;Acc:HGNC:25955]	0.0697953	0.638267	stable	0.226672	0.207168	stable	-0.142987	0.301979	stable	0.156877	0.256129	stable	-0.212782	0.170777	stable	-0.369659	0.00399806	stable		8.09465	9.21262	8.39888	10.6711	8.15493	11.0955	10.5653	9.73643	10.7065	10.0888	9.29223	7.7277
ENSG00000056291	NPFFR2	neuropeptide FF receptor 2 [Source:HGNC Symbol;Acc:HGNC:4525]	-0.38684	0.200054	stable	0.715039	0.0324148	stable	-0.496464	0.0893637	stable	1.10188	4.95e-05	Up	-0.109624	0.808168	stable	-1.2115	6.68e-06	Down		0.0138787	0.00843839	0.0140277	0.0113241	0.0128439	0.00669666	0.0175577	0.0200157	0.023896	0.00742793	0.0109105	0.0115093
ENSG00000056487	PHF21B	PHD finger protein 21B [Source:HGNC Symbol;Acc:HGNC:25161]	0.204039	0.0598621	stable	0.122073	0.470004	stable	0.122451	0.271237	stable	-0.0819658	0.483774	stable	-0.0815885	0.565271	stable	0.000377256	0.997948	stable		1.45728	1.53905	1.50323	1.87035	1.88707	1.99569	1.71579	1.68672	1.64938	1.86077	1.90062	1.926
ENSG00000056558	TRAF1	TNF receptor associated factor 1 [Source:HGNC Symbol;Acc:HGNC:12031]	0.0739158	0.607896	stable	0.00770225	0.979746	stable	0.110892	0.41478	stable	-0.0662136	0.653024	stable	0.0369761	0.851257	stable	0.10319	0.454603	stable		0.346444	0.376923	0.340646	0.399181	0.436266	0.409059	0.362184	0.358646	0.381673	0.416724	0.438294	0.477917
ENSG00000056586	RC3H2	ring finger and CCCH-type domains 2 [Source:HGNC Symbol;Acc:HGNC:21461]	-0.755665	8.18e-14	stable	0.110369	0.5119	stable	-0.877063	2.41e-18	stable	0.866034	9.31e-18	stable	-0.121398	0.382335	stable	-0.987432	6.26e-23	stable		174.004	176.219	171.413	123.088	92.4159	127.964	191.572	198.765	190.572	111.007	124.509	95.0517
ENSG00000056736	IL17RB	interleukin 17 receptor B [Source:HGNC Symbol;Acc:HGNC:18015]	-0.464184	1.14e-06	stable	-0.0875186	0.586303	stable	-0.658688	2.73e-12	stable	0.376665	0.000110828	stable	-0.194504	0.0973601	stable	-0.571169	2.32e-09	stable		1.15605	1.37401	1.24171	1.08668	0.940012	1.00196	1.25517	1.17589	1.22804	0.876201	0.96628	0.930809
ENSG00000056972	TRAF3IP2	TRAF3 interacting protein 2 [Source:HGNC Symbol;Acc:HGNC:1343]	-0.354418	0.00608263	stable	0.0445018	0.864056	stable	-0.600104	1.86e-06	stable	0.39892	0.00190318	stable	-0.245686	0.11281	stable	-0.644606	2.98e-07	stable		53.0311	57.7241	51.4519	46.3242	47.0038	47.5597	49.5562	60.0793	62.6194	38.2911	43.2998	42.6319
ENSG00000056998	GYG2	glycogenin 2 [Source:HGNC Symbol;Acc:HGNC:4700]	-0.412682	5.03e-12	stable	-0.0759207	0.42953	stable	-0.407951	6.27e-12	stable	0.336762	2.7e-08	stable	0.00473164	0.965498	stable	-0.33203	3.39e-08	stable		5.20791	4.95088	5.05774	4.21051	4.24343	4.23344	4.96193	4.96911	4.96471	4.31867	4.34115	4.6626
ENSG00000057019	DCBLD2	discoidin, CUB and LCCL domain containing 2 [Source:HGNC Symbol;Acc:HGNC:24627]	-0.520985	1.29e-11	stable	-0.146943	0.180115	stable	-0.698129	4.24e-20	stable	0.374042	1.76e-06	stable	-0.177145	0.0533356	stable	-0.551187	7.21e-13	stable		0.573904	0.582129	0.56707	0.479565	0.382751	0.47168	0.53762	0.535166	0.532752	0.388829	0.457221	0.389447
ENSG00000057252	SOAT1	sterol O-acyltransferase 1 [Source:HGNC Symbol;Acc:HGNC:11177]	-0.595541	2.14e-14	stable	-0.235013	0.0145221	stable	-0.419626	5.84e-08	stable	0.360528	8.23e-06	stable	0.175915	0.0613611	stable	-0.184613	0.0253449	stable		0.438334	0.433922	0.415848	0.315419	0.284614	0.34621	0.387929	0.379544	0.362714	0.378945	0.383512	0.357928
ENSG00000057294	PKP2	plakophilin 2 [Source:HGNC Symbol;Acc:HGNC:9024]	-1.01172	8.95e-86	Down	0.174144	0.00600673	stable	-1.8933	6.7e-292	Down	1.18586	1.3e-117	Up	-0.881578	2.47e-62	stable	-2.06744	0	Down		12.6149	13.0226	12.9088	7.03813	6.60578	7.58075	14.7782	15.1281	14.9569	3.84827	4.2571	3.95736
ENSG00000057468	MSH4	mutS homolog 4 [Source:HGNC Symbol;Acc:HGNC:7327]	-0.206733	0.796151	stable	-0.94683	0.384653	stable	-1.25843	0.0897305	stable	-0.740096	0.348496	stable	-1.0517	0.240723	stable	-0.311604	0.727013	stable		0.0196623	0.0372992	0.0490547	0.0528355	0.0104361	0.0370006	0.0312937	0.0104332	0.0149695	0.0133467	0.0269924	0.0110116
ENSG00000057593	F7	coagulation factor VII [Source:HGNC Symbol;Acc:HGNC:3544]	-3.27748	6.29e-07	Down	-0.772891	0.271128	stable	-2.94548	1.03e-06	Down	2.50459	0.000265558	Up	0.332008	0.788536	stable	-2.17259	0.000606278	Down		1.82628	4.04184	3.37703	0.425416	0.133045	0.471703	1.72878	1.99511	1.83206	0.638064	0.344113	0.421144
ENSG00000057608	GDI2	GDP dissociation inhibitor 2 [Source:HGNC Symbol;Acc:HGNC:4227]	0.0868657	0.119365	stable	-0.0818007	0.286985	stable	0.170514	0.00114824	stable	-0.168666	0.00146457	stable	0.0836478	0.19521	stable	0.252314	9.6e-07	stable		700.782	681.127	689.148	798.803	812.307	829.417	663.965	679.429	675.383	908.095	875.213	924.785
ENSG00000057657	PRDM1	PR/SET domain 1 [Source:HGNC Symbol;Acc:HGNC:9346]	-0.902	5.97e-07	stable	0.585161	0.00472481	stable	1.43953	8.84e-18	Up	1.48716	2.53e-17	Up	2.34153	2.07e-42	Up	0.854373	4.21e-07	stable		65.1963	68.1589	61.4376	40.4739	32.1186	43.0984	97.2027	105.248	99.0524	134.568	246.142	233.874
ENSG00000057663	ATG5	autophagy related 5 [Source:HGNC Symbol;Acc:HGNC:589]	0.330666	1.37e-05	stable	0.00598566	0.974111	stable	0.175275	0.0259397	stable	-0.324681	2.15e-05	stable	-0.155392	0.0788138	stable	0.169289	0.03304	stable		182.844	179.723	186.294	248.832	261.102	256.118	184.046	187.056	197.082	231.474	233.357	254.747
ENSG00000057704	TMCC3	transmembrane and coiled-coil domain family 3 [Source:HGNC Symbol;Acc:HGNC:29199]	0.0939911	0.606882	stable	0.413537	0.034256	stable	-0.790573	1.56e-06	stable	0.319546	0.0474878	stable	-0.884564	1.16e-07	stable	-1.20411	3.39e-14	Down		2.99478	2.8326	2.53226	3.52799	3.14946	3.23233	4.1628	3.23143	4.10148	1.94767	2.10793	1.59051
ENSG00000057757	PITHD1	PITH domain containing 1 [Source:HGNC Symbol;Acc:HGNC:25022]	-0.156853	0.112783	stable	-0.202	0.102782	stable	-0.462928	4.4e-07	stable	-0.0451468	0.68498	stable	-0.306075	0.00233772	stable	-0.260928	0.00626394	stable		1.73863	1.92392	1.87492	1.78716	2.0402	1.67841	1.62407	1.68544	1.65468	1.59804	1.47984	1.58794
ENSG00000057935	MTA3	metastasis associated 1 family member 3 [Source:HGNC Symbol;Acc:HGNC:23784]	0.562536	6.83e-20	stable	0.0183918	0.896675	stable	0.446686	5.08e-13	stable	-0.544144	1.46e-18	stable	-0.11585	0.124566	stable	0.428294	5.34e-12	stable		7.74034	7.13832	7.87566	12.3648	12.6035	12.3155	8.14611	7.81026	7.82462	12.3524	11.7457	11.9426
ENSG00000058056	USP13	ubiquitin specific peptidase 13 [Source:HGNC Symbol;Acc:HGNC:12611]	-0.896875	2.4e-25	stable	-0.0387521	0.826277	stable	-1.0982	1.66e-37	Down	0.858123	3.82e-23	stable	-0.201327	0.0568588	stable	-1.05945	8.34e-35	Down		0.763055	0.768854	0.742654	0.474581	0.377763	0.504204	0.7808	0.770932	0.733324	0.421128	0.441387	0.373761
ENSG00000058063	ATP11B	ATPase phospholipid transporting 11B (putative) [Source:HGNC Symbol;Acc:HGNC:13553]	-0.613379	1.78e-08	stable	0.0903831	0.635653	stable	-0.575795	1.12e-07	stable	0.703762	8.56e-11	stable	0.0375842	0.834488	stable	-0.666178	6.88e-10	stable		2.2016	2.20035	2.06786	1.73499	1.24277	1.72307	2.49585	2.3148	2.2981	1.66644	1.92249	1.46406
ENSG00000058085	LAMC2	laminin subunit gamma 2 [Source:HGNC Symbol;Acc:HGNC:6493]	-1.59495	2.51e-07	Down	0.706509	0.0339672	stable	-0.510597	0.0810739	stable	2.30146	1.13e-14	Up	1.08435	0.00145897	Up	-1.21711	5.91e-06	Down		0.490851	0.262217	0.361281	0.178737	0.0978225	0.130059	0.656501	0.670594	0.55926	0.254677	0.277108	0.376003
ENSG00000058091	CDK14	cyclin dependent kinase 14 [Source:HGNC Symbol;Acc:HGNC:8883]	-0.615069	1.34e-13	stable	-0.0669864	0.652253	stable	-0.621	5.54e-14	stable	0.548083	5.96e-11	stable	-0.00593098	0.96928	stable	-0.554014	2.74e-11	stable		0.711852	0.657198	0.69659	0.532784	0.422177	0.542948	0.682228	0.691662	0.660923	0.517646	0.562991	0.481957
ENSG00000058262	SEC61A1	SEC61 translocon subunit alpha 1 [Source:HGNC Symbol;Acc:HGNC:18276]	-0.31481	5.04e-09	stable	-0.17758	0.00627065	stable	-0.412122	8.54e-15	stable	0.13723	0.0159803	stable	-0.0973123	0.145944	stable	-0.234542	1.81e-05	stable		1.52909	1.49576	1.53596	1.32477	1.37668	1.36723	1.35692	1.36537	1.4367	1.33769	1.33863	1.30776
ENSG00000058272	PPP1R12A	protein phosphatase 1 regulatory subunit 12A [Source:HGNC Symbol;Acc:HGNC:7618]	-1.03685	4.29e-35	Down	-0.0298721	0.870216	stable	-1.06475	3.44e-37	Down	1.00698	4.91e-33	Up	-0.0278969	0.845288	stable	-1.03487	4.23e-35	Down		34.3376	33.5921	32.4571	19.9271	14.9241	19.5323	33.6317	33.9801	33.833	18.7581	19.9309	17.1326
ENSG00000058404	CAMK2B	calcium/calmodulin dependent protein kinase II beta [Source:HGNC Symbol;Acc:HGNC:1461]	0.0847758	0.760166	stable	-0.469642	0.166679	stable	-1.05254	2.77e-05	Down	-0.554418	0.0277065	stable	-1.13731	9.95e-06	Down	-0.582896	0.0326431	stable		2.98464	2.88408	2.93655	3.45419	3.64428	3.27629	2.02944	2.238	2.28509	2.09729	1.25676	1.60676
ENSG00000058453	CROCC	ciliary rootlet coiled-coil, rootletin [Source:HGNC Symbol;Acc:HGNC:21299]	0.162886	0.107283	stable	0.14412	0.308287	stable	0.468501	4.02e-07	stable	-0.0187662	0.872844	stable	0.305616	0.00235154	stable	0.324382	0.000567359	stable		0.164999	0.175643	0.171817	0.205436	0.234336	0.196422	0.20964	0.199756	0.175308	0.270509	0.277562	0.275775
ENSG00000058600	POLR3E	RNA polymerase III subunit E [Source:HGNC Symbol;Acc:HGNC:30347]	0.141891	0.135646	stable	0.0255555	0.896398	stable	0.00731091	0.946959	stable	-0.116336	0.230319	stable	-0.13458	0.222129	stable	-0.0182446	0.867329	stable		142.933	135.699	157.032	179.951	164.244	189.094	156.587	156.018	144.962	156.581	188.058	164.246
ENSG00000058668	ATP2B4	ATPase plasma membrane Ca2+ transporting 4 [Source:HGNC Symbol;Acc:HGNC:817]	-2.24259	6.22e-96	Down	-0.832729	4.08e-13	stable	-2.19428	2.55e-92	Down	1.40986	3.09e-38	Up	0.0483071	0.789367	stable	-1.36155	5.6e-36	Down		8.27548	8.42795	7.63878	2.09369	1.4741	2.15463	4.69376	4.75703	4.6492	2.17308	2.25161	1.76364
ENSG00000058729	RIOK2	RIO kinase 2 [Source:HGNC Symbol;Acc:HGNC:18999]	-0.131109	0.144375	stable	0.01584	0.931036	stable	-0.142617	0.103942	stable	0.146949	0.0990852	stable	-0.0115085	0.93734	stable	-0.158457	0.069667	stable		1.75247	1.61267	1.95347	1.7612	1.76174	1.86547	1.85738	1.77151	1.91383	1.92221	1.89063	1.78739
ENSG00000058799	YIPF1	Yip1 domain family member 1 [Source:HGNC Symbol;Acc:HGNC:25231]	0.359437	1.48e-05	stable	0.0321019	0.855963	stable	0.270424	0.00125636	stable	-0.327336	9.27e-05	stable	-0.0890136	0.412409	stable	0.238322	0.0049841	stable		0.32806	0.328971	0.332046	0.458063	0.478425	0.472314	0.359842	0.329973	0.35318	0.454322	0.451784	0.479314
ENSG00000058804	NDC1	NDC1 transmembrane nucleoporin [Source:HGNC Symbol;Acc:HGNC:25525]	-0.814032	8.17e-22	stable	-0.158737	0.191339	stable	-0.369159	1.66e-05	stable	0.655296	2.47e-14	stable	0.444874	7.07e-07	stable	-0.210422	0.018454	stable		0.242587	0.217172	0.225589	0.147837	0.125205	0.15988	0.222941	0.205626	0.205256	0.19277	0.22515	0.199328
ENSG00000058866	DGKG	diacylglycerol kinase gamma [Source:HGNC Symbol;Acc:HGNC:2853]	-0.490563	0.0276743	stable	0.168462	0.635932	stable	0.334252	0.109644	stable	0.659026	0.00231102	stable	0.824815	0.000132385	stable	0.165789	0.45011	stable		1.41161	1.56205	1.55343	1.26348	0.933976	1.35851	1.81921	1.60407	1.81374	2.06733	2.39503	2.16047
ENSG00000059122	FLYWCH1	FLYWCH-type zinc finger 1 [Source:HGNC Symbol;Acc:HGNC:25404]	-0.502718	1.76e-07	stable	-0.26815	0.0260361	stable	-0.767813	6.53e-16	stable	0.234568	0.0219551	stable	-0.265095	0.0172311	stable	-0.499664	3.24e-07	stable		1.77926	1.79133	1.76433	1.34669	1.5544	1.27795	1.63753	1.40607	1.5278	1.1542	1.29634	1.19164
ENSG00000059145	UNKL	unk like zinc finger [Source:HGNC Symbol;Acc:HGNC:14184]	0.487057	4.53e-06	stable	0.0785728	0.692371	stable	0.67538	5.58e-11	stable	-0.408485	0.00014116	stable	0.188322	0.126241	stable	0.596807	8.37e-09	stable		24.3043	22.8429	26.9737	41.1853	34.7906	39.1526	27.038	23.7604	29.7402	44.7684	46.9803	45.7213
ENSG00000059377	TBXAS1	thromboxane A synthase 1 [Source:HGNC Symbol;Acc:HGNC:11609]	0.572929	0.0131983	stable	0.292541	0.423462	stable	0.102628	0.701504	stable	-0.280388	0.243112	stable	-0.470301	0.0633578	stable	-0.189912	0.451204	stable		1.05915	0.806975	1.03098	1.51268	1.74178	1.54385	1.28961	1.07487	1.29547	1.09315	1.24212	1.27627
ENSG00000059378	PARP12	poly(ADP-ribose) polymerase family member 12 [Source:HGNC Symbol;Acc:HGNC:21919]	0.809074	0.0243595	stable	0.805551	0.0778405	stable	0.448471	0.236324	stable	-0.0035235	0.994047	stable	-0.360603	0.410203	stable	-0.357079	0.323837	stable		0.358694	0.354395	0.164063	0.710213	0.539417	0.464056	0.602596	0.459961	0.532514	0.456523	0.560804	0.389206
ENSG00000059573	ALDH18A1	aldehyde dehydrogenase 18 family member A1 [Source:HGNC Symbol;Acc:HGNC:9722]	0.11773	0.0899655	stable	-0.0560035	0.625553	stable	0.185554	0.00495083	stable	-0.173733	0.0102386	stable	0.0678241	0.438678	stable	0.241557	0.000223006	stable		0.309061	0.280831	0.298161	0.357101	0.35517	0.357375	0.29965	0.304608	0.277884	0.389672	0.401525	0.383272
ENSG00000059588	TARBP1	TAR (HIV-1) RNA binding protein 1 [Source:HGNC Symbol;Acc:HGNC:11568]	-0.0263773	0.830266	stable	0.0686624	0.704991	stable	-0.392588	8.42e-05	stable	0.0950397	0.396716	stable	-0.36621	0.000570137	stable	-0.46125	3.29e-06	stable		0.95676	0.998301	1.00726	1.2175	0.883647	1.13001	1.09441	1.04991	1.06066	0.901178	0.95699	0.767394
ENSG00000059691	GATB	glutamyl-tRNA amidotransferase subunit B [Source:HGNC Symbol;Acc:HGNC:8849]	-0.156996	0.0966988	stable	-0.206481	0.0784035	stable	-0.194077	0.033714	stable	-0.049485	0.641569	stable	-0.0370807	0.792347	stable	0.0124044	0.9127	stable		0.486818	0.456582	0.487988	0.476072	0.488203	0.460747	0.41228	0.46675	0.401815	0.485901	0.47098	0.496892
ENSG00000059728	MXD1	MAX dimerization protein 1 [Source:HGNC Symbol;Acc:HGNC:6761]	0.363947	0.00539243	stable	0.339923	0.0366269	stable	0.0264557	0.865165	stable	-0.0240238	0.877635	stable	-0.337491	0.0162782	stable	-0.313467	0.0164684	stable		1.03826	1.08253	1.2303	1.60805	1.503	1.66651	1.33664	1.38831	1.63291	1.22237	1.30566	1.42457
ENSG00000059758	CDK17	cyclin dependent kinase 17 [Source:HGNC Symbol;Acc:HGNC:8750]	-0.313275	6.92e-07	stable	0.0922524	0.328731	stable	-0.497212	1.11e-15	stable	0.405528	8.37e-11	stable	-0.183937	0.0101142	stable	-0.589465	1.33e-21	stable		45.1408	43.6153	46.0583	40.4593	38.0138	41.926	50.3736	49.9871	47.9589	37.0142	37.3978	36.606
ENSG00000059769	DNAJC25	DnaJ heat shock protein family (Hsp40) member C25 [Source:HGNC Symbol;Acc:HGNC:34187]	-0.130837	0.34676	stable	-0.220494	0.225384	stable	-0.407919	0.00137091	stable	-0.0896573	0.543664	stable	-0.277082	0.0598171	stable	-0.187425	0.173029	stable		2.43905	2.699	2.24774	2.42195	2.56436	2.50752	2.21654	2.03449	2.28553	1.94322	2.06923	2.44096
ENSG00000059804	SLC2A3	solute carrier family 2 member 3 [Source:HGNC Symbol;Acc:HGNC:11007]	-1.48728	1.42e-288	Down	-0.0843042	0.151522	stable	-1.17794	3.69e-183	Down	1.40297	3e-256	Up	0.309338	7.04e-13	stable	-1.09363	1.08e-157	Down		9.71703	9.41922	9.57017	3.78546	3.7293	3.84729	9.29317	9.30215	9.33909	5.03165	4.90488	4.81003
ENSG00000059915	PSD	pleckstrin and Sec7 domain containing [Source:HGNC Symbol;Acc:HGNC:9507]	-1.65737	2.62e-34	Down	-0.659824	7.27e-06	stable	-1.66375	3.87e-35	Down	0.997542	1.33e-12	stable	-0.0063864	0.980898	stable	-1.00393	5.61e-13	Down		7.62418	7.34396	7.68973	2.56504	3.02466	2.38953	4.66632	4.77236	5.34209	3.06514	2.16553	3.07003
ENSG00000060069	CTDP1	CTD phosphatase subunit 1 [Source:HGNC Symbol;Acc:HGNC:2498]	0.0959384	0.413604	stable	-0.0736262	0.699901	stable	-0.0770943	0.511549	stable	-0.169565	0.131151	stable	-0.173033	0.17657	stable	-0.00346814	0.980331	stable		58.2195	54.6513	51.6599	62.4637	73.8523	58.8672	53.7891	54.1489	53.4688	55.8974	63.8224	61.6288
ENSG00000060138	YBX3	Y-box binding protein 3 [Source:HGNC Symbol;Acc:HGNC:2428]	-0.43994	8.15e-08	stable	-0.0265716	0.881101	stable	-0.0159875	0.872136	stable	0.413368	5.33e-07	stable	0.423952	5.21e-07	stable	0.0105841	0.919469	stable		6.37945	6.28289	6.61044	4.7167	5.78987	5.24813	6.48101	6.31515	6.71995	7.01582	7.65604	7.48111
ENSG00000060140	STYK1	serine/threonine/tyrosine kinase 1 [Source:HGNC Symbol;Acc:HGNC:18889]	-0.460295	0.364882	stable	-0.0651075	0.949132	stable	-1.34881	0.00712413	Down	0.395188	0.448224	stable	-0.888513	0.146261	stable	-1.2837	0.0115102	Down		0.02129	0.0269246	0.0188855	0.0150551	0.0238556	0.0155803	0.0125497	0.0251041	0.0280951	0.0120429	0.0129897	0.00596156
ENSG00000060237	WNK1	WNK lysine deficient protein kinase 1 [Source:HGNC Symbol;Acc:HGNC:14540]	-1.2136	1.92e-21	Down	0.0347282	0.903581	stable	-1.14698	2.1e-19	Down	1.24832	1.47e-22	Up	0.0666147	0.744553	stable	-1.18171	1.72e-20	Down		621.72	628.482	578.396	325.968	207.402	344.686	647.979	662.381	622.14	320.585	360.358	279.988
ENSG00000060339	CCAR1	cell division cycle and apoptosis regulator 1 [Source:HGNC Symbol;Acc:HGNC:24236]	-0.263247	3.31e-07	stable	-0.0257118	0.802012	stable	-0.361555	1e-12	stable	0.237535	4.93e-06	stable	-0.0983084	0.118	stable	-0.335843	4.62e-11	stable		140.58	139.195	135.861	133.24	119.589	131.566	139.984	143.112	138.205	126.538	127.144	122.432
ENSG00000060491	OGFR	opioid growth factor receptor [Source:HGNC Symbol;Acc:HGNC:15768]	0.56667	2.39e-07	stable	0.0473511	0.835398	stable	0.609316	2.01e-08	stable	-0.519319	2.5e-06	stable	0.0426458	0.806996	stable	0.561965	2.64e-07	stable		26.4508	23.8984	23.7906	37.8406	46.9773	36.9485	24.2513	28.5024	26.303	43.5055	43.1083	44.8673
ENSG00000060566	CREB3L3	cAMP responsive element binding protein 3 like 3 [Source:HGNC Symbol;Acc:HGNC:18855]	2.20884	6.37e-15	Up	0.315534	0.571026	stable	0.860941	0.00615823	stable	-1.89331	5.06e-12	Down	-1.3479	1.42e-07	Down	0.545406	0.0820808	stable		0.209467	0.25497	0.207294	1.27534	1.03766	1.12668	0.272259	0.311211	0.279078	0.360794	0.514404	0.533753
ENSG00000060642	PIGV	phosphatidylinositol glycan anchor biosynthesis class V [Source:HGNC Symbol;Acc:HGNC:26031]	-0.20139	0.115251	stable	0.212319	0.201111	stable	0.0121314	0.931961	stable	0.413709	0.000539377	stable	0.213522	0.133156	stable	-0.200187	0.100884	stable		0.523993	0.508149	0.536859	0.530071	0.474317	0.508264	0.695812	0.601576	0.580844	0.622445	0.596103	0.619987
ENSG00000060656	PTPRU	protein tyrosine phosphatase receptor type U [Source:HGNC Symbol;Acc:HGNC:9683]	0.757536	1.81e-20	stable	0.391989	3.9e-05	stable	0.676995	1.06e-16	stable	-0.365546	8.57e-06	stable	-0.0805405	0.460393	stable	0.285006	0.000577314	stable		0.292262	0.265081	0.271609	0.517711	0.519662	0.519616	0.379874	0.376067	0.367694	0.520142	0.548329	0.475173
ENSG00000060688	SNRNP40	small nuclear ribonucleoprotein U5 subunit 40 [Source:HGNC Symbol;Acc:HGNC:30857]	0.43717	5.97e-07	stable	-0.0928465	0.530709	stable	0.409349	2.76e-06	stable	-0.530016	1.35e-09	stable	-0.0278205	0.844303	stable	0.502196	8.24e-09	stable		4.36353	4.34002	4.38209	6.2103	7.14007	6.3004	4.11262	4.02683	4.50974	6.7655	6.40328	7.01694
ENSG00000060709	RIMBP2	RIMS binding protein 2 [Source:HGNC Symbol;Acc:HGNC:30339]	1.32273	5.23e-07	Up	0.524127	0.183256	stable	1.6549	9.95e-11	Up	-0.798607	0.00203636	stable	0.332168	0.263524	stable	1.13078	5.05e-06	Up		4.9206	8.71204	4.58311	17.0499	15.438	18.0048	6.09109	11.7783	9.09077	22.6012	23.6424	20.4151
ENSG00000060718	COL11A1	collagen type XI alpha 1 chain [Source:HGNC Symbol;Acc:HGNC:2186]	3.33094	0	Up	1.49847	1.77e-70	Up	3.51276	0	Up	-1.83248	2.53e-133	Down	0.181819	0.0341059	stable	2.0143	3.01e-162	Up		0.269974	0.280834	0.238933	3.08063	2.62695	3.12749	0.793793	0.764846	0.746381	3.24669	3.68437	3.55841
ENSG00000060749	QSER1	glutamine and serine rich 1 [Source:HGNC Symbol;Acc:HGNC:26154]	-0.662628	1.02e-07	stable	0.199194	0.277093	stable	-0.521941	2.99e-05	stable	0.861822	2.72e-12	stable	0.140687	0.407301	stable	-0.721135	4.93e-09	stable		14.9318	14.5486	13.5563	11.1799	7.52356	11.5435	17.7453	17.3142	15.9312	10.9258	13.5776	10.3897
ENSG00000060762	MPC1	mitochondrial pyruvate carrier 1 [Source:HGNC Symbol;Acc:HGNC:21606]	0.548824	1.49e-06	stable	-0.130788	0.498942	stable	-0.539578	5.21e-06	stable	-0.679612	2.73e-09	stable	-1.0884	1.41e-21	Down	-0.40879	0.000772339	stable		102.915	103.026	93.5718	168.225	167.269	150.782	89.6683	101.316	91.4481	81.3358	68.6506	89.2012
ENSG00000060971	ACAA1	acetyl-CoA acyltransferase 1 [Source:HGNC Symbol;Acc:HGNC:82]	0.356182	0.000323155	stable	-0.218698	0.102295	stable	0.160419	0.123751	stable	-0.57488	4.16e-09	stable	-0.195764	0.0889489	stable	0.379116	0.000141047	stable		0.262446	0.27356	0.314793	0.371666	0.439789	0.395733	0.251022	0.246354	0.256053	0.384889	0.35341	0.365757
ENSG00000060982	BCAT1	branched chain amino acid transaminase 1 [Source:HGNC Symbol;Acc:HGNC:976]	-0.45165	1.35e-07	stable	-0.0350138	0.841656	stable	-0.612166	4.01e-13	stable	0.416636	1.32e-06	stable	-0.160516	0.126624	stable	-0.577152	9.62e-12	stable		178.806	169.876	166.302	146.877	117.583	154.049	187.025	169.374	162.448	129.706	138.795	123.357
ENSG00000061273	HDAC7	histone deacetylase 7 [Source:HGNC Symbol;Acc:HGNC:14067]	-0.239436	0.000435934	stable	-0.0593543	0.606354	stable	-0.275388	3.96e-05	stable	0.180082	0.00979563	stable	-0.0359519	0.727985	stable	-0.216034	0.00156419	stable		29.8191	28.898	28.9921	27.6765	28.8945	25.8487	29.4307	28.4572	28.9661	26.8269	29.2482	28.163
ENSG00000061337	LZTS1	leucine zipper tumor suppressor 1 [Source:HGNC Symbol;Acc:HGNC:13861]	-0.858717	0.00114103	stable	-0.398341	0.286067	stable	-0.170753	0.536256	stable	0.460376	0.108454	stable	0.687963	0.0181609	stable	0.227587	0.419983	stable		0.067412	0.0602904	0.074185	0.0329118	0.0446025	0.0466297	0.0388661	0.0594533	0.0590563	0.0669145	0.0621178	0.0787382
ENSG00000061455	PRDM6	PR/SET domain 6 [Source:HGNC Symbol;Acc:HGNC:9350]	-1.09228	5.08e-19	Down	-0.842956	8.31e-11	stable	-0.384773	0.00173365	stable	0.249323	0.0724529	stable	0.707507	3.66e-08	stable	0.458183	0.000309671	stable		0.133461	0.141613	0.12165	0.0712788	0.0614384	0.0737333	0.0758112	0.0717486	0.0804842	0.135069	0.120938	0.0980999
ENSG00000061656	SPAG4	sperm associated antigen 4 [Source:HGNC Symbol;Acc:HGNC:11214]	-0.0426528	0.854728	stable	0.506104	0.0272732	stable	0.416715	0.0269005	stable	0.548757	0.00340253	stable	0.459368	0.0255164	stable	-0.0893891	0.666344	stable		0.914612	1.05916	0.685137	0.87037	1.001	1.00399	1.4218	1.39573	1.09576	1.27175	1.30965	1.5426
ENSG00000061676	NCKAP1	NCK associated protein 1 [Source:HGNC Symbol;Acc:HGNC:7666]	-0.387093	1.04e-08	stable	0.0275284	0.843312	stable	-0.538003	6.72e-16	stable	0.414622	8.37e-10	stable	-0.15091	0.0601163	stable	-0.565532	2.05e-17	stable		10.8374	10.6327	10.4028	9.27358	8.02218	9.77799	11.1517	11.0894	11.2754	8.34373	9.24077	7.95073
ENSG00000061794	MRPS35	mitochondrial ribosomal protein S35 [Source:HGNC Symbol;Acc:HGNC:16635]	0.369013	2.81e-06	stable	-0.104739	0.404693	stable	0.233428	0.00372926	stable	-0.473752	1.55e-09	stable	-0.135585	0.157577	stable	0.338167	2.03e-05	stable		0.241728	0.233989	0.269377	0.359045	0.348705	0.35963	0.234729	0.246018	0.233871	0.365889	0.319521	0.332171
ENSG00000061918	GUCY1B1	guanylate cyclase 1 soluble subunit beta 1 [Source:HGNC Symbol;Acc:HGNC:4687]	0.850902	1.08e-13	stable	0.277295	0.0765679	stable	0.349167	0.00370254	stable	-0.573607	6.67e-07	stable	-0.501736	2.59e-05	stable	0.0718718	0.594844	stable		3.09764	2.58025	2.47037	5.63344	4.90426	5.80423	3.37098	3.26624	3.56167	3.4303	4.12521	4.50932
ENSG00000061936	SFSWAP	splicing factor SWAP [Source:HGNC Symbol;Acc:HGNC:10790]	0.471674	1.19e-15	stable	-0.00781866	0.957313	stable	0.499909	9.96e-18	stable	-0.479493	6.09e-16	stable	0.028235	0.756344	stable	0.507728	4.68e-18	stable		243.589	239.262	243.608	382.826	360.144	374.873	255.144	247.003	243.577	405.886	397.389	391.045
ENSG00000061938	TNK2	tyrosine kinase non receptor 2 [Source:HGNC Symbol;Acc:HGNC:19297]	-0.39234	2.65e-07	stable	0.111963	0.324972	stable	-0.306489	5.68e-05	stable	0.504302	2.31e-11	stable	0.0858511	0.409179	stable	-0.418451	2.41e-08	stable		0.192295	0.178872	0.195121	0.163651	0.152219	0.162876	0.214819	0.196545	0.219751	0.186581	0.173732	0.17217
ENSG00000061987	MON2	MON2 homolog, regulator of endosome-to-Golgi trafficking [Source:HGNC Symbol;Acc:HGNC:29177]	-0.127965	0.218581	stable	0.18893	0.148729	stable	-0.144905	0.15339	stable	0.316895	0.00104427	stable	-0.0169398	0.918812	stable	-0.333835	0.000484856	stable		9.40635	9.36048	8.90908	9.99254	7.81995	10.3255	11.0897	10.8533	10.614	9.31245	10.9939	8.82595
ENSG00000062038	CDH3	cadherin 3 [Source:HGNC Symbol;Acc:HGNC:1762]	0.871871	3.79e-36	stable	0.427446	2.18e-08	stable	-1.66132	4.79e-113	Down	-0.444425	2.75e-10	stable	-2.53319	7.32e-269	Down	-2.08876	1.96e-180	Down		636.398	631.332	650.802	1263.18	1357.24	1273.01	886.539	879.88	895.091	253.133	216.6	235.337
ENSG00000062194	GPBP1	GC-rich promoter binding protein 1 [Source:HGNC Symbol;Acc:HGNC:29520]	0.297384	2.76e-07	stable	0.0623325	0.517957	stable	0.317393	3.09e-08	stable	-0.235051	6.16e-05	stable	0.020009	0.831162	stable	0.25506	1.09e-05	stable		138.288	135.046	138.117	186.89	180.129	194.211	149.803	151.848	141.704	196.666	192.383	206.544
ENSG00000062282	DGAT2	diacylglycerol O-acyltransferase 2 [Source:HGNC Symbol;Acc:HGNC:16940]	-0.413409	0.0122279	stable	0.18335	0.463576	stable	0.240434	0.138645	stable	0.596759	0.000191975	stable	0.653843	5.97e-05	stable	0.0570838	0.751541	stable		0.039243	0.0396287	0.043692	0.0295094	0.0385088	0.034368	0.0488435	0.045401	0.0491417	0.0555321	0.048541	0.0636804
ENSG00000062370	ZNF112	zinc finger protein 112 [Source:HGNC Symbol;Acc:HGNC:12892]	0.520543	1.43e-05	stable	0.0899268	0.689916	stable	0.149542	0.257821	stable	-0.430616	0.000379698	stable	-0.371001	0.003508	stable	0.0596148	0.67587	stable		0.0141898	0.0133006	0.0128926	0.0223114	0.020399	0.0216237	0.0144655	0.0151571	0.0147685	0.0193678	0.0175275	0.0153793
ENSG00000062485	CS	citrate synthase [Source:HGNC Symbol;Acc:HGNC:2422]	-1.00406	8.54e-79	Down	-0.206449	0.00124035	stable	-1.60937	4.62e-199	Down	0.797615	9.88e-50	stable	-0.605309	4.9e-28	stable	-1.40292	8.27e-151	Down		37.9732	40.9691	40.8993	23.4759	20.6256	22.2147	35.7092	36.2155	35.2126	15.2599	15.7625	14.6378
ENSG00000062524	LTK	leukocyte receptor tyrosine kinase [Source:HGNC Symbol;Acc:HGNC:6721]	-0.496661	0.00113581	stable	-0.115876	0.658969	stable	-0.123316	0.448356	stable	0.380784	0.0156363	stable	0.373345	0.0280582	stable	-0.00743952	0.970256	stable		0.0979996	0.119343	0.124418	0.0955569	0.0969724	0.0756815	0.112777	0.110969	0.101305	0.119923	0.115679	0.1279
ENSG00000062582	MRPS24	mitochondrial ribosomal protein S24 [Source:HGNC Symbol;Acc:HGNC:14510]	-1.41109	0.176786	stable	-0.423213	NA	stable	-0.954594	0.344016	stable	0.987874	0.372645	stable	0.456493	0.773196	stable	-0.531381	0.626571	stable		0.173961	0.500502	0.121522	0.241109	0.0430885	0.0381919	0.129205	0.258458	0.222501	0.123988	0.0371486	0.306885
ENSG00000062598	ELMO2	engulfment and cell motility 2 [Source:HGNC Symbol;Acc:HGNC:17233]	-0.351016	2.34e-07	stable	-0.20488	0.0140241	stable	-0.601029	2.17e-19	stable	0.146136	0.0445937	stable	-0.250013	0.000753797	stable	-0.396149	7.09e-09	stable		204.077	215.601	219.323	181.865	185.177	188.821	190.603	190.776	190.342	164.391	175.579	150.033
ENSG00000062650	WAPL	WAPL cohesin release factor [Source:HGNC Symbol;Acc:HGNC:23293]	-0.284562	0.000563401	stable	0.100313	0.437188	stable	-0.10888	0.212758	stable	0.384874	2.08e-06	stable	0.175682	0.0653924	stable	-0.209193	0.0120928	stable		0.270242	0.27828	0.269163	0.269724	0.210504	0.265428	0.31193	0.290964	0.301524	0.29177	0.316919	0.273257
ENSG00000062716	VMP1	vacuole membrane protein 1 [Source:HGNC Symbol;Acc:HGNC:29559]	0.418759	1.19e-10	stable	-0.107005	0.280157	stable	0.0304535	0.695093	stable	-0.525763	6.16e-16	stable	-0.388305	4.58e-09	stable	0.137458	0.0495573	stable		42.2164	43.2172	42.9441	63.0698	63.9272	63.3994	40.7991	39.2461	42.8604	48.9947	49.5987	53.6674
ENSG00000062725	APPBP2	amyloid beta precursor protein binding protein 2 [Source:HGNC Symbol;Acc:HGNC:622]	0.28316	0.000187301	stable	0.173706	0.0799659	stable	0.205068	0.00756439	stable	-0.109454	0.178356	stable	-0.0780926	0.441136	stable	0.0313615	0.724233	stable		0.649429	0.665605	0.63939	0.921116	0.77257	0.947038	0.768133	0.727506	0.778385	0.89662	0.909057	0.814692
ENSG00000062822	POLD1	DNA polymerase delta 1, catalytic subunit [Source:HGNC Symbol;Acc:HGNC:9175]	-0.23018	0.0175158	stable	-0.151712	0.268041	stable	0.261463	0.00531231	stable	0.0784674	0.464955	stable	0.491642	1.73e-07	stable	0.413175	7.37e-06	stable		366.812	323.61	359.454	317.384	363.644	312.237	328.631	323.923	322.756	443.475	518.201	501.206
ENSG00000063015	SEZ6	seizure related 6 homolog [Source:HGNC Symbol;Acc:HGNC:15955]	-2.46804	0.0125654	Down	2.09878	0.00261988	Up	-1.20125	0.128971	stable	4.56682	4.29e-07	Up	1.2668	0.342238	stable	-3.30003	1.11e-06	Down		0.235085	0.297303	0.195501	0.0664955	0	0.0737306	1.28874	1.08108	0.859091	0.279255	0.107575	0
ENSG00000063046	EIF4B	eukaryotic translation initiation factor 4B [Source:HGNC Symbol;Acc:HGNC:3285]	0.105086	0.029193	stable	0.112396	0.059572	stable	0.300635	2.43e-11	stable	0.0073104	0.899359	stable	0.195549	4.61e-05	stable	0.188239	4.25e-05	stable		5.9037	5.87814	5.99315	6.98768	7.0864	7.13487	6.72066	6.56119	6.54272	8.38872	8.38331	8.66641
ENSG00000063127	SLC6A16	solute carrier family 6 member 16 [Source:HGNC Symbol;Acc:HGNC:13622]	0.724256	4.5e-08	stable	0.394191	0.020104	stable	0.765968	4.47e-09	stable	-0.330065	0.0146411	stable	0.0417119	0.837778	stable	0.371777	0.00490942	stable		49.5996	45.593	51.6364	98.9866	74.1023	95.6413	71.7937	63.3591	64.055	94.1455	93.5889	102.108
ENSG00000063169	BICRA	BRD4 interacting chromatin remodeling complex associated protein [Source:HGNC Symbol;Acc:HGNC:4332]	-0.318425	0.000103937	stable	0.0183553	0.916331	stable	-0.326881	5.32e-05	stable	0.336781	4.12e-05	stable	-0.00845527	0.954493	stable	-0.345236	2.04e-05	stable		52.0992	52.6531	50.0511	46.4353	44.942	46.4464	53.0291	54.1575	54.5675	49.1885	48.2323	46.1904
ENSG00000063176	SPHK2	sphingosine kinase 2 [Source:HGNC Symbol;Acc:HGNC:18859]	-0.0636304	0.579722	stable	-0.294459	0.0171873	stable	-0.0410567	0.722422	stable	-0.230828	0.028513	stable	0.0225737	0.891388	stable	0.253402	0.0141094	stable		145.906	149.306	136.931	151.136	166.316	141.621	117.098	115.552	130.534	152	174.05	162.242
ENSG00000063177	RPL18	ribosomal protein L18 [Source:HGNC Symbol;Acc:HGNC:10310]	1.13715	1.42e-28	Up	0.13487	0.420955	stable	1.19979	7.14e-32	Up	-1.00228	2.3e-22	Down	0.0626409	0.695224	stable	1.06492	2.67e-25	Up		1006.99	987.364	1032.44	2221.48	2862.72	2284.17	1128.96	1115.4	1184	2765.73	2411.91	2893.85
ENSG00000063180	CA11	carbonic anhydrase 11 [Source:HGNC Symbol;Acc:HGNC:1370]	1.20401	1.01e-34	Up	0.718598	2.08e-11	stable	1.76337	3.6e-76	Up	-0.485415	5.31e-07	stable	0.559358	2.19e-09	stable	1.04477	1.05e-29	Up		0.451141	0.448652	0.405192	1.04755	1.19435	1.0985	0.768785	0.761674	0.689432	1.7497	1.61775	1.78351
ENSG00000063241	ISOC2	isochorismatase domain containing 2 [Source:HGNC Symbol;Acc:HGNC:26278]	0.333387	0.00407587	stable	-0.0872572	0.670178	stable	-0.165814	0.175326	stable	-0.420645	0.000251872	stable	-0.499201	2.19e-05	stable	-0.0785565	0.548495	stable		146.962	145.993	144.271	177.732	243.019	189.921	145.743	144.323	134.747	147.992	151.745	153.197
ENSG00000063244	U2AF2	U2 small nuclear RNA auxiliary factor 2 [Source:HGNC Symbol;Acc:HGNC:23156]	0.0954282	0.158598	stable	-0.0998271	0.280216	stable	0.201598	0.00142364	stable	-0.195255	0.00232838	stable	0.10617	0.166941	stable	0.301425	1.21e-06	stable		241.492	242.561	237.828	273.603	303.817	277.798	231.665	232.004	231.29	320.337	324.966	319.569
ENSG00000063245	EPN1	epsin 1 [Source:HGNC Symbol;Acc:HGNC:21604]	-0.707959	6.64e-18	stable	-0.27327	0.00615919	stable	-0.697376	1.36e-17	stable	0.434689	2.43e-07	stable	0.0105825	0.944226	stable	-0.424107	4.08e-07	stable		7.26747	7.34904	7.93869	4.99697	5.66521	4.64378	6.39451	6.38571	6.46846	5.25192	5.42375	5.48415
ENSG00000063322	MED29	mediator complex subunit 29 [Source:HGNC Symbol;Acc:HGNC:23074]	-0.0283791	0.748419	stable	-0.0994379	0.386007	stable	0.0182684	0.834924	stable	-0.0710588	0.393094	stable	0.0466474	0.667665	stable	0.117706	0.132745	stable		1.43889	1.47079	1.35529	1.49209	1.59256	1.55767	1.4153	1.35458	1.3393	1.76981	1.69782	1.55757
ENSG00000063587	ZNF275	zinc finger protein 275 [Source:HGNC Symbol;Acc:HGNC:13069]	-0.170682	0.145488	stable	0.161554	0.317688	stable	-0.504446	3.56e-06	stable	0.332236	0.00270438	stable	-0.333764	0.00568838	stable	-0.666	5.39e-10	stable		0.935266	1.00963	0.905588	1.02317	0.761635	1.02518	1.12443	1.10464	1.06141	0.76091	0.869295	0.708234
ENSG00000063601	MTMR1	myotubularin related protein 1 [Source:HGNC Symbol;Acc:HGNC:7449]	-0.296514	0.000211158	stable	0.0553427	0.697686	stable	-0.362209	4.01e-06	stable	0.351857	9.24e-06	stable	-0.0656946	0.563211	stable	-0.417552	9.24e-08	stable		1.94795	1.92816	2.03601	1.85581	1.63599	1.84598	2.25298	2.0561	2.03154	1.68876	1.88734	1.76731
ENSG00000063660	GPC1	glypican 1 [Source:HGNC Symbol;Acc:HGNC:4449]	1.30772	1.14e-39	Up	0.158591	0.329218	stable	1.8011	1.75e-76	Up	-1.14913	4.3e-31	Down	0.493378	4.49e-07	stable	1.64251	2.1e-64	Up		0.294424	0.243104	0.308284	0.757081	0.832187	0.733375	0.314217	0.311883	0.346776	1.09897	1.20724	1.12075
ENSG00000063761	ADCK1	aarF domain containing kinase 1 [Source:HGNC Symbol;Acc:HGNC:19038]	-0.0217857	0.909598	stable	0.00954229	0.979301	stable	-0.679257	1.2e-05	stable	0.031328	0.868572	stable	-0.657471	5.08e-05	stable	-0.688799	9.69e-06	stable		5.42757	7.62303	5.80604	6.65921	7.7272	6.21255	7.0345	6.28914	6.25476	4.65642	4.18541	4.81923
ENSG00000063854	HAGH	hydroxyacylglutathione hydrolase [Source:HGNC Symbol;Acc:HGNC:4805]	0.249206	0.0126261	stable	-0.0030735	0.989826	stable	-0.0836289	0.441257	stable	-0.25228	0.0118744	stable	-0.332835	0.00128364	stable	-0.0805554	0.462781	stable		5.69564	5.87185	5.62396	7.43021	8.36633	6.86951	6.02416	5.75749	5.91707	5.93505	6.18148	6.71967
ENSG00000063978	RNF4	ring finger protein 4 [Source:HGNC Symbol;Acc:HGNC:10067]	-0.666903	2.64e-29	stable	-0.0821532	0.377163	stable	-0.781407	5.02e-40	stable	0.584749	1.87e-22	stable	-0.114505	0.132997	stable	-0.699254	7.28e-32	stable		3.13124	3.01079	2.913	2.08949	2.05845	2.18556	2.91716	2.93285	2.97678	2.08257	2.04314	2.00191
ENSG00000064012	CASP8	caspase 8 [Source:HGNC Symbol;Acc:HGNC:1509]	-0.952859	1.51e-05	stable	0.0447874	0.920141	stable	-0.990732	5.06e-06	stable	0.997646	5.91e-06	stable	-0.0378731	0.926751	stable	-1.03552	1.88e-06	Down		0.117354	0.125672	0.127816	0.0624623	0.0687616	0.0817251	0.134335	0.128111	0.131807	0.0539624	0.0875765	0.0742021
ENSG00000064042	LIMCH1	LIM and calponin homology domains 1 [Source:HGNC Symbol;Acc:HGNC:29191]	0.385035	6.99e-05	stable	-0.716463	2.38e-12	stable	0.823235	6.77e-19	stable	-1.1015	9.69e-31	Down	0.4382	7.52e-06	stable	1.5397	2.08e-60	Up		8.45958	7.90204	7.26247	12.3747	9.47014	12.4455	5.12043	4.74119	4.98006	15.5349	17.4415	15.6612
ENSG00000064102	INTS13	integrator complex subunit 13 [Source:HGNC Symbol;Acc:HGNC:20174]	-0.333582	3.27e-05	stable	0.0555461	0.700206	stable	-0.441266	2.21e-08	stable	0.389128	1.07e-06	stable	-0.107684	0.30573	stable	-0.496812	2.65e-10	stable		20.2674	21.7623	21.1692	18.9489	18.5169	18.1653	23.8794	21.3257	22.5432	16.4444	18.6518	18.9244
ENSG00000064115	TM7SF3	transmembrane 7 superfamily member 3 [Source:HGNC Symbol;Acc:HGNC:23049]	-0.0621829	0.449839	stable	-0.175417	0.067768	stable	0.132728	0.0769152	stable	-0.113234	0.154689	stable	0.194911	0.0144935	stable	0.308145	2.07e-05	stable		2.72426	2.61084	2.74056	2.9822	2.7589	2.83989	2.51649	2.41166	2.45044	3.44469	3.61766	3.23726
ENSG00000064195	DLX3	distal-less homeobox 3 [Source:HGNC Symbol;Acc:HGNC:2916]	-1.00414	0.0566878	stable	0.865659	0.168674	stable	-0.267304	0.619319	stable	1.8698	0.000124027	Up	0.736833	0.246226	stable	-1.13296	0.0151588	Down		0.497838	0.238722	0.444373	0.0821433	0.328827	0.255027	1.12981	0.575285	0.530627	0.275976	0.37209	0.487911
ENSG00000064199	SPA17	sperm autoantigenic protein 17 [Source:HGNC Symbol;Acc:HGNC:11210]	0.428056	0.0129934	stable	-0.0525839	0.890005	stable	0.68502	2.56e-05	stable	-0.48064	0.00552073	stable	0.256965	0.184874	stable	0.737604	7.22e-06	stable		22.2377	25.4636	19.3616	31.5871	33.5274	35.2363	20.3464	20.829	25.3511	37.6713	45.01	42.6408
ENSG00000064201	TSPAN32	tetraspanin 32 [Source:HGNC Symbol;Acc:HGNC:13410]	0.80037	2.09e-09	stable	0.094597	0.7163	stable	-1.19393	7.45e-16	Down	-0.705773	1.44e-07	stable	-1.9943	7.45e-45	Down	-1.28853	2.67e-18	Down		1.85271	1.81043	1.88742	3.52785	3.94136	3.25565	2.05299	1.90538	2.14991	1.14478	0.893379	0.798059
ENSG00000064218	DMRT3	doublesex and mab-3 related transcription factor 3 [Source:HGNC Symbol;Acc:HGNC:13909]	3.31027	0.000105853	Up	1.5845	0.221543	stable	1.12548	0.256595	stable	-1.72577	0.0147556	Down	-2.18479	0.00393976	Down	-0.459027	0.601932	stable		0.0906054	0.0250655	0.0263722	0.403647	0.561053	0.646484	0.280396	0.0280448	0.144859	0.188351	0.145113	0.0443993
ENSG00000064225	ST3GAL6	ST3 beta-galactoside alpha-2,3-sialyltransferase 6 [Source:HGNC Symbol;Acc:HGNC:18080]	0.659591	2.25e-23	stable	-0.117024	0.25275	stable	-0.137167	0.0599185	stable	-0.776615	2.03e-31	stable	-0.796757	1.52e-33	stable	-0.0201425	0.81229	stable		7.60433	8.11752	7.56634	13.333	13.9793	13.5021	7.5715	7.32346	7.2627	7.70759	8.43929	8.45009
ENSG00000064270	ATP2C2	ATPase secretory pathway Ca2+ transporting 2 [Source:HGNC Symbol;Acc:HGNC:29103]	-1.42416	0.0152347	Down	-0.170249	0.874459	stable	-0.612684	0.271397	stable	1.25392	0.0376138	Up	0.811481	0.277013	stable	-0.442435	0.449498	stable		0.428789	0.32465	0.36785	0.178737	0.0558985	0.222958	0.335235	0.307355	0.384867	0.402122	0.168675	0.287532
ENSG00000064300	NGFR	nerve growth factor receptor [Source:HGNC Symbol;Acc:HGNC:7809]	-0.495434	0.0281053	stable	0.0686159	0.878973	stable	0.107356	0.650227	stable	0.564049	0.0116527	stable	0.60279	0.0103679	stable	0.0387403	0.879086	stable		4.43994	5.40445	5.49235	3.46148	3.98653	4.6301	4.32817	5.77197	6.38868	5.80157	6.57766	6.74467
ENSG00000064309	CDON	cell adhesion associated, oncogene regulated [Source:HGNC Symbol;Acc:HGNC:17104]	0.528151	0.000589383	stable	0.985364	2.9e-10	stable	0.113675	0.509449	stable	0.457213	0.00252576	stable	-0.414476	0.0134717	stable	-0.87169	2.87e-09	stable		0.0206034	0.0228617	0.0200446	0.0381122	0.0241881	0.0394707	0.0463971	0.0423522	0.0410327	0.0278942	0.029834	0.0222947
ENSG00000064313	TAF2	TATA-box binding protein associated factor 2 [Source:HGNC Symbol;Acc:HGNC:11536]	-0.239461	0.00162154	stable	0.0574585	0.66299	stable	-0.244029	0.00116725	stable	0.29692	7.62e-05	stable	-0.00456814	0.972418	stable	-0.301488	5.02e-05	stable		7.71221	7.31233	7.4384	7.18449	6.29963	7.64238	8.28952	8.08756	7.75299	7.74952	7.18162	7.12474
ENSG00000064393	HIPK2	homeodomain interacting protein kinase 2 [Source:HGNC Symbol;Acc:HGNC:14402]	-0.847928	1.13e-05	stable	0.309711	0.272753	stable	-1.42454	3.96e-14	Down	1.15764	1.23e-09	Up	-0.576615	0.00687011	stable	-1.73425	2.2e-20	Down		107.993	110.34	93.5587	72.2086	43.2179	77.6936	136.006	134.869	127.982	46.1026	50.9203	38.2029
ENSG00000064419	TNPO3	transportin 3 [Source:HGNC Symbol;Acc:HGNC:17103]	-0.730345	1.99e-29	stable	-0.205883	0.0100543	stable	-0.647944	9.14e-24	stable	0.524462	1.9e-15	stable	0.0824004	0.358591	stable	-0.442062	1.71e-11	stable		456.978	456.83	432.233	319.744	271.069	309.671	407.382	398.466	398.433	348.811	326.603	323.373
ENSG00000064490	RFXANK	regulatory factor X associated ankyrin containing protein [Source:HGNC Symbol;Acc:HGNC:9987]	0.665293	5.71e-10	stable	-0.084511	0.670808	stable	0.614807	9.49e-09	stable	-0.749804	3.12e-12	stable	-0.0504863	0.763114	stable	0.699318	6.99e-11	stable		0.514129	0.515565	0.540985	0.837566	1.0656	0.857207	0.506197	0.517145	0.504604	0.885965	0.889955	1.01634
ENSG00000064545	TMEM161A	transmembrane protein 161A [Source:HGNC Symbol;Acc:HGNC:26020]	0.0512101	0.680439	stable	-0.0048129	0.985441	stable	0.0475045	0.696391	stable	-0.056023	0.653305	stable	-0.00370559	0.984323	stable	0.0523174	0.669257	stable		4.80501	4.76343	4.99327	5.06361	6.25571	5.43147	4.98453	4.94612	5.03682	5.35875	5.82582	6.28152
ENSG00000064547	LPAR2	lysophosphatidic acid receptor 2 [Source:HGNC Symbol;Acc:HGNC:3168]	0.829852	6e-20	stable	-0.0578483	0.751229	stable	0.907984	5.75e-24	stable	-0.8877	2.14e-22	stable	0.078132	0.5417	stable	0.965832	1.13e-26	stable		3.53788	4.10444	3.64245	7.24897	8.08017	6.90518	3.58836	3.79072	3.7976	7.65103	8.45143	8.49434
ENSG00000064601	CTSA	cathepsin A [Source:HGNC Symbol;Acc:HGNC:9251]	-0.136182	0.145518	stable	-0.305438	0.00308238	stable	-0.502931	5.22e-09	stable	-0.169256	0.0699049	stable	-0.366749	6.42e-05	stable	-0.197493	0.0327085	stable		148.147	148.526	175.415	157.519	164.759	154.005	134.79	133.348	125.85	130.755	130.499	125.737
ENSG00000064607	SUGP2	SURP and G-patch domain containing 2 [Source:HGNC Symbol;Acc:HGNC:18641]	0.0054785	0.943689	stable	-0.10367	0.239146	stable	-0.321966	8.83e-08	stable	-0.109148	0.093431	stable	-0.327445	1.33e-07	stable	-0.218297	0.000395271	stable		113.973	121.851	118.272	139.745	119.408	135.465	109.757	114.116	115.991	107.848	114.985	106.48
ENSG00000064651	SLC12A2	solute carrier family 12 member 2 [Source:HGNC Symbol;Acc:HGNC:10911]	-0.476952	3.39e-06	stable	0.0743921	0.684034	stable	-0.535701	1.28e-07	stable	0.551344	6.52e-08	stable	-0.0587499	0.71155	stable	-0.610094	1.53e-09	stable		0.438913	0.464469	0.438283	0.354237	0.301986	0.413833	0.51144	0.497966	0.449131	0.371019	0.374444	0.331347
ENSG00000064652	SNX24	sorting nexin 24 [Source:HGNC Symbol;Acc:HGNC:21533]	0.0128574	0.897954	stable	-0.257599	0.00892793	stable	0.297398	0.000146227	stable	-0.270456	0.00109988	stable	0.284541	0.000572805	stable	0.554997	1.23e-12	stable		0.241053	0.248225	0.229691	0.275283	0.267444	0.262488	0.216724	0.196044	0.207876	0.32878	0.349816	0.348219
ENSG00000064655	EYA2	EYA transcriptional coactivator and phosphatase 2 [Source:HGNC Symbol;Acc:HGNC:3520]	-1.46729	0.000436116	Down	0.875463	0.0344212	stable	1.35796	1.75e-05	Up	2.34275	1.93e-09	Up	2.82524	1.64e-13	Up	0.482494	0.124707	stable		4.66546	3.22668	3.73439	1.44337	2.52786	0.800211	6.31669	6.49837	9.16847	9.69858	12.1423	12.8599
ENSG00000064666	CNN2	calponin 2 [Source:HGNC Symbol;Acc:HGNC:2156]	-0.440222	6.11e-14	stable	0.0146162	0.910365	stable	-0.550866	2.37e-21	stable	0.454839	9.53e-15	stable	-0.110643	0.129349	stable	-0.565482	2.23e-22	stable		311.979	317.452	325.716	249.614	273.573	257.416	331.554	329.402	334.357	257.947	250.197	249.512
ENSG00000064687	ABCA7	ATP binding cassette subfamily A member 7 [Source:HGNC Symbol;Acc:HGNC:37]	0.0256213	0.80234	stable	0.141285	0.244401	stable	0.338177	3.94e-05	stable	0.115664	0.203298	stable	0.312556	0.000315889	stable	0.196892	0.0203876	stable		56.2129	57.5285	54.3964	61.8342	64.4603	63.7224	62.99	66.8682	61.5468	86.1961	87.2189	73.9961
ENSG00000064692	SNCAIP	synuclein alpha interacting protein [Source:HGNC Symbol;Acc:HGNC:11139]	1.69442	9.03e-85	Up	-0.117325	0.475183	stable	1.82846	3.04e-100	Up	-1.81174	6.81e-93	Down	0.134038	0.173726	stable	1.94578	9.01e-109	Up		0.106357	0.0982478	0.109113	0.38974	0.352396	0.38443	0.111813	0.09733	0.0900326	0.429559	0.434165	0.431146
ENSG00000064703	DDX20	DEAD-box helicase 20 [Source:HGNC Symbol;Acc:HGNC:2743]	-0.63206	1.36e-15	stable	-0.121177	0.308723	stable	-0.690316	1.38e-18	stable	0.510883	2.07e-10	stable	-0.0582562	0.629796	stable	-0.569139	8.53e-13	stable		0.987495	0.948914	1.02882	0.66555	0.724345	0.734686	0.895993	0.987717	0.92833	0.745347	0.716211	0.675705
ENSG00000064726	BTBD1	BTB domain containing 1 [Source:HGNC Symbol;Acc:HGNC:1120]	-0.414967	3.28e-13	stable	-0.102488	0.216691	stable	-0.908087	2.36e-58	stable	0.312479	6.75e-08	stable	-0.49312	3.01e-17	stable	-0.805599	9.6e-46	stable		163.983	161.791	166.437	138.265	134.784	136.584	158.935	150.908	163.027	99.6356	99.1313	105.885
ENSG00000064763	FAR2	fatty acyl-CoA reductase 2 [Source:HGNC Symbol;Acc:HGNC:25531]	0.949229	6.58e-11	stable	-0.135253	0.626614	stable	0.0391457	0.832603	stable	-1.08448	2.13e-13	Down	-0.910083	3.8e-10	stable	0.174399	0.312031	stable		0.201697	0.185265	0.221015	0.456784	0.375505	0.46886	0.190929	0.179539	0.199525	0.208274	0.242102	0.27261
ENSG00000064932	SBNO2	strawberry notch homolog 2 [Source:HGNC Symbol;Acc:HGNC:29158]	-0.000246282	0.998409	stable	-0.0247117	0.900395	stable	0.128854	0.175868	stable	-0.0244654	0.825579	stable	0.129101	0.252367	stable	0.153566	0.104192	stable		44.8034	42.7258	45.0016	46.1658	54.9723	45.8966	44.657	45.2828	44.4761	55.3938	56.2251	56.7816
ENSG00000064933	PMS1	PMS1 homolog 1, mismatch repair system component [Source:HGNC Symbol;Acc:HGNC:9121]	0.186072	0.00549226	stable	0.0304587	0.817496	stable	0.107851	0.118761	stable	-0.155613	0.0224294	stable	-0.0782216	0.3595	stable	0.0773919	0.278383	stable		0.119805	0.117334	0.118282	0.161073	0.137842	0.149686	0.127251	0.123827	0.123525	0.150182	0.147606	0.147434
ENSG00000064961	HMG20B	high mobility group 20B [Source:HGNC Symbol;Acc:HGNC:5002]	0.381233	6.02e-05	stable	-0.03841	0.844761	stable	0.522296	1.74e-08	stable	-0.419643	9.82e-06	stable	0.141062	0.230267	stable	0.560706	1.54e-09	stable		204.801	201.671	213.667	283.962	339.008	272.332	210.29	210.328	202.393	330.784	347.234	356.691
ENSG00000064989	CALCRL	calcitonin receptor like receptor [Source:HGNC Symbol;Acc:HGNC:16709]	1.36606	2.47e-22	Up	0.9602	6.65e-10	stable	3.00794	8.36e-116	Up	-0.405863	0.00257718	stable	1.64188	5.33e-47	Up	2.04774	1.41e-66	Up		0.0289447	0.0286741	0.0311318	0.0906051	0.0737418	0.0889647	0.0539156	0.0624581	0.0614082	0.245921	0.310817	0.272598
ENSG00000064995	TAF11	TATA-box binding protein associated factor 11 [Source:HGNC Symbol;Acc:HGNC:11544]	0.76503	1.24e-19	stable	-0.0235884	0.904769	stable	0.884424	2.57e-26	stable	-0.788618	1.53e-20	stable	0.119395	0.26337	stable	0.908013	2.21e-27	stable		21.8147	22.9326	22.6912	39.4704	46.0702	41.591	22.4914	23.7394	22.2112	48.5535	47.044	49.0044
ENSG00000064999	ANKS1A	ankyrin repeat and sterile alpha motif domain containing 1A [Source:HGNC Symbol;Acc:HGNC:20961]	0.159795	0.0357869	stable	-0.0570736	0.66299	stable	0.202305	0.00612158	stable	-0.216868	0.00376629	stable	0.0425102	0.694264	stable	0.259379	0.000397089	stable		1.80504	1.76095	1.71987	2.31257	2.03657	2.20433	1.7366	1.80922	1.69899	2.34284	2.54374	2.19049
ENSG00000065000	AP3D1	adaptor related protein complex 3 subunit delta 1 [Source:HGNC Symbol;Acc:HGNC:568]	-0.319109	3.59e-09	stable	-0.104563	0.170508	stable	-0.440787	1.29e-16	stable	0.214546	0.00010705	stable	-0.121679	0.0582095	stable	-0.336225	4.71e-10	stable		1599.06	1551.5	1565.92	1437.02	1391.29	1366.28	1466.91	1560.61	1498.03	1335.49	1407.11	1297.94
ENSG00000065029	ZNF76	zinc finger protein 76 [Source:HGNC Symbol;Acc:HGNC:13149]	0.572504	1.82e-15	stable	0.0744131	0.560271	stable	0.626862	1.15e-18	stable	-0.49809	6.06e-12	stable	0.054358	0.59196	stable	0.552448	1.01e-14	stable		17.7845	18.6687	19.2054	29.6923	31.3693	30.7624	19.6945	20.1914	20.5042	33.1502	34.3003	32.4024
ENSG00000065054	SLC9A3R2	SLC9A3 regulator 2 [Source:HGNC Symbol;Acc:HGNC:11076]	-0.560289	0.000164534	stable	-0.163139	0.491849	stable	-0.645866	1.05e-05	stable	0.39715	0.00975439	stable	-0.0855771	0.707015	stable	-0.482727	0.0013479	stable		7.5038	6.23224	6.21	5.1493	5.621	4.2549	5.86444	6.13214	6.39135	4.30927	4.65158	5.82814
ENSG00000065057	NTHL1	nth like DNA glycosylase 1 [Source:HGNC Symbol;Acc:HGNC:8028]	0.345302	0.00835127	stable	-0.368013	0.0272611	stable	0.339579	0.00874644	stable	-0.713316	3.69e-08	stable	-0.00572361	0.979593	stable	0.707592	3.73e-08	stable		2.03144	1.72389	1.92258	2.41212	2.87857	2.7293	1.55046	1.51989	1.47449	2.72402	2.52832	3.09022
ENSG00000065060	BLTP3A	bridge-like lipid transfer protein family member 3A [Source:HGNC Symbol;Acc:HGNC:21216]	-0.632483	3.05e-08	stable	-0.0468721	0.840793	stable	-0.631051	2.71e-08	stable	0.585611	3.42e-07	stable	0.00143241	0.995121	stable	-0.584179	3.13e-07	stable		116.756	118.012	114.332	90.3223	64.9693	95.0071	112.022	117.156	119.386	85.8959	100.573	75.9427
ENSG00000065135	GNAI3	G protein subunit alpha i3 [Source:HGNC Symbol;Acc:HGNC:4387]	-0.240512	0.00012085	stable	-0.0708384	0.481334	stable	-0.0101807	0.891549	stable	0.169674	0.00831632	stable	0.230331	0.000468286	stable	0.0606577	0.377287	stable		0.739133	0.696078	0.763008	0.708868	0.64567	0.710573	0.707045	0.720359	0.731281	0.852711	0.817296	0.865767
ENSG00000065150	IPO5	importin 5 [Source:HGNC Symbol;Acc:HGNC:6402]	-0.35949	1.06e-16	stable	-0.0229788	0.791055	stable	-0.0603048	0.204146	stable	0.336511	1.11e-14	stable	0.299185	1.41e-11	stable	-0.037326	0.452041	stable		19.7275	19.0825	19.1097	17.1264	15.7878	17.1989	19.8652	19.5368	19.4177	21.5418	22.0052	21.0328
ENSG00000065154	OAT	ornithine aminotransferase [Source:HGNC Symbol;Acc:HGNC:8091]	0.139935	0.152165	stable	0.0309136	0.873484	stable	0.0601235	0.559211	stable	-0.109021	0.276532	stable	-0.0798111	0.527238	stable	0.0292099	0.787377	stable		0.11622	0.11764	0.130067	0.138744	0.160546	0.145379	0.131351	0.127533	0.124622	0.135679	0.147072	0.157659
ENSG00000065183	WDR3	WD repeat domain 3 [Source:HGNC Symbol;Acc:HGNC:12755]	-0.101573	0.296287	stable	0.0591632	0.715083	stable	0.029902	0.771398	stable	0.160736	0.0857573	stable	0.131475	0.231567	stable	-0.0292613	0.778336	stable		0.402438	0.346996	0.376461	0.383674	0.355507	0.426442	0.388168	0.421073	0.401669	0.448208	0.45652	0.432714
ENSG00000065243	PKN2	protein kinase N2 [Source:HGNC Symbol;Acc:HGNC:9406]	0.0720996	0.502572	stable	0.245545	0.0388228	stable	0.0330603	0.766266	stable	0.173445	0.0820264	stable	-0.0390394	0.793788	stable	-0.212485	0.028891	stable		2.70028	2.76873	2.52061	3.43825	2.52688	3.36936	3.34556	3.25506	3.17416	3.02434	3.42306	3.06056
ENSG00000065268	WDR18	WD repeat domain 18 [Source:HGNC Symbol;Acc:HGNC:17956]	0.102097	0.415404	stable	-0.225811	0.142747	stable	-0.0494887	0.702968	stable	-0.327907	0.00425947	stable	-0.151585	0.288634	stable	0.176322	0.139765	stable		147.096	123.897	146.124	155.448	191.637	149.253	123.328	123.849	120.911	144.948	163.072	160.458
ENSG00000065308	TRAM2	translocation associated membrane protein 2 [Source:HGNC Symbol;Acc:HGNC:16855]	-1.2966	3.49e-29	Down	-0.223198	0.173446	stable	-0.830469	5.9e-13	stable	1.0734	4e-20	Up	0.466132	0.000258822	stable	-0.607271	2.24e-07	stable		10.9475	10.6169	9.79601	5.36941	3.76535	5.04286	8.93336	9.73475	9.05113	6.83296	7.93734	5.76845
ENSG00000065320	NTN1	netrin 1 [Source:HGNC Symbol;Acc:HGNC:8029]	0.240786	0.761854	stable	1.78559	0.0140046	Up	2.2107	0.000149454	Up	1.54481	0.00828284	Up	1.96991	0.000822757	Up	0.425102	0.42706	stable		0.150084	0.0332158	0.0524212	0.104008	0.167285	0.0494248	0.241521	0.278729	0.335933	0.374394	0.544846	0.382436
ENSG00000065328	MCM10	minichromosome maintenance 10 replication initiation factor [Source:HGNC Symbol;Acc:HGNC:18043]	-0.726395	7.04e-10	stable	-0.319348	0.0304832	stable	0.266351	0.0219675	stable	0.407046	0.0010545	stable	0.992746	7.6e-18	stable	0.5857	2.88e-07	stable		27.9574	25.7352	24.3404	19.105	17.0056	16.2273	24.348	18.9153	21.3601	38.1331	35.5306	35.5835
ENSG00000065357	DGKA	diacylglycerol kinase alpha [Source:HGNC Symbol;Acc:HGNC:2849]	-0.115594	0.445034	stable	0.157889	0.460714	stable	-0.00255578	0.9884	stable	0.273483	0.0510392	stable	0.113038	0.544934	stable	-0.160445	0.262477	stable		0.0283201	0.032982	0.0261702	0.0288211	0.0326205	0.0282613	0.0349342	0.0286881	0.03694	0.0331706	0.0341501	0.0341604
ENSG00000065361	ERBB3	erb-b2 receptor tyrosine kinase 3 [Source:HGNC Symbol;Acc:HGNC:3431]	-0.77747	3.92e-21	stable	-0.238109	0.0210396	stable	-1.41916	5.26e-65	Down	0.53936	1.56e-10	stable	-0.64169	3.71e-13	stable	-1.18105	1.61e-44	Down		16.1593	16.7182	17.2491	11.6523	10.5633	10.2076	14.3014	14.9616	14.5667	6.41136	7.52177	7.807
ENSG00000065413	ANKRD44	ankyrin repeat domain 44 [Source:HGNC Symbol;Acc:HGNC:25259]	0.603524	0.00146044	stable	0.299795	0.290576	stable	0.620428	0.000904061	stable	-0.30373	0.121363	stable	0.0169033	0.957568	stable	0.320633	0.0950234	stable		0.0184917	0.0183529	0.017978	0.0337825	0.0231372	0.0353656	0.0195866	0.0264351	0.0235702	0.0328359	0.0348066	0.030454
ENSG00000065427	KARS1	lysyl-tRNA synthetase 1 [Source:HGNC Symbol;Acc:HGNC:6215]	0.180441	0.00807255	stable	-0.186217	0.0246549	stable	0.23059	0.00052178	stable	-0.366658	2.52e-08	stable	0.0501489	0.596503	stable	0.416807	1.48e-10	stable		62.5681	61.3744	62.2752	76.4462	81.5925	76.0167	55.388	56.6206	56.8237	84.5857	81.2437	87.9807
ENSG00000065457	ADAT1	adenosine deaminase tRNA specific 1 [Source:HGNC Symbol;Acc:HGNC:228]	-0.369321	8.39e-05	stable	-0.0438672	0.811109	stable	-0.253281	0.00714746	stable	0.325454	0.000638582	stable	0.11604	0.346839	stable	-0.209414	0.0296345	stable		37.9693	37.5288	40.129	33.5751	30.2836	35.4073	37.8748	41.0006	36.8682	36.7103	40.8689	35.225
ENSG00000065485	PDIA5	protein disulfide isomerase family A member 5 [Source:HGNC Symbol;Acc:HGNC:24811]	-0.166153	0.369126	stable	-0.0926863	0.772671	stable	0.074871	0.691646	stable	0.0734667	0.716199	stable	0.241024	0.242395	stable	0.167557	0.354627	stable		0.0495169	0.0461582	0.0463714	0.0476896	0.0513259	0.0416529	0.0456387	0.0459804	0.045894	0.0709683	0.0545947	0.049057
ENSG00000065491	TBC1D22B	TBC1 domain family member 22B [Source:HGNC Symbol;Acc:HGNC:21602]	-0.281895	0.00435044	stable	-0.0379397	0.847326	stable	-0.413562	1.7e-05	stable	0.243956	0.015309	stable	-0.131667	0.296651	stable	-0.375622	0.000114165	stable		1.37761	1.35041	1.25236	1.24759	1.17895	1.2084	1.36788	1.30064	1.33425	1.09595	1.08584	1.28643
ENSG00000065518	NDUFB4	NADH:ubiquinone oxidoreductase subunit B4 [Source:HGNC Symbol;Acc:HGNC:7699]	0.21005	0.0158589	stable	-0.133563	0.286144	stable	-0.121253	0.180033	stable	-0.343613	5.11e-05	stable	-0.331304	0.000180037	stable	0.0123096	0.908421	stable		1.18668	1.19332	1.10605	1.45407	1.62144	1.3966	1.06841	1.13525	1.07546	1.26252	1.18605	1.27551
ENSG00000065526	SPEN	spen family transcriptional repressor [Source:HGNC Symbol;Acc:HGNC:17575]	-0.823324	6.91e-06	stable	0.165237	0.595188	stable	-0.553175	0.0029478	stable	0.988561	5.24e-08	stable	0.27015	0.247619	stable	-0.718412	9e-05	stable		0.529531	0.525993	0.465214	0.365973	0.222987	0.36813	0.611707	0.606557	0.541429	0.410272	0.460843	0.335367
ENSG00000065534	MYLK	myosin light chain kinase [Source:HGNC Symbol;Acc:HGNC:7590]	-1.3313	1.45e-13	Down	0.106323	0.732849	stable	-0.378715	0.0296501	stable	1.43763	1.21e-15	Up	0.952588	5.07e-07	stable	-0.485037	0.00466814	stable		0.249575	0.220366	0.230349	0.103696	0.0944877	0.11072	0.26092	0.264171	0.253607	0.219662	0.25129	0.158418
ENSG00000065548	ZC3H15	zinc finger CCCH-type containing 15 [Source:HGNC Symbol;Acc:HGNC:29528]	0.213941	0.00248263	stable	0.00529717	0.974646	stable	0.020709	0.802203	stable	-0.208644	0.00331351	stable	-0.193232	0.0115984	stable	0.0154118	0.856678	stable		0.134534	0.138522	0.147573	0.174967	0.186908	0.17922	0.14514	0.142759	0.147382	0.168077	0.159864	0.167637
ENSG00000065559	MAP2K4	mitogen-activated protein kinase kinase 4 [Source:HGNC Symbol;Acc:HGNC:6844]	0.301183	1.85e-06	stable	0.03013	0.81343	stable	0.189504	0.003303	stable	-0.271053	2.06e-05	stable	-0.111679	0.143661	stable	0.159374	0.0149078	stable		18.8507	20.9842	19.9596	27.4367	25.7132	28.5928	21.2722	20.1117	21.5632	26.5456	26.3709	26.2995
ENSG00000065600	PACC1	proton activated chloride channel 1 [Source:HGNC Symbol;Acc:HGNC:25593]	0.63571	3.07e-09	stable	-0.234094	0.135608	stable	0.850869	4e-16	stable	-0.869803	1.12e-15	stable	0.215159	0.0782608	stable	1.08496	1.82e-24	Up		0.131644	0.134381	0.12911	0.220243	0.244341	0.216948	0.117061	0.115819	0.113846	0.273156	0.2517	0.302377
ENSG00000065609	SNAP91	synaptosome associated protein 91 [Source:HGNC Symbol;Acc:HGNC:14986]	-1.00154	2e-15	Down	-0.730472	7.2e-08	stable	-1.35314	2.92e-26	Down	0.271063	0.0587238	stable	-0.351607	0.0263234	stable	-0.62267	6.18e-06	stable		9.3098	10.7619	10.4197	5.89759	5.25016	5.71807	5.89939	6.62089	6.40858	5.16746	4.52641	4.20906
ENSG00000065613	SLK	STE20 like kinase [Source:HGNC Symbol;Acc:HGNC:11088]	-0.783108	3.31e-20	stable	-0.0270545	0.885635	stable	-0.949961	2.27e-29	stable	0.756053	8.07e-19	stable	-0.166853	0.115892	stable	-0.922906	1.07e-27	stable		158.471	162.935	152.225	105.765	84.136	116.043	158.765	162.018	158.76	97.3332	98.7898	88.9766
ENSG00000065615	CYB5R4	cytochrome b5 reductase 4 [Source:HGNC Symbol;Acc:HGNC:20147]	-0.0519578	0.70565	stable	-0.347892	0.0161873	stable	0.22089	0.0622641	stable	-0.295935	0.0156944	stable	0.272848	0.0350782	stable	0.568783	7.73e-07	stable		14.3698	11.5452	14.6436	14.6696	14.7444	14.0174	10.3004	12.2043	10.4041	18.7424	18.3843	17.8471
ENSG00000065618	COL17A1	collagen type XVII alpha 1 chain [Source:HGNC Symbol;Acc:HGNC:2194]	0.758481	0.347242	stable	0.530085	0.692421	stable	0.989731	0.195915	stable	-0.228396	0.789937	stable	0.23125	0.830496	stable	0.459646	0.55665	stable		0.0910921	0.1008	0.353518	0.360724	0.413649	0.233318	0.263108	0.0375939	0.485457	0.432829	0.389047	0.416619
ENSG00000065621	GSTO2	glutathione S-transferase omega 2 [Source:HGNC Symbol;Acc:HGNC:23064]	0.120073	0.428495	stable	0.347741	0.039769	stable	-0.00622662	0.970355	stable	0.227668	0.104034	stable	-0.1263	0.48891	stable	-0.353968	0.0085179	stable		0.0614006	0.0545615	0.0577669	0.0672336	0.069897	0.0728469	0.074087	0.0810116	0.0733771	0.0663064	0.0639037	0.0708133
ENSG00000065665	SEC61A2	SEC61 translocon subunit alpha 2 [Source:HGNC Symbol;Acc:HGNC:17702]	-0.46357	2.08e-09	stable	-0.115045	0.324846	stable	-0.911329	2.78e-32	stable	0.348525	1.06e-05	stable	-0.447759	5.58e-08	stable	-0.796284	1.7e-24	stable		51.6403	59.0897	53.9814	45.1685	40.5731	46.7307	51.8955	53.1082	51.8355	34.5741	34.5847	32.6519
ENSG00000065675	PRKCQ	protein kinase C theta [Source:HGNC Symbol;Acc:HGNC:9410]	0.929843	1.91e-07	stable	0.0882431	0.823446	stable	1.73973	1.21e-25	Up	-0.8416	2.6e-06	stable	0.809885	1.73e-07	stable	1.65148	2.7e-23	Up		4.6409	3.92296	4.42766	8.93373	9.25994	9.33973	5.18634	4.94788	4.19083	17.1512	17.3433	16.0456
ENSG00000065717	TLE2	TLE family member 2, transcriptional corepressor [Source:HGNC Symbol;Acc:HGNC:11838]	-0.300806	0.00340607	stable	-0.201976	0.145087	stable	0.0406545	0.723764	stable	0.0988303	0.38938	stable	0.341461	0.00136237	stable	0.24263	0.0183251	stable		8.00345	7.50872	8.32218	6.88992	7.6135	6.98704	6.58691	7.57545	7.20153	9.16275	10.1865	9.15116
ENSG00000065802	ASB1	ankyrin repeat and SOCS box containing 1 [Source:HGNC Symbol;Acc:HGNC:16011]	-0.450249	9.97e-10	stable	0.00126904	0.993943	stable	-0.500663	6.59e-12	stable	0.451518	1.03e-09	stable	-0.0504139	0.653021	stable	-0.501932	7.01e-12	stable		1.62074	1.70272	1.65491	1.4602	1.2709	1.30901	1.83567	1.68231	1.62551	1.38407	1.37906	1.32721
ENSG00000065809	FAM107B	family with sequence similarity 107 member B [Source:HGNC Symbol;Acc:HGNC:23726]	0.0805954	0.322244	stable	-0.454214	1.56e-08	stable	0.426953	1.41e-09	stable	-0.534809	6.16e-13	stable	0.346358	2.12e-06	stable	0.881167	1.01e-34	stable		0.659668	0.631961	0.650285	0.755809	0.709732	0.814101	0.512208	0.486115	0.46569	0.990116	1.01982	1.02419
ENSG00000065833	ME1	malic enzyme 1 [Source:HGNC Symbol;Acc:HGNC:6983]	-1.55587	9.23e-23	Down	-0.768867	5.7e-06	stable	-1.88748	7.31e-32	Down	0.787002	3.13e-06	stable	-0.331613	0.126361	stable	-1.11861	3.73e-11	Down		2.20248	1.80259	2.09545	0.755003	0.649804	0.897427	1.299	1.21615	1.18352	0.688499	0.74914	0.490309
ENSG00000065882	TBC1D1	TBC1 domain family member 1 [Source:HGNC Symbol;Acc:HGNC:11578]	-0.576476	8.8e-26	stable	0.083228	0.316682	stable	-0.63118	5.06e-31	stable	0.659704	2.13e-33	stable	-0.0547045	0.494687	stable	-0.714408	2e-39	stable		10.8682	10.8753	10.9647	8.32293	7.82972	8.18404	11.658	12.2413	11.8454	7.91191	8.52488	8.10673
ENSG00000065883	CDK13	cyclin dependent kinase 13 [Source:HGNC Symbol;Acc:HGNC:1733]	-0.177983	0.0550886	stable	0.0388575	0.826021	stable	-0.125559	0.181107	stable	0.216841	0.0176468	stable	0.0524237	0.692331	stable	-0.164417	0.0745953	stable		1.41092	1.46318	1.39352	1.41421	1.19457	1.58151	1.55354	1.48758	1.48266	1.48989	1.66725	1.39402
ENSG00000065911	MTHFD2	methylenetetrahydrofolate dehydrogenase (NADP+ dependent) 2, methenyltetrahydrofolate cyclohydrolase [Source:HGNC Symbol;Acc:HGNC:7434]	-0.73186	1.5e-25	stable	-0.185637	0.0374342	stable	-0.598718	4.29e-18	stable	0.546223	2.65e-14	stable	0.133142	0.137803	stable	-0.413081	5.89e-09	stable		0.51797	0.510085	0.534619	0.357903	0.335519	0.350271	0.490734	0.459088	0.467763	0.406344	0.39261	0.400222
ENSG00000065923	SLC9A7	solute carrier family 9 member A7 [Source:HGNC Symbol;Acc:HGNC:17123]	-0.808834	1.43e-12	stable	-0.00979479	0.971735	stable	-0.952262	4.54e-17	stable	0.799039	3.23e-12	stable	-0.143428	0.364584	stable	-0.942467	1.18e-16	stable		1.30558	1.33641	1.31391	0.923434	0.668509	0.913302	1.34887	1.42932	1.2765	0.772877	0.919091	0.688443
ENSG00000065970	FOXJ2	forkhead box J2 [Source:HGNC Symbol;Acc:HGNC:24818]	-1.13744	4.17e-48	Down	-0.0873252	0.499694	stable	-1.13739	1.14e-48	Down	1.05012	8.11e-41	Up	5.55e-05	1	stable	-1.05006	2.47e-41	Down		0.859313	0.893084	0.83616	0.473555	0.371826	0.460283	0.85627	0.860209	0.79803	0.460212	0.479585	0.428902
ENSG00000065978	YBX1	Y-box binding protein 1 [Source:HGNC Symbol;Acc:HGNC:8014]	-0.0472513	0.512572	stable	-0.255333	0.00033637	stable	-0.0815557	0.230235	stable	-0.208082	0.00117329	stable	-0.0343044	0.721215	stable	0.173778	0.00705625	stable		5.80251	5.55759	5.843	5.97134	6.43646	6.05079	4.80919	4.96522	5.09247	6.31307	6.11801	6.45714
ENSG00000065989	PDE4A	phosphodiesterase 4A [Source:HGNC Symbol;Acc:HGNC:8780]	-1.44822	1.11e-13	Down	0.137476	0.678842	stable	-0.259977	0.192803	stable	1.58569	3.4e-16	Up	1.18824	3.55e-09	Up	-0.397453	0.0396495	stable		3.29019	2.77201	2.8875	1.24616	0.787168	1.60064	3.91858	2.59229	3.65301	2.91648	3.07391	2.71158
ENSG00000066027	PPP2R5A	protein phosphatase 2 regulatory subunit B'alpha [Source:HGNC Symbol;Acc:HGNC:9309]	-0.0869706	0.307267	stable	-0.422557	3.21e-07	stable	-0.346736	5.88e-06	stable	-0.335587	1.57e-05	stable	-0.259766	0.0017793	stable	0.0758209	0.380386	stable		0.827668	0.820123	0.875562	0.851747	0.860808	0.923921	0.621126	0.662092	0.658233	0.847108	0.746796	0.712932
ENSG00000066032	CTNNA2	catenin alpha 2 [Source:HGNC Symbol;Acc:HGNC:2510]	1.80409	2.4e-65	Up	-0.213219	0.184823	stable	1.27785	3.55e-33	Up	-2.01731	5.38e-80	Down	-0.526247	1.75e-06	stable	1.49107	5.56e-44	Up		1.39669	1.23097	1.23039	4.99709	4.78549	5.18125	1.26993	1.10183	1.06711	4.25241	3.55172	3.08141
ENSG00000066044	ELAVL1	ELAV like RNA binding protein 1 [Source:HGNC Symbol;Acc:HGNC:3312]	-0.483277	3.17e-17	stable	-0.0653597	0.491688	stable	-0.588294	3.65e-25	stable	0.417918	4.56e-13	stable	-0.105016	0.145663	stable	-0.522934	5.3e-20	stable		91.2716	93.4664	97.5777	72.6872	75.0626	76.3052	89.9117	92.1181	96.2055	69.5614	73.9985	74.6084
ENSG00000066056	TIE1	tyrosine kinase with immunoglobulin like and EGF like domains 1 [Source:HGNC Symbol;Acc:HGNC:11809]	-0.244767	0.613825	stable	0.0475677	0.960691	stable	0.211639	0.646438	stable	0.292334	0.545508	stable	0.456406	0.40072	stable	0.164071	0.730303	stable		0.00588961	0.00740604	0.00654539	0.00556568	0.00596783	0.00705287	0.00430809	0.00662906	0.00998694	0.0101763	0.0117195	0.00498505
ENSG00000066084	DIP2B	disco interacting protein 2 homolog B [Source:HGNC Symbol;Acc:HGNC:29284]	-1.2611	1.32e-36	Down	0.137512	0.385256	stable	-1.36002	1.24e-42	Down	1.39862	9.36e-45	Up	-0.0989146	0.49719	stable	-1.49753	1.83e-51	Down		1.15767	1.12445	1.07583	0.570788	0.409066	0.577474	1.27549	1.28803	1.24766	0.517729	0.554818	0.449782
ENSG00000066117	SMARCD1	SWI/SNF related, matrix associated, actin dependent regulator of chromatin, subfamily d, member 1 [Source:HGNC Symbol;Acc:HGNC:11106]	-0.0359721	0.553756	stable	0.074702	0.351463	stable	0.279336	4.96e-08	stable	0.110674	0.0455642	stable	0.315308	1.54e-09	stable	0.204634	8.48e-05	stable		0.278297	0.262575	0.281426	0.301596	0.288588	0.299876	0.297741	0.293679	0.301897	0.377074	0.396559	0.386308
ENSG00000066135	KDM4A	lysine demethylase 4A [Source:HGNC Symbol;Acc:HGNC:22978]	0.145323	0.066039	stable	0.0131519	0.937094	stable	0.270672	0.000259436	stable	-0.132171	0.0985153	stable	0.125348	0.159938	stable	0.25752	0.000568835	stable		0.111665	0.108695	0.11291	0.140722	0.124566	0.143563	0.117133	0.115611	0.114294	0.151407	0.160055	0.155739
ENSG00000066136	NFYC	nuclear transcription factor Y subunit gamma [Source:HGNC Symbol;Acc:HGNC:7806]	0.164236	0.0267324	stable	-0.146361	0.137642	stable	-0.37932	9.1e-08	stable	-0.310597	1.46e-05	stable	-0.543556	1.51e-14	stable	-0.232959	0.00152916	stable		0.68486	0.68471	0.694755	0.872468	0.858805	0.834995	0.673965	0.608438	0.642004	0.661388	0.591695	0.592152
ENSG00000066185	ZMYND12	zinc finger MYND-type containing 12 [Source:HGNC Symbol;Acc:HGNC:21192]	0.515618	0.141903	stable	0.320049	0.570871	stable	0.833811	0.0103505	stable	-0.195569	0.59992	stable	0.318193	0.433305	stable	0.513762	0.117544	stable		0.0476625	0.0466566	0.0469547	0.0780382	0.0840012	0.0623815	0.0567311	0.0499326	0.0742485	0.0827491	0.0880801	0.120373
ENSG00000066230	SLC9A3	solute carrier family 9 member A3 [Source:HGNC Symbol;Acc:HGNC:11073]	0.71067	4.94e-05	stable	0.417863	0.0742296	stable	0.770105	7.68e-06	stable	-0.292808	0.106932	stable	0.0594344	0.821889	stable	0.352242	0.0451488	stable		0.548365	0.514704	0.59854	1.15847	0.873161	0.978169	0.678809	0.95172	0.66276	1.14576	1.07691	1.07006
ENSG00000066248	NGEF	neuronal guanine nucleotide exchange factor [Source:HGNC Symbol;Acc:HGNC:7807]	-0.220997	0.417214	stable	-0.0294357	0.958278	stable	0.338071	0.17125	stable	0.191562	0.492795	stable	0.559069	0.0364509	stable	0.367507	0.138797	stable		0.020421	0.0167159	0.0198672	0.0155088	0.0225189	0.0165821	0.0225084	0.0142003	0.0208715	0.0289101	0.0289726	0.0260453
ENSG00000066279	ASPM	assembly factor for spindle microtubules [Source:HGNC Symbol;Acc:HGNC:19048]	-1.23088	5.14e-10	Down	-0.34024	0.238725	stable	-0.209167	0.341509	stable	0.890636	9.87e-06	stable	1.02171	7.02e-07	Up	0.131073	0.568324	stable		0.664192	0.647758	0.57693	0.313532	0.20783	0.374937	0.53367	0.486898	0.519133	0.631256	0.754727	0.516937
ENSG00000066322	ELOVL1	ELOVL fatty acid elongase 1 [Source:HGNC Symbol;Acc:HGNC:14418]	-0.0646126	0.582274	stable	-0.284576	0.0263805	stable	-0.211795	0.0445459	stable	-0.219963	0.0418546	stable	-0.147182	0.253243	stable	0.0727805	0.534323	stable		1.18907	1.19566	1.21987	1.14647	1.37016	1.31094	0.932216	0.981461	1.1333	1.18321	1.2328	1.20082
ENSG00000066379	POLR1H	RNA polymerase I subunit H [Source:HGNC Symbol;Acc:HGNC:13182]	0.941333	5.04e-07	stable	0.0412504	0.923847	stable	0.949333	3.22e-07	stable	-0.900082	1.75e-06	stable	0.00800027	0.980267	stable	0.908083	1.16e-06	stable		18.7304	22.7196	24.5331	42.6135	50.8545	46.8547	24.9695	26.535	18.6203	55.1963	38.652	53.6587
ENSG00000066382	MPPED2	metallophosphoesterase domain containing 2 [Source:HGNC Symbol;Acc:HGNC:1180]	-0.482325	1.11e-14	stable	-0.205039	0.00692295	stable	-0.921133	1.05e-49	stable	0.277286	1.74e-05	stable	-0.438808	2.09e-11	stable	-0.716094	6.78e-30	stable		11.3714	11.371	12.0307	9.1643	9.02919	9.42624	10.7009	10.4482	9.97872	6.61473	7.49333	7.22032
ENSG00000066405	CLDN18	claudin 18 [Source:HGNC Symbol;Acc:HGNC:2039]	-2.43227	1.19e-16	Down	0.290732	0.419147	stable	-2.35995	9.32e-17	Down	2.72301	7.91e-21	Up	0.0723281	0.903202	stable	-2.65068	3.9e-21	Down		0.00512423	0.0054629	0.00611148	0.00129918	0.00116088	0.000960358	0.00649788	0.00649908	0.00799275	0.00178157	0.00106757	0.000979911
ENSG00000066422	ZBTB11	zinc finger and BTB domain containing 11 [Source:HGNC Symbol;Acc:HGNC:16740]	-0.275724	0.0130038	stable	0.116576	0.503062	stable	-0.288178	0.00846934	stable	0.3923	0.0002932	stable	-0.0124533	0.948581	stable	-0.404754	0.000160186	stable		0.102257	0.106625	0.102623	0.102378	0.0764294	0.106757	0.114829	0.114215	0.119248	0.0978467	0.109731	0.0892783
ENSG00000066427	ATXN3	ataxin 3 [Source:HGNC Symbol;Acc:HGNC:7106]	-0.101751	0.335976	stable	0.208305	0.0977973	stable	-0.209193	0.0335809	stable	0.310056	0.00126552	stable	-0.107442	0.399907	stable	-0.417498	9.07e-06	stable		24.2139	25.5219	24.862	27.6029	22.1348	27.3648	28.2808	30.3642	30.215	23.9264	27.9448	23.1827
ENSG00000066455	GOLGA5	golgin A5 [Source:HGNC Symbol;Acc:HGNC:4428]	0.419419	7.66e-09	stable	0.0749837	0.548751	stable	0.253581	0.000643088	stable	-0.344435	2.61e-06	stable	-0.165838	0.0466688	stable	0.178597	0.0189231	stable		110.623	102.418	102.381	156.325	148.563	163.637	109.351	112.976	120.37	145.836	153.379	138.423
ENSG00000066468	FGFR2	fibroblast growth factor receptor 2 [Source:HGNC Symbol;Acc:HGNC:3689]	0.903436	8.3e-22	stable	-0.23241	0.0717272	stable	-0.197237	0.05461	stable	-1.13585	2.3e-33	Down	-1.10067	1.47e-31	Down	0.0351732	0.765481	stable		5.26138	5.05461	5.37196	11.32	9.87009	11.3951	4.48505	4.47362	4.8123	6.1597	5.19102	4.56733
ENSG00000066557	LRRC40	leucine rich repeat containing 40 [Source:HGNC Symbol;Acc:HGNC:26004]	-0.00966246	0.9012	stable	-0.156831	0.0521187	stable	-0.0503282	0.466746	stable	-0.147169	0.0243927	stable	-0.0406658	0.65567	stable	0.106503	0.107954	stable		0.530159	0.520183	0.548092	0.582988	0.572509	0.606554	0.476448	0.500489	0.501405	0.593483	0.613903	0.58678
ENSG00000066583	ISOC1	isochorismatase domain containing 1 [Source:HGNC Symbol;Acc:HGNC:24254]	-1.39253	2.31e-87	Down	-0.272388	0.000945391	stable	-1.79008	1.91e-141	Down	1.12014	3.79e-56	Up	-0.397554	3.17e-07	stable	-1.51769	8.15e-101	Down		0.691137	0.711392	0.761541	0.288958	0.316264	0.309451	0.604897	0.593985	0.648583	0.231638	0.242623	0.252372
ENSG00000066629	EML1	EMAP like 1 [Source:HGNC Symbol;Acc:HGNC:3330]	0.702697	7.3e-10	stable	1.03521	3.49e-19	Up	0.573166	5.82e-07	stable	0.332513	0.0028638	stable	-0.129531	0.376739	stable	-0.462045	2.2e-05	stable		0.404808	0.369713	0.337338	0.738386	0.611218	0.66046	0.864916	0.762091	0.731428	0.673543	0.630575	0.623635
ENSG00000066651	TRMT11	tRNA methyltransferase 11 homolog [Source:HGNC Symbol;Acc:HGNC:21080]	0.411084	5.45e-08	stable	0.101625	0.407585	stable	0.116369	0.15754	stable	-0.309459	5.37e-05	stable	-0.294715	0.000192804	stable	0.014744	0.87708	stable		104.655	105.644	113.096	159.821	157.014	160.1	114.734	118.718	124.007	140.023	138.49	129.028
ENSG00000066654	THUMPD1	THUMP domain containing 1 [Source:HGNC Symbol;Acc:HGNC:23807]	-0.0504319	0.56105	stable	0.147478	0.154968	stable	0.0892939	0.27113	stable	0.19791	0.0106003	stable	0.139726	0.120327	stable	-0.0581842	0.488719	stable		7.58418	7.35975	6.81147	8.18028	6.89831	8.2524	8.24671	7.97421	8.64199	9.08804	9.25975	8.57536
ENSG00000066697	MSANTD3	Myb/SANT DNA binding domain containing 3 [Source:HGNC Symbol;Acc:HGNC:23370]	0.206204	0.0236066	stable	-0.253296	0.0235196	stable	0.0855928	0.376144	stable	-0.4595	2e-07	stable	-0.120611	0.277115	stable	0.338889	0.000150941	stable		7.20463	7.99548	8.26706	9.96296	10.3389	9.71177	6.84648	7.19528	6.27184	9.73151	9.63517	9.54706
ENSG00000066735	KIF26A	kinesin family member 26A [Source:HGNC Symbol;Acc:HGNC:20226]	-0.308143	0.00387039	stable	-0.139403	0.387915	stable	0.0331867	0.786483	stable	0.16874	0.133947	stable	0.341329	0.00236426	stable	0.172589	0.116869	stable		67.5276	64.8742	66.672	56.8048	59.6855	61.9897	61.0613	60.9323	64.421	89.3078	83.2403	64.6251
ENSG00000066739	ATG2B	autophagy related 2B [Source:HGNC Symbol;Acc:HGNC:20187]	-0.519338	6.21e-05	stable	0.15544	0.448666	stable	-0.445476	0.000599029	stable	0.674778	1.32e-07	stable	0.0738614	0.707288	stable	-0.600916	2.56e-06	stable		104.098	104.652	99.5939	88.9731	57.2981	93.0185	119.749	118.699	115.898	84.4952	99.9875	79.0475
ENSG00000066777	ARFGEF1	ADP ribosylation factor guanine nucleotide exchange factor 1 [Source:HGNC Symbol;Acc:HGNC:15772]	-0.392201	0.000277752	stable	-0.00143886	0.995517	stable	-0.756592	4.36e-13	stable	0.390762	0.000297592	stable	-0.364391	0.00165387	stable	-0.755153	5.35e-13	stable		3.96274	3.70823	3.63731	3.61753	2.496	3.46802	3.90099	3.91295	3.84273	2.50463	2.90315	2.38117
ENSG00000066827	ZFAT	zinc finger and AT-hook domain containing [Source:HGNC Symbol;Acc:HGNC:19899]	-0.143311	0.350041	stable	0.0361574	0.904513	stable	-0.34439	0.0155964	stable	0.179468	0.235234	stable	-0.201079	0.25559	stable	-0.380547	0.00745868	stable		6.3706	6.45277	7.22085	7.00765	6.47038	6.62311	6.63426	6.84416	7.65241	6.04604	6.51416	5.78107
ENSG00000066855	MTFR1	mitochondrial fission regulator 1 [Source:HGNC Symbol;Acc:HGNC:29510]	0.152073	0.0710846	stable	0.0742391	0.58581	stable	0.263317	0.000935017	stable	-0.0778339	0.384039	stable	0.111244	0.263908	stable	0.189078	0.0201901	stable		0.897414	0.938186	0.884085	1.15122	1.06324	1.1388	0.979699	1.00155	0.973099	1.18961	1.23019	1.3693
ENSG00000066923	STAG3	stromal antigen 3 [Source:HGNC Symbol;Acc:HGNC:11356]	0.0907557	0.637652	stable	0.220429	0.386369	stable	0.0372713	0.849706	stable	0.129674	0.488435	stable	-0.0534844	0.839448	stable	-0.183158	0.304841	stable		11.0221	13.3772	9.52104	14.4319	9.6874	16.0022	14.3776	13.9401	12.506	14.3602	14.0043	12.1575
ENSG00000066926	FECH	ferrochelatase [Source:HGNC Symbol;Acc:HGNC:3647]	-0.206797	0.00710807	stable	-0.163333	0.104219	stable	-0.177925	0.0200392	stable	0.0434648	0.626222	stable	0.0288725	0.809198	stable	-0.0145923	0.875311	stable		245.435	249.137	247.452	245.73	241.528	226.039	237.713	230.088	216.292	243.085	268.672	250.589
ENSG00000066933	MYO9A	myosin IXA [Source:HGNC Symbol;Acc:HGNC:7608]	-0.734697	0.00023983	stable	0.308152	0.290179	stable	-1.04493	9.26e-08	Down	1.04285	1.07e-07	Up	-0.310228	0.215294	stable	-1.35308	2.93e-12	Down		0.685211	0.698223	0.612048	0.488502	0.307306	0.539708	0.837236	0.910246	0.801371	0.337709	0.457215	0.331431
ENSG00000067057	PFKP	phosphofructokinase, platelet [Source:HGNC Symbol;Acc:HGNC:8878]	-1.72757	0	Down	-0.0109099	0.911394	stable	-3.27403	0	Down	1.71666	0	Up	-1.54646	1.29e-217	Down	-3.26312	0	Down		781.078	774.259	791.713	268.051	254.037	264.337	794.053	796.128	812.674	95.942	96.0111	90.2637
ENSG00000067064	IDI1	isopentenyl-diphosphate delta isomerase 1 [Source:HGNC Symbol;Acc:HGNC:5387]	0.406037	7.11e-10	stable	-0.228895	0.00411115	stable	0.346357	1.53e-07	stable	-0.634932	2.59e-22	stable	-0.0596807	0.521931	stable	0.575252	1.17e-18	stable		281.877	273.545	297.648	403.925	439.023	410.394	250.635	245.573	254.612	426.237	407.213	426.484
ENSG00000067066	SP100	SP100 nuclear antigen [Source:HGNC Symbol;Acc:HGNC:11206]	1.89925	0.070773	stable	1.18598	0.481334	stable	2.52857	0.0108379	Up	-0.713275	0.465453	stable	0.629322	0.563634	stable	1.3426	0.127932	stable		0.000619528	0.000342778	0.000721295	0.00337333	0.00115089	0.00238023	0.0015338	0.000383521	0.00198099	0.0011039	0.00429967	0.00576815
ENSG00000067082	KLF6	KLF transcription factor 6 [Source:HGNC Symbol;Acc:HGNC:2235]	-1.01795	2.45e-46	Down	-0.198072	0.0300846	stable	-1.50691	1.37e-98	Down	0.819875	4.65e-30	stable	-0.488965	1.58e-10	stable	-1.30884	6.75e-74	Down		179.999	184.155	172.598	101.346	85.3152	107.657	164.927	162.389	155.536	72.798	71.9196	74.7259
ENSG00000067113	PLPP1	phospholipid phosphatase 1 [Source:HGNC Symbol;Acc:HGNC:9228]	1.0865	9.36e-19	Up	-0.0245828	0.934705	stable	1.74487	2.9e-49	Up	-1.11109	3.51e-19	Down	0.658364	8.67e-09	stable	1.76945	1.13e-49	Up		0.104067	0.0897407	0.0867783	0.215799	0.218288	0.228988	0.0992282	0.0980858	0.0884373	0.412068	0.34536	0.339055
ENSG00000067141	NEO1	neogenin 1 [Source:HGNC Symbol;Acc:HGNC:7754]	-0.25735	0.00225138	stable	0.136492	0.253983	stable	0.202252	0.0168235	stable	0.393843	1.64e-06	stable	0.459603	3.73e-08	stable	0.06576	0.47742	stable		64.7227	64.4438	59.6975	60.4535	50.1422	65.011	70.3749	72.6253	71.1832	80.5313	92.6863	79.5671
ENSG00000067167	TRAM1	translocation associated membrane protein 1 [Source:HGNC Symbol;Acc:HGNC:20568]	-0.199253	0.0017763	stable	-0.00167533	0.990749	stable	-0.0993542	0.133357	stable	0.197578	0.00200624	stable	0.0998989	0.199956	stable	-0.0976788	0.142226	stable		60.2508	56.2177	60.202	55.0254	54.2207	61.6085	59.6843	60.166	62.1741	63.0575	64.2156	64.3884
ENSG00000067177	PHKA1	phosphorylase kinase regulatory subunit alpha 1 [Source:HGNC Symbol;Acc:HGNC:8925]	-0.228548	0.0159952	stable	0.135224	0.318062	stable	-0.0410908	0.695461	stable	0.363772	7.3e-05	stable	0.187457	0.0802504	stable	-0.176315	0.0604364	stable		0.910346	0.921483	0.978935	0.915649	0.871099	0.87328	0.994791	1.05503	1.12886	1.01608	1.13257	1.02531
ENSG00000067182	TNFRSF1A	TNF receptor superfamily member 1A [Source:HGNC Symbol;Acc:HGNC:11916]	-0.316594	0.000830951	stable	-0.205998	0.098785	stable	-0.0462798	0.663002	stable	0.110595	0.291407	stable	0.270314	0.00831252	stable	0.159718	0.105277	stable		0.61043	0.594318	0.650823	0.545896	0.593097	0.514592	0.59282	0.553262	0.514935	0.703089	0.694086	0.690805
ENSG00000067191	CACNB1	calcium voltage-gated channel auxiliary subunit beta 1 [Source:HGNC Symbol;Acc:HGNC:1401]	0.580659	4.54e-10	stable	-0.00878161	0.970891	stable	0.273926	0.0048446	stable	-0.589441	3.16e-10	stable	-0.306733	0.00205555	stable	0.282708	0.00383568	stable		6.14381	6.22979	6.11285	11.256	9.92786	9.47139	6.84778	6.19748	5.93535	8.46122	8.72915	8.78005
ENSG00000067208	EVI5	ecotropic viral integration site 5 [Source:HGNC Symbol;Acc:HGNC:3501]	0.0180348	0.880653	stable	0.193127	0.144579	stable	-0.122906	0.238935	stable	0.175093	0.086335	stable	-0.140941	0.248683	stable	-0.316034	0.00115256	stable		1.31078	1.16216	1.30514	1.53173	1.19709	1.51655	1.53698	1.4377	1.48282	1.25902	1.44421	1.33035
ENSG00000067221	STOML1	stomatin like 1 [Source:HGNC Symbol;Acc:HGNC:14560]	0.172219	0.446461	stable	-0.353141	0.238717	stable	-0.0479071	0.842597	stable	-0.52536	0.0133875	stable	-0.220126	0.40875	stable	0.305234	0.167135	stable		10.1192	9.38882	10.6033	12.484	13.9782	11.1935	7.80486	10.2157	6.38843	11.7431	9.05922	12.9689
ENSG00000067225	PKM	pyruvate kinase M1/2 [Source:HGNC Symbol;Acc:HGNC:9021]	-0.810296	7.4e-29	stable	-0.215368	0.0196064	stable	-1.135	7.04e-56	Down	0.594928	5.7e-16	stable	-0.324706	3.56e-05	stable	-0.919634	6.12e-37	stable		1334.48	1318.85	1354.97	797.677	923.53	811.347	1169.88	1177.22	1214.39	731.268	676.613	712.329
ENSG00000067248	DHX29	DExH-box helicase 29 [Source:HGNC Symbol;Acc:HGNC:15815]	-0.179976	0.0121879	stable	-0.142928	0.133725	stable	-0.321181	3.28e-06	stable	0.0370479	0.656625	stable	-0.141205	0.088441	stable	-0.178253	0.0137123	stable		2.31254	2.43231	2.43186	2.38216	2.21513	2.42997	2.12175	2.33479	2.24481	2.19681	2.2117	2.26303
ENSG00000067334	DNTTIP2	deoxynucleotidyltransferase terminal interacting protein 2 [Source:HGNC Symbol;Acc:HGNC:24013]	0.0297018	0.716119	stable	-0.0192747	0.898492	stable	0.119533	0.0945052	stable	-0.0489765	0.53746	stable	0.0898315	0.305585	stable	0.138808	0.0508741	stable		0.276391	0.266963	0.281248	0.320116	0.30678	0.307032	0.275427	0.275088	0.288548	0.355464	0.328761	0.356437
ENSG00000067365	METTL22	methyltransferase 22, Kin17 lysine [Source:HGNC Symbol;Acc:HGNC:28368]	0.506735	3.15e-07	stable	0.106829	0.528506	stable	0.442827	7.88e-06	stable	-0.399906	6.54e-05	stable	-0.0639079	0.654021	stable	0.335998	0.000828083	stable		15.1052	15.0078	15.3307	25.5393	23.0618	23.0011	17.9878	16.4807	16.0618	25.9986	22.3344	23.4895
ENSG00000067369	TP53BP1	tumor protein p53 binding protein 1 [Source:HGNC Symbol;Acc:HGNC:11999]	-0.42184	0.000163511	stable	0.0218415	0.928456	stable	-0.448754	5.13e-05	stable	0.443681	7.1e-05	stable	-0.0269144	0.884629	stable	-0.470596	2.12e-05	stable		83.1369	84.3854	78.1186	74.4052	52.044	77.5603	86.8312	87.1042	83.3729	71.5892	75.7994	61.9891
ENSG00000067445	TRO	trophinin [Source:HGNC Symbol;Acc:HGNC:12326]	0.186526	0.000340834	stable	-0.154391	0.0156095	stable	0.359072	6.38e-13	stable	-0.340917	2.34e-11	stable	0.172545	0.00161435	stable	0.513462	7.18e-25	stable		260.257	263.455	256.825	325.691	320.141	340.079	248.42	241.851	233.557	394.792	395.259	373.922
ENSG00000067533	RRP15	ribosomal RNA processing 15 homolog [Source:HGNC Symbol;Acc:HGNC:24255]	-0.342287	9.97e-05	stable	-0.201872	0.0784141	stable	-0.460933	9.09e-08	stable	0.140415	0.139328	stable	-0.118646	0.299267	stable	-0.259061	0.00400657	stable		0.324131	0.339473	0.367924	0.331974	0.277667	0.292202	0.304564	0.308779	0.31117	0.295923	0.312313	0.263351
ENSG00000067560	RHOA	ras homolog family member A [Source:HGNC Symbol;Acc:HGNC:667]	-0.635091	6.52e-26	stable	-0.0789599	0.420196	stable	-0.566898	4.99e-21	stable	0.556132	5.07e-20	stable	0.0681931	0.419721	stable	-0.487938	8.24e-16	stable		23.9931	23.2535	24.4392	16.5735	17.9629	16.64	22.7344	23.4418	23.8302	19.0747	18.4131	18.7435
ENSG00000067596	DHX8	DEAH-box helicase 8 [Source:HGNC Symbol;Acc:HGNC:2749]	-0.244117	0.00155163	stable	-0.0147786	0.929095	stable	-0.0658506	0.430731	stable	0.229338	0.0031807	stable	0.178266	0.0400721	stable	-0.051072	0.552227	stable		63.5182	59.5422	60.6397	59.0126	52.5817	60.5883	67.2836	62.1955	58.3371	70.5089	67.7304	65.877
ENSG00000067601	PMS2P4	PMS1 homolog 2, mismatch repair system component pseudogene 4 [Source:HGNC Symbol;Acc:HGNC:9129]	0.660921	0.0123989	stable	-0.110797	0.843571	stable	0.439517	0.106443	stable	-0.771718	0.00384554	stable	-0.221405	0.511581	stable	0.550314	0.0442987	stable		0.229358	0.153239	0.191458	0.329885	0.359081	0.323025	0.230347	0.160737	0.161438	0.303295	0.267995	0.335055
ENSG00000067606	PRKCZ	protein kinase C zeta [Source:HGNC Symbol;Acc:HGNC:9412]	0.583885	2.07e-07	stable	0.179371	0.300429	stable	0.226564	0.0587236	stable	-0.404514	0.000384064	stable	-0.357321	0.00291588	stable	0.047193	0.727203	stable		0.113133	0.0951169	0.113689	0.179265	0.187857	0.168591	0.129874	0.1119	0.134057	0.140396	0.145765	0.15145
ENSG00000067704	IARS2	isoleucyl-tRNA synthetase 2, mitochondrial [Source:HGNC Symbol;Acc:HGNC:29685]	-0.485103	5.46e-21	stable	-0.288209	3.51e-07	stable	-0.593519	4.48e-31	stable	0.196894	0.000278726	stable	-0.108415	0.0888672	stable	-0.30531	7.21e-09	stable		3.02069	3.0396	3.06948	2.51925	2.34362	2.37364	2.55999	2.51808	2.63312	2.30931	2.33156	2.38887
ENSG00000067715	SYT1	synaptotagmin 1 [Source:HGNC Symbol;Acc:HGNC:11509]	-0.415092	0.000218958	stable	0.811552	2.42e-14	stable	-0.058497	0.637086	stable	1.22664	2.24e-32	Up	0.356595	0.0029016	stable	-0.870049	4.72e-18	stable		10.1595	9.4021	9.13597	8.92606	7.11161	7.81513	17.4652	17.5649	17.0045	9.75345	11.5689	10.7209
ENSG00000067798	NAV3	neuron navigator 3 [Source:HGNC Symbol;Acc:HGNC:15998]	-1.72251	2.25e-09	Down	0.714604	0.0154726	stable	-2.12441	1e-12	Down	2.43712	1.85e-18	Up	-0.401892	0.376191	stable	-2.83901	9e-23	Down		0.1594	0.158494	0.199032	0.0457408	0.0658031	0.063397	0.297406	0.306041	0.270852	0.0740931	0.0320659	0.0339611
ENSG00000067829	IDH3G	isocitrate dehydrogenase (NAD(+)) 3 non-catalytic subunit gamma [Source:HGNC Symbol;Acc:HGNC:5386]	0.0525035	0.647238	stable	-0.0759813	0.663217	stable	-0.359294	0.000274629	stable	-0.128485	0.231409	stable	-0.411798	5.76e-05	stable	-0.283313	0.00495143	stable		24.0142	24.6927	23.5698	26.6865	31.7376	24.6864	23.7112	23.9314	23.1106	21.8736	21.8714	21.7414
ENSG00000067836	ROGDI	rogdi atypical leucine zipper [Source:HGNC Symbol;Acc:HGNC:29478]	0.0841644	0.4638	stable	-0.128232	0.427501	stable	-0.383776	0.000175853	stable	-0.212397	0.0472493	stable	-0.467941	8.38e-06	stable	-0.255544	0.0156326	stable		4.09971	3.94362	4.61272	4.49452	5.53242	4.84909	4.25518	3.64459	4.04332	3.65591	3.85014	3.76285
ENSG00000067840	PDZD4	PDZ domain containing 4 [Source:HGNC Symbol;Acc:HGNC:21167]	0.406069	0.00179235	stable	-0.659039	8.76e-06	stable	0.532813	2.42e-05	stable	-1.06511	3.23e-16	Down	0.126744	0.454216	stable	1.19185	1.86e-20	Up		8.59633	7.87062	8.69224	11.7047	14.4088	10.8841	5.91825	5.42364	5.12095	13.205	14.1828	14.8878
ENSG00000067842	ATP2B3	ATPase plasma membrane Ca2+ transporting 3 [Source:HGNC Symbol;Acc:HGNC:816]	-2.08525	2.78e-07	Down	-0.842013	0.0860814	stable	-3.87177	1.79e-13	Down	1.24323	0.00429855	Up	-1.78653	0.00465278	Down	-3.02976	2.43e-08	Down		2.34367	1.79253	1.88598	0.6483	0.426843	0.491837	1.10927	0.682756	1.65311	0.163766	0.0368001	0.270228
ENSG00000067900	ROCK1	Rho associated coiled-coil containing protein kinase 1 [Source:HGNC Symbol;Acc:HGNC:10251]	-0.564766	2.57e-08	stable	0.0331333	0.880451	stable	-0.50069	7.82e-07	stable	0.597899	3.6e-09	stable	0.0640754	0.677072	stable	-0.533823	1.33e-07	stable		678.688	679.965	641.635	552.77	395.32	555.564	707.863	718.428	685.484	538.939	607.688	498.328
ENSG00000067955	CBFB	core-binding factor subunit beta [Source:HGNC Symbol;Acc:HGNC:1539]	-0.322868	1.95e-09	stable	-0.0846397	0.293465	stable	-0.288978	6.73e-08	stable	0.238228	1.43e-05	stable	0.0338901	0.679326	stable	-0.204338	0.000194023	stable		6.35963	6.27112	6.47582	5.64244	5.52328	5.78653	6.19798	6.24662	6.14367	5.77742	6.1566	6.23281
ENSG00000067992	PDK3	pyruvate dehydrogenase kinase 3 [Source:HGNC Symbol;Acc:HGNC:8811]	-1.84178	4.78e-62	Down	-0.170395	0.317673	stable	-2.0224	8.82e-75	Down	1.67139	4.82e-51	Up	-0.180617	0.220911	stable	-1.852	1.15e-62	Down		286.916	300.456	278.104	99.2374	65.9508	103.333	265.914	277.73	249.788	81.9894	87.8682	77.8955
ENSG00000068001	HYAL2	hyaluronidase 2 [Source:HGNC Symbol;Acc:HGNC:5321]	0.779554	2.31e-12	stable	-0.0475814	0.840302	stable	1.06008	2.5e-22	Up	-0.827135	1.22e-13	stable	0.28053	0.0250057	stable	1.10767	4.75e-24	Up		0.364184	0.315848	0.388381	0.596931	0.769105	0.667387	0.360155	0.358359	0.34807	0.822318	0.833939	0.930652
ENSG00000068024	HDAC4	histone deacetylase 4 [Source:HGNC Symbol;Acc:HGNC:14063]	-0.0316525	0.836228	stable	-0.0732614	0.758367	stable	0.0690538	0.623531	stable	-0.0416088	0.785555	stable	0.100706	0.56274	stable	0.142315	0.292107	stable		0.139564	0.139672	0.130769	0.158261	0.117066	0.169987	0.139725	0.141128	0.12179	0.148944	0.178405	0.172475
ENSG00000068028	RASSF1	Ras association domain family member 1 [Source:HGNC Symbol;Acc:HGNC:9882]	0.0529781	0.703734	stable	-0.162801	0.377162	stable	-0.0909346	0.488724	stable	-0.215779	0.0866796	stable	-0.143913	0.345038	stable	0.0718667	0.599435	stable		0.198309	0.206611	0.214007	0.241102	0.222617	0.24824	0.183752	0.201017	0.185412	0.248656	0.195643	0.230725
ENSG00000068078	FGFR3	fibroblast growth factor receptor 3 [Source:HGNC Symbol;Acc:HGNC:3690]	0.0969662	0.139056	stable	-0.0655878	0.513078	stable	-0.277091	5.17e-06	stable	-0.162554	0.00997132	stable	-0.374057	1.03e-09	stable	-0.211503	0.00064567	stable		6.64265	6.96808	7.26427	8.35072	8.09977	8.31536	7.10017	6.77653	6.70032	6.95793	6.81915	6.25086
ENSG00000068079	IFI35	interferon induced protein 35 [Source:HGNC Symbol;Acc:HGNC:5399]	1.56334	1.11e-06	Up	0.59857	0.2191	stable	1.55853	9.95e-07	Up	-0.964772	0.0021447	stable	-0.00481595	0.993055	stable	0.959956	0.0020689	stable		0.638008	0.754695	0.409827	1.78598	2.31594	1.83541	0.517439	1.14402	1.14901	2.32592	1.55036	2.30709
ENSG00000068097	HEATR6	HEAT repeat containing 6 [Source:HGNC Symbol;Acc:HGNC:24076]	0.164153	0.111752	stable	0.0716214	0.681905	stable	0.153708	0.131909	stable	-0.0925318	0.393708	stable	-0.0104451	0.951545	stable	0.0820867	0.445907	stable		18.8401	19.5358	18.1054	24.7213	20.4784	25.0531	18.3361	21.1929	21.655	25.4632	25.2766	22.3678
ENSG00000068120	COASY	Coenzyme A synthase [Source:HGNC Symbol;Acc:HGNC:29932]	-0.229952	0.00508751	stable	-0.0981023	0.442535	stable	-0.238484	0.00321836	stable	0.131849	0.127452	stable	-0.00853212	0.953254	stable	-0.140382	0.0982448	stable		84.7072	82.361	86.485	85.0869	81.7039	72.9793	82.7487	82.8542	78.8644	80.9658	87.7202	81.1605
ENSG00000068137	PLEKHH3	pleckstrin homology, MyTH4 and FERM domain containing H3 [Source:HGNC Symbol;Acc:HGNC:26105]	-0.379003	0.00135801	stable	-0.373613	0.00747465	stable	-0.630066	4.33e-08	stable	0.00538979	0.972343	stable	-0.251063	0.0691542	stable	-0.256453	0.0370769	stable		46.9462	44.843	45.9636	33.268	46.3029	37.9808	37.1606	34.0856	38.4174	32.1709	35.9864	35.2759
ENSG00000068305	MEF2A	myocyte enhancer factor 2A [Source:HGNC Symbol;Acc:HGNC:6993]	-0.882386	4.31e-21	stable	0.163395	0.237958	stable	-1.39056	6.61e-51	Down	1.04578	3.82e-29	Up	-0.508171	2.78e-07	stable	-1.55395	2.61e-63	Down		85.1872	87.3563	82.8556	54.6554	41.6247	57.786	97.4518	99.9371	97.677	37.7305	41.8907	33.7227
ENSG00000068308	OTUD5	OTU deubiquitinase 5 [Source:HGNC Symbol;Acc:HGNC:25402]	0.214983	0.00213888	stable	0.0144482	0.923257	stable	0.0844436	0.256802	stable	-0.200535	0.00445124	stable	-0.13054	0.111657	stable	0.0699954	0.35729	stable		4.5958	4.45748	4.52884	5.5568	6.25372	5.67273	4.67072	4.71082	4.77103	5.53803	5.53776	5.65914
ENSG00000068323	TFE3	transcription factor binding to IGHM enhancer 3 [Source:HGNC Symbol;Acc:HGNC:11752]	-0.502112	1.77e-12	stable	-0.0321321	0.824546	stable	-0.42579	2.02e-09	stable	0.46998	5.43e-11	stable	0.0763218	0.443846	stable	-0.393658	3.67e-08	stable		112.769	116.083	107.356	85.6227	92.276	85.5186	110.159	111.785	117.195	101.198	93.9203	95.8018
ENSG00000068354	TBC1D25	TBC1 domain family member 25 [Source:HGNC Symbol;Acc:HGNC:8092]	-0.568306	2.15e-05	stable	-0.18852	0.348161	stable	-0.748182	1.41e-08	stable	0.379786	0.00623895	stable	-0.179876	0.31245	stable	-0.559662	3.52e-05	stable		29.9393	30.2594	33.143	22.6984	24.8347	22.3204	23.9552	30.7308	29.6691	23.904	22.9085	17.9352
ENSG00000068366	ACSL4	acyl-CoA synthetase long chain family member 4 [Source:HGNC Symbol;Acc:HGNC:3571]	-0.747371	2.39e-32	stable	0.129628	0.14473	stable	-0.854554	3.37e-42	stable	0.876999	3.8e-44	stable	-0.107183	0.191729	stable	-0.984182	1.15e-55	stable		192.422	191.4	198.524	137.781	116.021	131.279	219.411	219.26	218.556	129.493	129.913	115.14
ENSG00000068383	INPP5A	inositol polyphosphate-5-phosphatase A [Source:HGNC Symbol;Acc:HGNC:6076]	-0.192572	0.00648366	stable	-0.182886	0.0364368	stable	-0.66535	7.58e-23	stable	0.00968662	0.9115	stable	-0.472777	1.44e-11	stable	-0.482464	2.78e-12	stable		13.9777	14.0718	15.1497	13.726	14.1115	14.1024	12.9097	13.3752	12.9607	10.9936	10.6802	9.99933
ENSG00000068394	GPKOW	G-patch domain and KOW motifs [Source:HGNC Symbol;Acc:HGNC:30677]	0.154505	0.209412	stable	-0.1828	0.279375	stable	0.00612568	0.965289	stable	-0.337305	0.00390974	stable	-0.14838	0.308429	stable	0.188925	0.119497	stable		19.2575	20.6917	19.7044	23.0341	27.1462	23.4841	16.8008	19.5707	17.8288	24.4763	20.632	24.4454
ENSG00000068400	GRIPAP1	GRIP1 associated protein 1 [Source:HGNC Symbol;Acc:HGNC:18706]	-0.140374	0.0134011	stable	-0.0127003	0.91538	stable	-0.240682	1.03e-05	stable	0.127674	0.0262649	stable	-0.100307	0.131996	stable	-0.227981	3.29e-05	stable		9.8055	10.0534	9.91344	10.4933	9.67124	9.80187	10.2636	10.1199	10.0627	9.79327	9.59689	9.88659
ENSG00000068438	FTSJ1	FtsJ RNA 2'-O-methyltransferase 1 [Source:HGNC Symbol;Acc:HGNC:13254]	0.0141555	0.901793	stable	-0.274923	0.0174933	stable	0.138678	0.149209	stable	-0.289078	0.00254066	stable	0.124522	0.279432	stable	0.4136	7.06e-06	stable		13.9541	14.14	12.6867	14.6682	15.5663	15.5471	11.4186	11.2589	12.0879	17.414	17.6056	17.21
ENSG00000068489	PRR11	proline rich 11 [Source:HGNC Symbol;Acc:HGNC:25619]	-1.13645	9.95e-52	Down	-0.130599	0.228029	stable	-0.450685	1.18e-09	stable	1.00585	3.65e-40	Up	0.685761	7.38e-19	stable	-0.320086	2.41e-05	stable		82.9458	78.8358	84.0857	41.1735	36.7822	46.1653	80.8601	77.0651	73.8976	70.1732	71.8865	67.1262
ENSG00000068615	REEP1	receptor accessory protein 1 [Source:HGNC Symbol;Acc:HGNC:25786]	-1.81999	2.17e-122	Down	-0.690504	6.02e-19	stable	-3.46523	0	Down	1.12948	1.06e-45	Up	-1.64525	3.71e-67	Down	-2.77473	2.6e-203	Down		0.29614	0.304575	0.30121	0.101963	0.0847531	0.0964138	0.180418	0.193135	0.202519	0.0322899	0.0307738	0.0318615
ENSG00000068650	ATP11A	ATPase phospholipid transporting 11A [Source:HGNC Symbol;Acc:HGNC:13552]	-0.495116	0.000550955	stable	0.346434	0.0565693	stable	-0.250494	0.092521	stable	0.841551	1.58e-09	stable	0.244622	0.159568	stable	-0.596928	2.21e-05	stable		15.6422	14.8119	13.7971	12.8534	8.18147	13.9292	19.9089	19.9233	18.2253	13.9795	16.8909	12.4405
ENSG00000068654	POLR1A	RNA polymerase I subunit A [Source:HGNC Symbol;Acc:HGNC:17264]	-0.914927	5.48e-21	stable	-0.26232	0.0363582	stable	-0.991964	1.17e-24	stable	0.652607	4.32e-11	stable	-0.0770366	0.598694	stable	-0.729643	1.05e-13	stable		40.2388	39.4283	35.0244	23.4655	18.3227	25.8157	32.7747	33.6776	32.2283	22.4442	23.975	20.6773
ENSG00000068697	LAPTM4A	lysosomal protein transmembrane 4 alpha [Source:HGNC Symbol;Acc:HGNC:6924]	0.966099	7.38e-39	stable	0.0328752	0.83374	stable	0.0753008	0.377215	stable	-0.933223	3.26e-36	stable	-0.890798	6.03e-33	stable	0.0424257	0.636063	stable		106.795	102.646	109.489	217.516	248.431	224.533	110.159	114.256	112.161	127.869	124.225	138.191
ENSG00000068724	TTC7A	tetratricopeptide repeat domain 7A [Source:HGNC Symbol;Acc:HGNC:19750]	-0.225149	0.0445637	stable	-0.0405554	0.853202	stable	-0.0372213	0.764051	stable	0.184594	0.107672	stable	0.187928	0.144042	stable	0.00333415	0.981242	stable		0.0634477	0.0604201	0.0589028	0.0532338	0.0559797	0.0646402	0.0631403	0.0556217	0.0645324	0.0666661	0.0732059	0.0673304
ENSG00000068745	IP6K2	inositol hexakisphosphate kinase 2 [Source:HGNC Symbol;Acc:HGNC:17313]	0.736259	4.79e-33	stable	0.153479	0.0691032	stable	0.736301	2.39e-33	stable	-0.58278	3.93e-21	stable	4.26e-05	1	stable	0.582823	2.27e-21	stable		5.77398	5.74112	5.88378	10.5861	11.1289	10.4334	6.71724	6.56232	6.68305	10.9142	11.1151	11.6418
ENSG00000068784	SRBD1	S1 RNA binding domain 1 [Source:HGNC Symbol;Acc:HGNC:25521]	-0.64428	3.65e-17	stable	-0.190428	0.0553279	stable	-0.510008	1.5e-11	stable	0.453851	7.84e-09	stable	0.134272	0.172771	stable	-0.319579	4.52e-05	stable		0.655272	0.669898	0.647506	0.461677	0.430067	0.508989	0.58139	0.592205	0.609087	0.535786	0.536283	0.537887
ENSG00000068796	KIF2A	kinesin family member 2A [Source:HGNC Symbol;Acc:HGNC:6318]	-0.240915	0.00396781	stable	0.1226	0.312314	stable	-0.14206	0.0979248	stable	0.363515	8.21e-06	stable	0.0988551	0.360297	stable	-0.26466	0.00129874	stable		145.176	147.308	142.363	142.84	117.308	148.509	163.602	162.132	162.692	155.253	165.088	138.155
ENSG00000068831	RASGRP2	RAS guanyl releasing protein 2 [Source:HGNC Symbol;Acc:HGNC:9879]	-0.683956	2.7e-10	stable	-0.286275	0.0375863	stable	-1.53674	6.51e-44	Down	0.397681	0.000428339	stable	-0.852789	2.77e-13	stable	-1.25047	1.05e-28	Down		0.933476	0.939954	0.928166	0.641729	0.733385	0.560575	0.788218	0.807285	0.77506	0.384245	0.346737	0.390657
ENSG00000068878	PSME4	proteasome activator subunit 4 [Source:HGNC Symbol;Acc:HGNC:20635]	-0.831824	3.21e-35	stable	-0.0504282	0.684034	stable	-1.04498	5.01e-55	Down	0.781396	5.26e-31	stable	-0.213159	0.00611026	stable	-0.994555	1.01e-49	stable		11.5951	11.93	11.1303	7.51077	6.51798	7.58709	11.2696	11.5045	11.7464	6.62825	6.96449	5.94828
ENSG00000068885	IFT80	intraflagellar transport 80 [Source:HGNC Symbol;Acc:HGNC:29262]	0.027722	0.776641	stable	0.0390793	0.807724	stable	0.157831	0.057743	stable	0.0113573	0.910365	stable	0.130109	0.185004	stable	0.118751	0.164639	stable		0.740587	0.713545	0.716366	0.870652	0.743235	0.840988	0.823895	0.713384	0.764696	0.913863	0.992694	0.90962
ENSG00000068903	SIRT2	sirtuin 2 [Source:HGNC Symbol;Acc:HGNC:10886]	1.06131	1.04e-16	Up	-0.295178	0.120888	stable	0.965473	4.12e-14	stable	-1.35649	2.81e-25	Down	-0.0958366	0.59196	stable	1.26065	3.86e-22	Up		1.17576	0.929958	1.05194	2.25379	2.68748	2.38207	0.884011	1.01607	0.765374	2.20749	2.51921	2.4477
ENSG00000068912	ERLEC1	endoplasmic reticulum lectin 1 [Source:HGNC Symbol;Acc:HGNC:25222]	0.511277	1.81e-14	stable	0.107115	0.300956	stable	0.504571	2.73e-14	stable	-0.404162	1.85e-09	stable	-0.00670628	0.955282	stable	0.397456	2.69e-09	stable		4.19027	4.28793	4.31466	6.64897	6.87634	6.70512	4.52307	4.74527	4.93401	6.94699	6.91764	7.21622
ENSG00000068971	PPP2R5B	protein phosphatase 2 regulatory subunit B'beta [Source:HGNC Symbol;Acc:HGNC:9310]	-0.0632901	0.705388	stable	0.0133666	0.968421	stable	-0.126128	0.417688	stable	0.0766567	0.645208	stable	-0.0628377	0.776295	stable	-0.139494	0.369354	stable		0.877354	0.825231	1.05152	0.878798	1.17285	0.872443	0.907176	0.999995	0.95714	0.980893	0.98086	0.968605
ENSG00000068976	PYGM	glycogen phosphorylase, muscle associated [Source:HGNC Symbol;Acc:HGNC:9726]	-0.156128	0.0115325	stable	0.0315267	0.786728	stable	-1.52937	1.31e-151	Down	0.187655	0.00213097	stable	-1.37324	1.46e-121	Down	-1.56089	1.08e-157	Down		126.624	132.041	133.487	128.143	133.908	128.239	132.616	139.266	141.471	51.5947	52.2659	53.9577
ENSG00000069011	PITX1	paired like homeodomain 1 [Source:HGNC Symbol;Acc:HGNC:9004]	-2.09452	0.000129231	Down	-0.73532	0.290576	stable	1.89424	3.78e-06	Up	1.3592	0.0211839	Up	3.98876	7.78e-15	Up	2.62956	1.46e-09	Up		1.62917	1.74063	0.784875	0	0.834888	0.308338	0.764957	1.11287	0.718536	7.67433	5.87834	4.51474
ENSG00000069020	MAST4	microtubule associated serine/threonine kinase family member 4 [Source:HGNC Symbol;Acc:HGNC:19037]	0.249839	0.117832	stable	0.374241	0.0496347	stable	1.01014	2.06e-12	Up	0.124402	0.460895	stable	0.760302	3.46e-07	stable	0.635899	1.27e-05	stable		1.21764	1.24559	1.03019	1.68997	1.15887	1.7707	1.47578	1.61905	1.57743	3.03236	3.00571	2.15648
ENSG00000069188	SDK2	sidekick cell adhesion molecule 2 [Source:HGNC Symbol;Acc:HGNC:19308]	-0.394273	0.000396259	stable	0.334034	0.0114614	stable	-0.0281655	0.830135	stable	0.728308	1.44e-11	stable	0.366108	0.0020594	stable	-0.3622	0.00103895	stable		27.6785	27.5279	22.6572	23.4556	17.6692	24.7466	34.4947	34.1092	32.7002	28.4505	32.9202	27.4942
ENSG00000069248	NUP133	nucleoporin 133 [Source:HGNC Symbol;Acc:HGNC:18016]	-0.547482	7.76e-20	stable	-0.229421	0.00121928	stable	-0.473871	2.29e-15	stable	0.318061	2.63e-07	stable	0.0736105	0.374071	stable	-0.24445	8.07e-05	stable		2.40432	2.38316	2.335	1.93095	1.63937	1.83788	2.03504	2.1096	2.12223	1.97331	2.06418	1.92574
ENSG00000069275	NUCKS1	nuclear casein kinase and cyclin dependent kinase substrate 1 [Source:HGNC Symbol;Acc:HGNC:29923]	-1.02702	4.93e-54	Down	-0.321882	2.05e-05	stable	-0.764814	1.29e-30	stable	0.705134	7.35e-26	stable	0.262201	0.000353752	stable	-0.442932	5.91e-11	stable		3.64049	3.49376	3.41435	1.98451	1.66914	2.09906	2.91374	2.941	2.85205	2.41978	2.50588	2.2927
ENSG00000069329	VPS35	VPS35 retromer complex component [Source:HGNC Symbol;Acc:HGNC:13487]	-0.0425035	0.461245	stable	-0.111394	0.10226	stable	-0.193861	0.000139733	stable	-0.0688903	0.216842	stable	-0.151358	0.0067386	stable	-0.0824673	0.129251	stable		36.7317	35.3715	36.6296	39.659	37.4769	40.0399	33.9517	34.6137	35.2555	36.6074	38.3618	35.5666
ENSG00000069345	DNAJA2	DnaJ heat shock protein family (Hsp40) member A2 [Source:HGNC Symbol;Acc:HGNC:14884]	0.223291	0.000156015	stable	-0.0549806	0.584282	stable	-0.0773905	0.223098	stable	-0.278271	2.05e-06	stable	-0.300681	4.58e-07	stable	-0.0224099	0.750163	stable		5.68541	5.54885	5.8265	7.29912	7.26371	7.53871	5.52249	5.61994	5.79379	6.35985	6.05129	6.37447
ENSG00000069399	BCL3	BCL3 transcription coactivator [Source:HGNC Symbol;Acc:HGNC:998]	-1.09924	4.1e-06	Down	-0.205546	0.592532	stable	-1.02164	1.29e-05	Down	0.893697	0.000271346	stable	0.0775985	0.850574	stable	-0.816099	0.000721814	stable		20.1846	21.5829	29.0452	12.7979	11.7967	11.9498	25.2668	20.2172	17.888	12.1232	11.8655	16.2257
ENSG00000069424	KCNAB2	potassium voltage-gated channel subfamily A regulatory beta subunit 2 [Source:HGNC Symbol;Acc:HGNC:6229]	0.343935	0.0305282	stable	0.199237	0.412741	stable	0.421681	0.00613892	stable	-0.144698	0.394506	stable	0.0777463	0.729607	stable	0.222444	0.164896	stable		0.00543688	0.00508276	0.00658463	0.0088471	0.00739118	0.00778604	0.00634339	0.00785333	0.00606139	0.00872256	0.00990873	0.00799269
ENSG00000069431	ABCC9	ATP binding cassette subfamily C member 9 [Source:HGNC Symbol;Acc:HGNC:60]	-1.91889	1.35e-15	Down	-0.720398	0.00668461	stable	-3.3457	4.86e-30	Down	1.19849	2.45e-06	Up	-1.42681	3.18e-05	Down	-2.6253	4.81e-18	Down		7.14708	8.46489	6.95593	2.65335	1.52132	2.39042	4.00889	4.90834	5.17772	1.06124	0.715421	0.820847
ENSG00000069482	GAL	galanin and GMAP prepropeptide [Source:HGNC Symbol;Acc:HGNC:4114]	0.682774	0.158374	stable	0.511926	0.493057	stable	0.774552	0.0971289	stable	-0.170848	0.742744	stable	0.0917779	0.894026	stable	0.262626	0.588774	stable		0.00255001	0.00256525	0.00377858	0.00436051	0.00717742	0.00432601	0.00286963	0.00487927	0.00518882	0.00523212	0.00618799	0.00613429
ENSG00000069493	CLEC2D	C-type lectin domain family 2 member D [Source:HGNC Symbol;Acc:HGNC:14351]	0.989549	2.76e-13	stable	0.0818789	0.773666	stable	0.668128	1.39e-06	stable	-0.90767	2.42e-11	stable	-0.321421	0.0298505	stable	0.586249	2.56e-05	stable		1.99222	1.53465	1.97347	3.93369	3.80314	4.39795	1.88025	1.93511	2.18209	3.67401	3.29062	3.2146
ENSG00000069509	FUNDC1	FUN14 domain containing 1 [Source:HGNC Symbol;Acc:HGNC:28746]	0.407783	5.66e-05	stable	0.0102071	0.967265	stable	0.0115014	0.927179	stable	-0.397576	9.52e-05	stable	-0.396281	0.000161259	stable	0.00129429	0.992729	stable		0.0978546	0.105999	0.119697	0.157577	0.164397	0.153647	0.112443	0.108886	0.114201	0.130954	0.117047	0.130299
ENSG00000069535	MAOB	monoamine oxidase B [Source:HGNC Symbol;Acc:HGNC:6834]	0.102523	0.722093	stable	-0.370166	0.328214	stable	-1.10457	2.5e-05	Down	-0.47269	0.0731355	stable	-1.20709	6.87e-06	Down	-0.734399	0.00814964	stable		0.64225	0.606185	0.769743	0.991142	0.748609	0.65317	0.52612	0.537911	0.543613	0.448777	0.322706	0.323978
ENSG00000069667	RORA	RAR related orphan receptor A [Source:HGNC Symbol;Acc:HGNC:10258]	-0.201547	0.230144	stable	0.838082	9.99e-08	stable	-0.040083	0.825297	stable	1.03963	1.26e-12	Up	0.161464	0.436508	stable	-0.878165	1.33e-09	stable		4.90665	4.77203	4.15106	4.94162	3.42732	4.9761	9.01617	8.70253	7.83567	5.8689	5.60154	4.22643
ENSG00000069696	DRD4	dopamine receptor D4 [Source:HGNC Symbol;Acc:HGNC:3025]	0.933655	0.0874315	stable	0.913756	0.2191	stable	0.951088	0.0752214	stable	-0.0198993	0.974684	stable	0.017433	0.983315	stable	0.0373323	0.951885	stable		0.16221	0.0598325	0.141641	0.254263	0.284593	0.237414	0.150597	0.267777	0.288155	0.256916	0.202062	0.357694
ENSG00000069702	TGFBR3	transforming growth factor beta receptor 3 [Source:HGNC Symbol;Acc:HGNC:11774]	1.9619	5.73e-24	Up	1.33173	5.81e-10	Up	1.95058	5.77e-24	Up	-0.63017	0.000462969	stable	-0.0113274	0.970396	stable	0.618843	0.000530097	stable		0.0631383	0.0565593	0.0513402	0.269871	0.1899	0.281632	0.169961	0.134009	0.142071	0.223813	0.301761	0.245552
ENSG00000069849	ATP1B3	ATPase Na+/K+ transporting subunit beta 3 [Source:HGNC Symbol;Acc:HGNC:806]	-0.705446	3.97e-26	stable	-0.260657	0.000922187	stable	-0.763979	1.09e-30	stable	0.444789	6.47e-11	stable	-0.0585331	0.552563	stable	-0.503322	8.63e-14	stable		397.968	394.4	419.725	268.43	288.507	267.433	343.087	340.072	360.308	290.64	268.521	270.294
ENSG00000069869	NEDD4	NEDD4 E3 ubiquitin protein ligase [Source:HGNC Symbol;Acc:HGNC:7727]	-0.463078	1.23e-05	stable	0.0312988	0.891166	stable	-0.353693	0.000895432	stable	0.494377	2.92e-06	stable	0.109385	0.451855	stable	-0.384992	0.000287194	stable		1.82121	1.9375	1.9236	1.62764	1.21397	1.73647	2.00338	1.94349	2.04203	1.73135	1.90125	1.54107
ENSG00000069943	PIGB	phosphatidylinositol glycan anchor biosynthesis class B [Source:HGNC Symbol;Acc:HGNC:8959]	0.427398	0.00366368	stable	-0.11075	0.685978	stable	0.545658	0.000121064	stable	-0.538148	0.000269176	stable	0.11826	0.535561	stable	0.656408	4.75e-06	stable		6.5608	7.10982	6.95368	10.9298	9.86238	9.93366	6.38515	7.00256	6.31772	12.9533	11.2566	10.8201
ENSG00000069956	MAPK6	mitogen-activated protein kinase 6 [Source:HGNC Symbol;Acc:HGNC:6879]	-0.182335	0.0156999	stable	0.058138	0.649832	stable	-0.0334475	0.69271	stable	0.240473	0.00117642	stable	0.148888	0.0839974	stable	-0.0915855	0.245624	stable		2.87937	2.79429	2.79773	2.92828	2.36323	3.00266	3.01602	3.08079	3.00281	3.20148	3.31268	3.10957
ENSG00000069966	GNB5	G protein subunit beta 5 [Source:HGNC Symbol;Acc:HGNC:4401]	0.180699	0.0877233	stable	0.174372	0.225384	stable	0.223615	0.0284722	stable	-0.0063276	0.960771	stable	0.042916	0.781316	stable	0.0492436	0.667817	stable		62.5036	60.1166	51.2526	72.9679	76.0207	70.0868	66.4177	71.8387	64.5905	79.5697	79.5342	77.2851
ENSG00000069974	RAB27A	RAB27A, member RAS oncogene family [Source:HGNC Symbol;Acc:HGNC:9766]	-0.948466	4.01e-29	stable	-0.0470526	0.769424	stable	-1.00204	8.05e-33	Down	0.901414	4.78e-26	stable	-0.0535693	0.699504	stable	-0.954983	1.53e-29	stable		47.1578	44.6846	46.9489	25.7273	25.872	28.2806	45.6882	47.0835	45.8461	28.2752	25.5347	26.7863
ENSG00000069998	HDHD5	haloacid dehalogenase like hydrolase domain containing 5 [Source:HGNC Symbol;Acc:HGNC:1843]	-0.208005	0.0690713	stable	-0.0415656	0.851041	stable	-0.370564	0.000674617	stable	0.166439	0.154755	stable	-0.162559	0.23617	stable	-0.328998	0.00285542	stable		0.385335	0.375772	0.420332	0.344324	0.433836	0.355891	0.413279	0.375738	0.395092	0.352006	0.328612	0.380103
ENSG00000070010	UFD1	ubiquitin recognition factor in ER associated degradation 1 [Source:HGNC Symbol;Acc:HGNC:12520]	0.222647	0.012261	stable	-0.267151	0.0129081	stable	0.285589	0.000941098	stable	-0.489797	1.48e-08	stable	0.0629422	0.605967	stable	0.55274	8.88e-11	stable		3.0396	3.4084	3.23863	3.98674	4.5036	4.04843	2.7912	2.68224	2.82353	4.56043	4.48859	4.66166
ENSG00000070018	LRP6	LDL receptor related protein 6 [Source:HGNC Symbol;Acc:HGNC:6698]	-0.612573	2.32e-08	stable	0.0485807	0.827138	stable	-0.627432	8.54e-09	stable	0.661153	1.54e-09	stable	-0.0148592	0.940049	stable	-0.676013	5.18e-10	stable		97.0169	96.8036	90.2489	73.2605	53.6402	79.7218	103.976	104.109	95.0988	70.8755	79.2737	63.8375
ENSG00000070019	GUCY2C	guanylate cyclase 2C [Source:HGNC Symbol;Acc:HGNC:4688]	0.255577	0.722491	stable	0.611576	0.531332	stable	-0.70172	0.317803	stable	0.355999	0.598797	stable	-0.957297	0.22512	stable	-1.3133	0.0423146	Down		0.0317119	0.0401047	0.0632933	0.0717594	0.0504948	0.0547025	0.0729029	0.10657	0.0338005	0.0107629	0.048371	0.0355194
ENSG00000070031	SCT	secretin [Source:HGNC Symbol;Acc:HGNC:10607]	-0.125001	0.623465	stable	-0.0255452	0.960431	stable	0.684757	0.000926312	stable	0.099456	0.706396	stable	0.809758	0.000177445	stable	0.710302	0.000661635	stable		0.658589	0.670477	0.623642	0.634616	0.772132	0.587995	0.597851	0.576218	0.795559	1.2413	1.33138	1.08437
ENSG00000070047	PHRF1	PHD and ring finger domains 1 [Source:HGNC Symbol;Acc:HGNC:24351]	-0.141137	0.17244	stable	0.0543151	0.767694	stable	0.0296606	0.793142	stable	0.195452	0.0524903	stable	0.170798	0.139798	stable	-0.0246545	0.830211	stable		57.2719	63.4236	65.0694	56.4852	68.841	61.4449	65.759	70.9087	62.2878	71.0107	73.0119	76.1671
ENSG00000070061	ELP1	elongator acetyltransferase complex subunit 1 [Source:HGNC Symbol;Acc:HGNC:5959]	-0.175049	0.0253722	stable	-0.0580357	0.663903	stable	-0.11667	0.143162	stable	0.117013	0.15022	stable	0.0583791	0.587496	stable	-0.0586343	0.488719	stable		1.3338	1.22609	1.27421	1.3345	1.11014	1.32598	1.31047	1.271	1.22043	1.37041	1.45509	1.28846
ENSG00000070081	NUCB2	nucleobindin 2 [Source:HGNC Symbol;Acc:HGNC:8044]	0.0147325	0.86741	stable	0.125613	0.216592	stable	0.0745923	0.335662	stable	0.110881	0.146269	stable	0.0598598	0.546778	stable	-0.0510208	0.523241	stable		0.851831	0.855625	0.881272	0.963944	0.945773	0.992394	0.914052	0.985134	1.01207	1.08992	1.00665	1.07038
ENSG00000070087	PFN2	profilin 2 [Source:HGNC Symbol;Acc:HGNC:8882]	0.297355	3.93e-06	stable	-0.00120891	0.993439	stable	0.337102	1.2e-07	stable	-0.298564	3.71e-06	stable	0.0397467	0.680234	stable	0.33831	1.14e-07	stable		4.71174	4.41405	4.69161	6.03448	6.46704	6.33325	4.70578	4.64511	4.8909	6.93191	6.48304	6.86358
ENSG00000070159	PTPN3	protein tyrosine phosphatase non-receptor type 3 [Source:HGNC Symbol;Acc:HGNC:9655]	0.145989	0.46132	stable	0.266542	0.306337	stable	-0.663656	0.000342957	stable	0.120552	0.546531	stable	-0.809646	1.67e-05	stable	-0.930198	2.32e-07	stable		0.32969	0.32337	0.255898	0.422827	0.337162	0.356423	0.389565	0.346344	0.393998	0.243289	0.229346	0.198276
ENSG00000070182	SPTB	spectrin beta, erythrocytic [Source:HGNC Symbol;Acc:HGNC:11274]	-2.35435	5.17e-111	Down	-0.648388	6.75e-10	stable	-3.90202	4.84e-216	Down	1.70596	1.06e-56	Up	-1.54767	2.9e-30	Down	-3.25363	5.95e-147	Down		22.0017	21.2192	18.5751	5.03928	3.85765	4.48674	12.9594	13.8084	13.9118	1.5703	1.81705	1.42959
ENSG00000070193	FGF10	fibroblast growth factor 10 [Source:HGNC Symbol;Acc:HGNC:3666]	0.338396	0.00100474	stable	0.177939	0.221161	stable	1.02371	6.84e-26	Up	-0.160457	0.140776	stable	0.685317	7.44e-12	stable	0.845774	5e-18	stable		0.48034	0.449956	0.473188	0.65914	0.59464	0.7173	0.552795	0.560782	0.524728	0.903453	1.191	1.22296
ENSG00000070214	SLC44A1	solute carrier family 44 member 1 [Source:HGNC Symbol;Acc:HGNC:18798]	-0.636305	5.41e-25	stable	0.0952797	0.304882	stable	-0.321413	2.09e-07	stable	0.731585	1.14e-32	stable	0.314892	1.51e-06	stable	-0.416693	1.08e-11	stable		20.8385	20.5649	20.3558	14.7747	13.5047	15.8286	23.0712	22.6781	22.3331	18.8172	20.4712	18.1986
ENSG00000070269	TMEM260	transmembrane protein 260 [Source:HGNC Symbol;Acc:HGNC:20185]	0.118803	0.27182	stable	-0.0220925	0.918747	stable	0.171768	0.094908	stable	-0.140895	0.187904	stable	0.0529652	0.719647	stable	0.19386	0.0588268	stable		7.90603	7.37806	8.47697	10.3939	8.34336	9.873	7.68033	8.09737	8.34037	9.40524	11.0741	10.6072
ENSG00000070366	SMG6	SMG6 nonsense mediated mRNA decay factor [Source:HGNC Symbol;Acc:HGNC:17809]	-0.662204	9.74e-20	stable	-0.163554	0.0973238	stable	-0.628354	3.77e-18	stable	0.498651	1.71e-11	stable	0.0338506	0.77839	stable	-0.4648	2.7e-10	stable		41.9835	41.5871	39.7008	29.478	26.9665	30.0225	38.0697	38.2705	37.2418	31.2802	33.965	27.5907
ENSG00000070367	EXOC5	exocyst complex component 5 [Source:HGNC Symbol;Acc:HGNC:10696]	-0.614066	9.45e-14	stable	-0.0498559	0.754757	stable	-0.626047	2.28e-14	stable	0.56421	1.01e-11	stable	-0.011981	0.936358	stable	-0.576191	2.71e-12	stable		135.522	131.855	138.405	101.431	82.5575	110.634	140.747	134.26	129.496	97.3715	110.168	98.2304
ENSG00000070371	CLTCL1	clathrin heavy chain like 1 [Source:HGNC Symbol;Acc:HGNC:2093]	-0.471683	1.55e-05	stable	-0.253147	0.0754261	stable	-0.506353	2.54e-06	stable	0.218536	0.0643933	stable	-0.0346699	0.849075	stable	-0.253206	0.0278546	stable		1.25982	1.19138	1.27968	0.960869	0.943303	1.08306	1.14576	1.07435	1.01395	1.00405	1.07406	0.976419
ENSG00000070404	FSTL3	follistatin like 3 [Source:HGNC Symbol;Acc:HGNC:3973]	0.34264	0.0149459	stable	-0.254684	0.200184	stable	0.254619	0.0741016	stable	-0.597325	1.56e-05	stable	-0.088021	0.656793	stable	0.509303	0.000241811	stable		11.7616	9.53584	9.69402	12.941	16.9098	13.8377	8.36086	9.0833	9.37115	14.6977	13.2421	15.0651
ENSG00000070413	DGCR2	DiGeorge syndrome critical region gene 2 [Source:HGNC Symbol;Acc:HGNC:2845]	-0.529884	7.48e-14	stable	-0.273726	0.000979976	stable	-0.509173	4.97e-13	stable	0.256159	0.000532044	stable	0.0207111	0.862878	stable	-0.235447	0.00140742	stable		16.8901	16.7866	17.5122	12.8561	14.0904	12.3726	14.5263	13.9481	15.1926	13.6544	14.2352	13.9094
ENSG00000070423	RNF126	ring finger protein 126 [Source:HGNC Symbol;Acc:HGNC:21151]	-0.160559	0.202381	stable	-0.166126	0.346334	stable	-0.275835	0.0207415	stable	-0.00556728	0.971241	stable	-0.115277	0.469986	stable	-0.109709	0.3973	stable		131.627	134.872	135.766	123.036	152.133	123.973	117.062	113.722	138.593	126.756	120.075	138.865
ENSG00000070444	MNT	MAX network transcriptional repressor [Source:HGNC Symbol;Acc:HGNC:7188]	-0.385191	0.000101768	stable	0.229155	0.0678486	stable	-0.492171	4.34e-07	stable	0.614346	1.8e-10	stable	-0.10698	0.430595	stable	-0.721326	4.02e-14	stable		4.95562	4.89564	4.98527	4.49846	3.63418	4.46201	6.56998	5.68144	5.70488	4.02823	4.42804	3.81501
ENSG00000070476	ZXDC	ZXD family zinc finger C [Source:HGNC Symbol;Acc:HGNC:28160]	-0.476411	1.92e-07	stable	-0.0481738	0.786663	stable	-0.440239	1.26e-06	stable	0.428237	3.63e-06	stable	0.0361723	0.808768	stable	-0.392065	1.98e-05	stable		0.131912	0.128449	0.114576	0.0927626	0.0965943	0.110182	0.134618	0.116172	0.123723	0.104776	0.108709	0.107863
ENSG00000070495	JMJD6	jumonji domain containing 6, arginine demethylase and lysine hydroxylase [Source:HGNC Symbol;Acc:HGNC:19355]	-0.405574	0.000648274	stable	-0.0835534	0.692259	stable	-0.735862	2.11e-10	stable	0.322021	0.00802739	stable	-0.330288	0.0131229	stable	-0.652309	2.51e-08	stable		5.71738	5.19695	5.57445	4.29394	5.41517	4.10417	5.17731	5.588	5.29091	4.18202	3.71389	3.62286
ENSG00000070501	POLB	DNA polymerase beta [Source:HGNC Symbol;Acc:HGNC:9174]	1.22518	6.11e-54	Up	-0.0231694	0.903581	stable	0.938613	6.44e-32	stable	-1.24834	3.28e-55	Down	-0.286562	0.000591496	stable	0.961783	5.01e-33	stable		4.53318	4.59579	4.73266	11.5152	12.6234	11.8072	4.56146	5.00761	4.50625	10.1652	10.1152	10.5749
ENSG00000070540	WIPI1	WD repeat domain, phosphoinositide interacting 1 [Source:HGNC Symbol;Acc:HGNC:25471]	-0.0170863	0.891887	stable	0.0850658	0.628687	stable	-0.607799	2.1e-09	stable	0.102152	0.365532	stable	-0.590713	1.38e-08	stable	-0.692865	6.99e-12	stable		0.0476276	0.0465918	0.0492071	0.0541249	0.0521444	0.0509636	0.0514264	0.0546073	0.050935	0.0406018	0.0381187	0.0309878
ENSG00000070610	GBA2	glucosylceramidase beta 2 [Source:HGNC Symbol;Acc:HGNC:18986]	-0.563772	4.57e-28	stable	-0.0312171	0.756398	stable	-1.37286	6.76e-158	Down	0.532555	5.13e-25	stable	-0.809086	3.48e-54	stable	-1.34164	2.14e-150	Down		298.392	310.808	295.59	230.878	228.034	220.106	310.02	292.558	310.863	134.427	137.188	134.438
ENSG00000070614	NDST1	N-deacetylase and N-sulfotransferase 1 [Source:HGNC Symbol;Acc:HGNC:7680]	-0.6241	1.78e-20	stable	-0.207946	0.0129105	stable	-0.557855	8.97e-17	stable	0.416154	1.3e-09	stable	0.0662458	0.49343	stable	-0.349909	3.35e-07	stable		2.85332	2.93346	2.77341	2.1401	1.86065	2.16578	2.49457	2.55422	2.5959	2.19988	2.47318	2.09184
ENSG00000070669	ASNS	asparagine synthetase (glutamine-hydrolyzing) [Source:HGNC Symbol;Acc:HGNC:753]	-0.22882	0.62997	stable	-0.0198894	0.983844	stable	-0.271622	0.553061	stable	0.208931	0.667075	stable	-0.042802	0.953692	stable	-0.251733	0.589584	stable		1.93971	1.07322	1.19559	1.6944	0.847852	1.44038	1.9774	1.20079	1.15535	1.15208	1.46195	1.45373
ENSG00000070718	AP3M2	adaptor related protein complex 3 subunit mu 2 [Source:HGNC Symbol;Acc:HGNC:570]	0.549043	3.26e-08	stable	-0.0597814	0.764814	stable	0.1956	0.0651572	stable	-0.608825	1.04e-09	stable	-0.353443	0.000795836	stable	0.255381	0.0151145	stable		0.0550631	0.0519488	0.0561373	0.0931455	0.0772775	0.0944768	0.0604129	0.0483151	0.0528519	0.0726119	0.0769628	0.0677678
ENSG00000070731	ST6GALNAC2	ST6 N-acetylgalactosaminide alpha-2,6-sialyltransferase 2 [Source:HGNC Symbol;Acc:HGNC:10867]	1.06858	0.240739	stable	1.33567	0.269021	stable	2.95131	0.000113575	Up	0.267086	0.756359	stable	1.88273	0.00676187	Up	1.61564	0.0119823	Up		0.000309978	0.000343015	0.00180449	0.00153439	0.00307115	0.00102081	0.00153486	0.0026865	0.00198236	0.00810083	0.0072814	0.00607594
ENSG00000070756	PABPC1	poly(A) binding protein cytoplasmic 1 [Source:HGNC Symbol;Acc:HGNC:8554]	-0.0710452	0.322222	stable	0.065684	0.538857	stable	0.222919	0.000603911	stable	0.136729	0.044166	stable	0.293964	1.08e-05	stable	0.157235	0.0181728	stable		160.764	153.362	161.06	166.507	170.502	164.671	172.02	169.181	171.881	194.929	223.098	226.638
ENSG00000070759	TESK2	testis associated actin remodelling kinase 2 [Source:HGNC Symbol;Acc:HGNC:11732]	-0.128011	0.378448	stable	0.26371	0.12868	stable	0.223111	0.0927519	stable	0.391721	0.00273169	stable	0.351122	0.0124019	stable	-0.0405988	0.784609	stable		0.181772	0.193099	0.21069	0.19515	0.21311	0.186231	0.237011	0.225052	0.260908	0.249513	0.26309	0.279492
ENSG00000070761	CFAP20	cilia and flagella associated protein 20 [Source:HGNC Symbol;Acc:HGNC:29523]	0.411196	4.75e-07	stable	-0.108477	0.409491	stable	0.336172	4.16e-05	stable	-0.519673	1.8e-10	stable	-0.0750234	0.506877	stable	0.44465	5.04e-08	stable		264.182	290.401	294.083	394.691	442.555	414.109	272.881	256.144	282.28	424.486	398.594	420.949
ENSG00000070770	CSNK2A2	casein kinase 2 alpha 2 [Source:HGNC Symbol;Acc:HGNC:2459]	-0.364292	3.62e-08	stable	-0.000514459	0.997801	stable	-0.466872	8.23e-13	stable	0.363778	4.29e-08	stable	-0.10258	0.229741	stable	-0.466358	1.09e-12	stable		6.71172	6.63841	6.42319	5.86849	5.31127	5.86736	7.04206	6.86689	6.50139	5.71191	5.56832	5.36173
ENSG00000070778	PTPN21	protein tyrosine phosphatase non-receptor type 21 [Source:HGNC Symbol;Acc:HGNC:9651]	-0.640154	1.16e-13	stable	-0.271891	0.01005	stable	-0.746005	2.78e-18	stable	0.368263	3.67e-05	stable	-0.105852	0.374069	stable	-0.474114	6.54e-08	stable		65.1978	63.7952	63.092	48.0357	39.5288	49.2616	56.6451	54.7869	52.7761	46.2237	48.0338	39.0746
ENSG00000070785	EIF2B3	eukaryotic translation initiation factor 2B subunit gamma [Source:HGNC Symbol;Acc:HGNC:3259]	0.203382	0.05028	stable	-0.147616	0.331073	stable	-0.0421511	0.716578	stable	-0.350998	0.000507529	stable	-0.245533	0.0271734	stable	0.105464	0.340132	stable		0.0298844	0.0277742	0.0308061	0.0371561	0.0396251	0.036255	0.0255526	0.028055	0.0287024	0.0322114	0.0314577	0.0360474
ENSG00000070808	CAMK2A	calcium/calmodulin dependent protein kinase II alpha [Source:HGNC Symbol;Acc:HGNC:1460]	-0.340514	6.12e-08	stable	-0.0451454	0.693215	stable	-1.58053	2.71e-133	Down	0.295368	3.41e-06	stable	-1.24001	1.14e-80	Down	-1.53538	6.62e-125	Down		11.8561	12.018	12.0462	10.4551	10.0827	10.9464	11.814	12.2734	11.8268	4.71153	4.40639	4.83147
ENSG00000070814	TCOF1	treacle ribosome biogenesis factor 1 [Source:HGNC Symbol;Acc:HGNC:11654]	-0.602352	1.51e-25	stable	-0.218853	0.00133062	stable	-0.612183	1.08e-26	stable	0.383499	8.58e-11	stable	-0.00983106	0.926189	stable	-0.39333	1.88e-11	stable		14.0174	13.7948	13.8791	10.3498	10.1179	10.0053	12.272	12.7107	11.9846	10.4698	10.3593	10.8585
ENSG00000070831	CDC42	cell division cycle 42 [Source:HGNC Symbol;Acc:HGNC:1736]	-0.117461	0.0667157	stable	-0.0615113	0.539305	stable	-0.357381	1.82e-09	stable	0.0559492	0.413617	stable	-0.23992	0.000172611	stable	-0.295869	8.34e-07	stable		93.5415	90.8235	93.5161	91.9667	96.7893	95.3652	90.2399	91.4708	92.9801	85.715	79.7348	86.511
ENSG00000070882	OSBPL3	oxysterol binding protein like 3 [Source:HGNC Symbol;Acc:HGNC:16370]	-1.59617	4.52e-26	Down	-0.380835	0.049568	stable	-2.15657	3.52e-45	Down	1.21533	2.7e-15	Up	-0.560398	0.00160826	stable	-1.77573	1.72e-30	Down		145.245	148.186	145.917	60.6784	37.4217	63.1344	115.613	124.987	107.599	44.6633	40.6954	29.6139
ENSG00000070950	RAD18	RAD18 E3 ubiquitin protein ligase [Source:HGNC Symbol;Acc:HGNC:18278]	0.202752	0.17093	stable	-0.070265	0.80011	stable	0.386631	0.00491291	stable	-0.273017	0.0615574	stable	0.18388	0.280747	stable	0.456896	0.000906998	stable		0.0213824	0.0225585	0.0217303	0.029062	0.0221051	0.0326219	0.0220947	0.022211	0.0202799	0.0350864	0.0347297	0.0301021
ENSG00000070961	ATP2B1	ATPase plasma membrane Ca2+ transporting 1 [Source:HGNC Symbol;Acc:HGNC:814]	-1.08368	4.09e-34	Down	-0.287561	0.00910765	stable	-1.02998	3.77e-31	Down	0.79612	9.27e-19	stable	0.053702	0.70242	stable	-0.742418	1.28e-16	stable		5.52387	5.31749	5.28435	3.01781	2.36888	3.06949	4.51094	4.66617	4.45303	3.33103	3.17937	2.67453
ENSG00000070985	TRPM5	transient receptor potential cation channel subfamily M member 5 [Source:HGNC Symbol;Acc:HGNC:14323]	2.82748	8.5e-11	Up	1.39129	0.017747	Up	3.06637	8.58e-13	Up	-1.43619	4.6e-05	Down	0.23889	0.569405	stable	1.67508	1.05e-06	Up		0.0516598	0.102898	0.0601458	0.60349	0.486236	0.589762	0.140687	0.153505	0.275311	0.625935	0.816349	0.637934
ENSG00000071051	NCK2	NCK adaptor protein 2 [Source:HGNC Symbol;Acc:HGNC:7665]	0.266552	9.7e-05	stable	-0.0732383	0.521138	stable	0.404675	9.39e-10	stable	-0.33979	5.97e-07	stable	0.138123	0.0777695	stable	0.477913	5.79e-13	stable		5.23039	5.03232	5.24353	6.56549	7.03141	7.11331	5.0561	4.90379	5.23867	7.75929	8.15954	7.93956
ENSG00000071054	MAP4K4	mitogen-activated protein kinase kinase kinase kinase 4 [Source:HGNC Symbol;Acc:HGNC:6866]	-0.328205	4.29e-06	stable	-0.232855	0.00627065	stable	-0.356487	4.71e-07	stable	0.0953503	0.225024	stable	-0.0282813	0.806036	stable	-0.123632	0.103776	stable		2.05033	2.03572	1.89243	1.87506	1.5251	1.8914	1.75853	1.73117	1.75921	1.82953	1.87254	1.72739
ENSG00000071073	MGAT4A	alpha-1,3-mannosyl-glycoprotein 4-beta-N-acetylglucosaminyltransferase A [Source:HGNC Symbol;Acc:HGNC:7047]	0.0895055	0.595808	stable	0.0653318	0.824318	stable	0.463333	0.00128327	stable	-0.0241737	0.894048	stable	0.373828	0.0182263	stable	0.398001	0.0062451	stable		0.0740284	0.076838	0.071824	0.0880593	0.0675169	0.107405	0.078141	0.0763792	0.0856322	0.123044	0.128674	0.105735
ENSG00000071082	RPL31	ribosomal protein L31 [Source:HGNC Symbol;Acc:HGNC:10334]	1.30634	1.72e-46	Up	0.10209	0.511886	stable	1.38891	1.07e-52	Up	-1.20425	1.41e-39	Down	0.0825717	0.535239	stable	1.28682	2.45e-45	Up		5.11225	4.90019	4.86998	13.238	14.8084	12.7343	5.31448	5.5887	5.5746	15.2744	13.2939	16.6726
ENSG00000071127	WDR1	WD repeat domain 1 [Source:HGNC Symbol;Acc:HGNC:12754]	-0.841894	5.77e-52	stable	-0.172748	0.013258	stable	-1.25377	1.02e-113	Down	0.669145	5.95e-33	stable	-0.411876	1.39e-12	stable	-1.08102	2.3e-84	Down		2.36338	2.33656	2.41702	1.43509	1.51258	1.45633	2.20886	2.09758	2.20736	1.20415	1.13772	1.12678
ENSG00000071189	SNX13	sorting nexin 13 [Source:HGNC Symbol;Acc:HGNC:21335]	-0.332408	0.000204171	stable	-0.0193357	0.920141	stable	-0.559518	1.35e-10	stable	0.313073	0.000507825	stable	-0.22711	0.0251309	stable	-0.540182	6.65e-10	stable		338.26	350.073	342.823	328.582	247.414	333.503	348.973	349.038	351.501	270.884	284.221	258.46
ENSG00000071205	ARHGAP10	Rho GTPase activating protein 10 [Source:HGNC Symbol;Acc:HGNC:26099]	0.132621	0.296833	stable	-0.0470387	0.845337	stable	0.283169	0.0147627	stable	-0.17966	0.151096	stable	0.150548	0.293691	stable	0.330208	0.00459158	stable		0.0714686	0.0697647	0.0722131	0.095265	0.0793435	0.0846164	0.0688797	0.0758449	0.068558	0.104302	0.0986568	0.0990614
ENSG00000071242	RPS6KA2	ribosomal protein S6 kinase A2 [Source:HGNC Symbol;Acc:HGNC:10431]	0.0577454	0.658919	stable	-0.115989	0.530955	stable	-0.527429	2.54e-06	stable	-0.173734	0.149743	stable	-0.585175	3.36e-07	stable	-0.411441	0.000328697	stable		118.82	137.755	108.987	137.56	139.409	145.448	106.927	124.368	116.648	94.4838	112.261	88.4873
ENSG00000071243	ING3	inhibitor of growth family member 3 [Source:HGNC Symbol;Acc:HGNC:14587]	0.699883	6.1e-17	stable	0.194349	0.100263	stable	0.631743	3.96e-14	stable	-0.505534	1.79e-09	stable	-0.0681397	0.559328	stable	0.437394	1.96e-07	stable		13.6415	16.0269	13.7493	26.7161	25.8782	25.6279	17.4382	16.859	16.9413	25.1157	25.9323	27.0544
ENSG00000071246	VASH1	vasohibin 1 [Source:HGNC Symbol;Acc:HGNC:19964]	-0.855553	1.27e-34	stable	-0.0213806	0.88725	stable	0.330421	9.61e-07	stable	0.834172	1.22e-32	stable	1.18597	8.08e-68	Up	0.351801	1.96e-07	stable		18.9953	17.9988	17.645	11.2655	10.8224	11.441	18.65	17.8638	19.0362	24.9587	28.2366	26.6933
ENSG00000071282	LMCD1	LIM and cysteine rich domains 1 [Source:HGNC Symbol;Acc:HGNC:6633]	-0.850752	2.01e-13	stable	-0.114709	0.542574	stable	-1.57503	1.07e-38	Down	0.736043	4.12e-10	stable	-0.724277	5.55e-08	stable	-1.46032	8.8e-33	Down		0.143543	0.148252	0.149982	0.0914591	0.0952675	0.0852494	0.140784	0.135798	0.143974	0.0485308	0.0636641	0.0595188
ENSG00000071462	BUD23	BUD23 rRNA methyltransferase and ribosome maturation factor [Source:HGNC Symbol;Acc:HGNC:16405]	0.254706	0.00575673	stable	-0.0802387	0.609175	stable	0.16993	0.070958	stable	-0.334945	0.000240786	stable	-0.0847759	0.491281	stable	0.250169	0.00676238	stable		32.3007	31.9696	32.8122	42.4565	46.4577	39.5537	32.7362	30.9896	31.0333	42.5735	39.6068	44.6472
ENSG00000071537	SEL1L	SEL1L adaptor subunit of ERAD E3 ubiquitin ligase [Source:HGNC Symbol;Acc:HGNC:10717]	-0.296473	0.0014269	stable	-0.0146517	0.942495	stable	0.00924083	0.933833	stable	0.281821	0.00256363	stable	0.305714	0.00190642	stable	0.0238925	0.82809	stable		59.5294	61.686	59.1143	57.3139	45.4761	60.3612	61.4084	59.5202	63.2102	70.8358	77.4312	62.8934
ENSG00000071539	TRIP13	thyroid hormone receptor interactor 13 [Source:HGNC Symbol;Acc:HGNC:12307]	-0.833763	1.05e-11	stable	-0.607659	7.42e-06	stable	0.0823257	0.539853	stable	0.226104	0.102334	stable	0.916088	7.47e-14	stable	0.689984	1.31e-08	stable		0.573123	0.554929	0.668871	0.375078	0.377074	0.365982	0.390541	0.400848	0.422909	0.760997	0.648715	0.796633
ENSG00000071553	ATP6AP1	ATPase H+ transporting accessory protein 1 [Source:HGNC Symbol;Acc:HGNC:868]	-0.230277	0.000929493	stable	-0.110522	0.270499	stable	-0.251385	0.00025071	stable	0.119755	0.103044	stable	-0.0211084	0.850722	stable	-0.140863	0.0494876	stable		208.568	205.459	217.392	189.724	213.45	193.803	200.275	199.906	203.074	201.462	208.754	206.209
ENSG00000071564	TCF3	transcription factor 3 [Source:HGNC Symbol;Acc:HGNC:11633]	-0.00740125	0.925283	stable	-0.268939	0.000108104	stable	0.235574	0.000131804	stable	-0.261538	2.76e-05	stable	0.242975	0.000176365	stable	0.504513	5.19e-17	stable		81.6083	75.2061	78.2853	84.9635	89.7146	84.8027	66.2998	65.7009	69.282	104.46	109.461	107.851
ENSG00000071575	TRIB2	tribbles pseudokinase 2 [Source:HGNC Symbol;Acc:HGNC:30809]	-0.982054	1.9e-56	stable	-0.394031	3.13e-09	stable	-1.36805	1.54e-106	Down	0.588023	2.5e-20	stable	-0.385998	1.27e-08	stable	-0.974021	3.8e-53	stable		2.70535	2.77603	2.80421	1.60907	1.55941	1.48437	2.13042	2.16234	2.20968	1.16301	1.30132	1.26417
ENSG00000071626	DAZAP1	DAZ associated protein 1 [Source:HGNC Symbol;Acc:HGNC:2683]	-0.218914	0.00101866	stable	-0.118691	0.202599	stable	-0.433091	1.58e-11	stable	0.100223	0.159074	stable	-0.214177	0.00275131	stable	-0.3144	1.53e-06	stable		158.51	151.912	161.119	147.681	157.367	144.295	146.442	149.065	152.457	135.232	132.581	137.98
ENSG00000071655	MBD3	methyl-CpG binding domain protein 3 [Source:HGNC Symbol;Acc:HGNC:6918]	0.209314	0.0554229	stable	-0.12135	0.47257	stable	0.213456	0.047176	stable	-0.330663	0.00182041	stable	0.00414238	0.982057	stable	0.334806	0.00145711	stable		20.0754	19.1355	19.5712	21.7219	29.2452	24.3856	19.2355	18.3627	18.1742	25.6244	26.7079	26.8797
ENSG00000071794	HLTF	helicase like transcription factor [Source:HGNC Symbol;Acc:HGNC:11099]	-0.721793	6.93e-12	stable	0.0190217	0.935028	stable	-0.764568	2.58e-13	stable	0.740814	2.05e-12	stable	-0.0427756	0.805657	stable	-0.78359	6.86e-14	stable		29.8679	31.9441	30.07	22.1994	15.8965	23.8305	32.1964	31.2051	32.6381	20.6644	22.7633	19.4809
ENSG00000071859	FAM50A	family with sequence similarity 50 member A [Source:HGNC Symbol;Acc:HGNC:18786]	0.0825601	0.418031	stable	-0.186892	0.132882	stable	-0.107034	0.27666	stable	-0.269452	0.00382294	stable	-0.189594	0.0738888	stable	0.0798582	0.433345	stable		0.719378	0.710215	0.693529	0.813063	0.908496	0.771865	0.675877	0.598171	0.650581	0.749756	0.726421	0.813346
ENSG00000071889	FAM3A	FAM3 metabolism regulating signaling molecule A [Source:HGNC Symbol;Acc:HGNC:13749]	0.350825	0.000343144	stable	-0.0484832	0.803579	stable	-0.142245	0.17481	stable	-0.399308	4.36e-05	stable	-0.49307	6.17e-07	stable	-0.093762	0.390755	stable		15.2091	15.9555	16.2615	20.9488	25.4872	20.6079	15.2932	16.0548	15.9357	16.8022	16.7902	16.3442
ENSG00000071894	CPSF1	cleavage and polyadenylation specific factor 1 [Source:HGNC Symbol;Acc:HGNC:2324]	-0.126269	0.0553624	stable	-0.20198	0.00676983	stable	-0.228027	0.000275197	stable	-0.0757108	0.274231	stable	-0.101757	0.190199	stable	-0.0260465	0.726193	stable		6.05295	6.19282	6.17988	6.25377	6.58298	5.87923	5.54605	5.49474	5.48432	5.8812	6.30744	6.09706
ENSG00000071909	MYO3B	myosin IIIB [Source:HGNC Symbol;Acc:HGNC:15576]	-3.69309	2.11e-07	Down	-0.264898	0.768828	stable	-2.41124	1.41e-05	Down	3.4282	1.93e-06	Up	1.28185	0.18849	stable	-2.14634	0.000150663	Down		0.0891914	0.130421	0.0667559	0.00315355	0.00788996	0.0139867	0.0670334	0.0867651	0.0916704	0.041623	0.0102035	0.0124875
ENSG00000071967	CYBRD1	cytochrome b reductase 1 [Source:HGNC Symbol;Acc:HGNC:20797]	0.825283	1.63e-07	stable	0.398505	0.0619533	stable	1.13422	8.95e-14	Up	-0.426778	0.00729342	stable	0.308942	0.0695429	stable	0.73572	9.47e-07	stable		0.182357	0.19683	0.156624	0.414339	0.285078	0.35277	0.25164	0.225777	0.251722	0.470527	0.461235	0.438012
ENSG00000071994	PDCD2	programmed cell death 2 [Source:HGNC Symbol;Acc:HGNC:8762]	0.543574	1.77e-09	stable	-0.199772	0.115123	stable	0.484141	8.15e-08	stable	-0.743346	2.01e-16	stable	-0.0594333	0.655915	stable	0.683913	3.33e-14	stable		35.2187	37.8094	36.9541	54.7389	64.5725	58.4675	31.1275	32.8379	34.719	56.685	58.7273	63.209
ENSG00000072041	SLC6A15	solute carrier family 6 member 15 [Source:HGNC Symbol;Acc:HGNC:13621]	0.774448	4.34e-07	stable	0.471519	0.0155318	stable	0.537508	0.000609809	stable	-0.302929	0.0529044	stable	-0.23694	0.185004	stable	0.0659886	0.708576	stable		3.7498	4.10753	4.80675	8.02457	7.78684	8.14929	6.3766	5.53366	6.13645	6.92899	6.87517	7.46141
ENSG00000072042	RDH11	retinol dehydrogenase 11 [Source:HGNC Symbol;Acc:HGNC:17964]	0.163648	0.0165708	stable	-0.0151903	0.916052	stable	-0.124027	0.0740451	stable	-0.178839	0.00867919	stable	-0.287675	2.59e-05	stable	-0.108836	0.122727	stable		9.15781	9.76249	9.66269	11.7548	12.2017	11.5518	9.42835	9.80691	9.9273	10.0395	9.93221	10.4895
ENSG00000072062	PRKACA	protein kinase cAMP-activated catalytic subunit alpha [Source:HGNC Symbol;Acc:HGNC:9380]	-0.948194	8.34e-63	stable	-0.183269	0.00855466	stable	-1.14359	8.88e-91	Down	0.764924	1.13e-40	stable	-0.1954	0.00299657	stable	-0.960324	1.49e-63	stable		32.6118	35.2918	33.8821	19.3347	19.6771	19.5203	30.6455	30.1726	31.6282	18.3685	17.6827	17.4962
ENSG00000072071	ADGRL1	adhesion G protein-coupled receptor L1 [Source:HGNC Symbol;Acc:HGNC:20973]	-0.494129	2.55e-15	stable	0.111461	0.218586	stable	-0.612864	4.05e-23	stable	0.60559	1.89e-22	stable	-0.118735	0.129349	stable	-0.724326	7.14e-32	stable		121.852	123.572	117.654	97.6763	97.4646	90.8434	131.641	135.21	137.756	95.0776	90.7217	90.1971
ENSG00000072110	ACTN1	actinin alpha 1 [Source:HGNC Symbol;Acc:HGNC:163]	-1.58564	9.77e-194	Down	-0.446729	8.87e-16	stable	-2.29283	0	Down	1.13891	7.93e-99	Up	-0.707194	2.08e-35	stable	-1.84611	1.06e-248	Down		1.37944	1.36801	1.32375	0.495115	0.486719	0.523853	1.04636	1.01258	1.02315	0.317999	0.347453	0.301095
ENSG00000072121	ZFYVE26	zinc finger FYVE-type containing 26 [Source:HGNC Symbol;Acc:HGNC:20761]	-0.487376	5.3e-09	stable	-0.178056	0.115953	stable	-0.373933	7.05e-06	stable	0.30932	0.000347243	stable	0.113442	0.305324	stable	-0.195877	0.0255035	stable		8.92339	8.39009	8.55133	6.92319	6.07766	7.47895	8.15039	7.22025	8.21214	7.77268	7.96455	7.47892
ENSG00000072133	RPS6KA6	ribosomal protein S6 kinase A6 [Source:HGNC Symbol;Acc:HGNC:10435]	-0.422279	2.94e-05	stable	0.116394	0.468426	stable	-0.389818	0.000103826	stable	0.538673	6.68e-08	stable	0.0324616	0.844701	stable	-0.506212	3.24e-07	stable		23.2337	21.9454	21.5345	18.885	15.292	21.1058	24.7053	23.7115	26.1874	18.9781	21.4171	18.8436
ENSG00000072134	EPN2	epsin 2 [Source:HGNC Symbol;Acc:HGNC:18639]	-0.895131	3.85e-19	stable	-0.0516146	0.791668	stable	-0.703167	1.14e-12	stable	0.843516	6.4e-17	stable	0.191964	0.131356	stable	-0.651553	6.36e-11	stable		3.55443	3.47468	3.29771	2.14009	1.78831	2.23225	3.47447	3.42751	3.38326	2.21263	2.8555	2.3112
ENSG00000072135	PTPN18	protein tyrosine phosphatase non-receptor type 18 [Source:HGNC Symbol;Acc:HGNC:9649]	-0.884503	3.17e-19	stable	-0.260829	0.0358684	stable	-0.831355	1.4e-17	stable	0.623673	8.52e-10	stable	0.0531474	0.743775	stable	-0.570526	1.36e-08	stable		0.156579	0.156376	0.166822	0.0935929	0.0984826	0.0964796	0.127693	0.131984	0.152459	0.105282	0.10173	0.106165
ENSG00000072163	LIMS2	LIM zinc finger domain containing 2 [Source:HGNC Symbol;Acc:HGNC:16084]	-2.9964	2.53e-84	Down	-0.855163	2.9e-09	stable	-3.63112	4.53e-107	Down	2.14124	1.36e-41	Up	-0.634715	0.00271457	stable	-2.77596	1.3e-60	Down		0.838402	0.784924	0.73485	0.0973043	0.123191	0.109191	0.438296	0.425182	0.480889	0.105501	0.0594262	0.059189
ENSG00000072182	ASIC4	acid sensing ion channel subunit family member 4 [Source:HGNC Symbol;Acc:HGNC:21263]	0.26863	0.158356	stable	-0.41251	0.0928546	stable	1.14252	7.11e-12	Up	-0.68114	0.00020778	stable	0.873885	2.9e-07	stable	1.55503	1.04e-19	Up		0.0382674	0.0337371	0.0305999	0.0464191	0.0473924	0.0436224	0.0242057	0.0275944	0.0277894	0.111396	0.0785754	0.0741843
ENSG00000072195	SPEG	striated muscle enriched protein kinase [Source:HGNC Symbol;Acc:HGNC:16901]	-0.654872	7.04e-21	stable	-0.214245	0.0140598	stable	-1.144	2.12e-61	Down	0.440626	5.62e-10	stable	-0.489133	1.55e-11	stable	-0.929759	1.22e-40	stable		1.77899	1.74756	1.68273	1.22626	1.29092	1.15132	1.56016	1.55616	1.51688	0.955405	0.951468	0.83487
ENSG00000072201	LNX1	ligand of numb-protein X 1 [Source:HGNC Symbol;Acc:HGNC:6657]	0.479197	1.47e-05	stable	1.26227	5e-32	Up	-0.06108	0.637086	stable	0.783072	3.7e-14	stable	-0.540277	1.59e-06	stable	-1.32335	2.44e-37	Down		0.582334	0.619493	0.663253	0.930214	0.987722	0.965033	1.54619	1.58305	1.48275	0.561419	0.77046	0.740283
ENSG00000072210	ALDH3A2	aldehyde dehydrogenase 3 family member A2 [Source:HGNC Symbol;Acc:HGNC:403]	-0.0843301	0.413166	stable	-0.142428	0.292558	stable	0.0828267	0.413079	stable	-0.0580982	0.588618	stable	0.167157	0.129744	stable	0.225255	0.0167058	stable		38.6769	39.7991	40.8218	42.1115	39.9536	42.8106	36.4193	37.5768	37.4815	57.0311	47.2098	42.6249
ENSG00000072274	TFRC	transferrin receptor [Source:HGNC Symbol;Acc:HGNC:11763]	-0.82208	1.14e-22	stable	-0.196879	0.0796859	stable	-0.887731	1.85e-26	stable	0.625201	2.02e-13	stable	-0.0656512	0.604003	stable	-0.690852	2.66e-16	stable		1.48768	1.59867	1.59902	1.02515	0.832261	1.08532	1.41452	1.43634	1.36585	0.967632	1.07659	0.901262
ENSG00000072310	SREBF1	sterol regulatory element binding transcription factor 1 [Source:HGNC Symbol;Acc:HGNC:11289]	0.200422	0.0467046	stable	-0.268284	0.028321	stable	0.282182	0.00355746	stable	-0.468706	1.22e-06	stable	0.0817605	0.538374	stable	0.550467	6.91e-09	stable		2.34573	2.14099	2.13373	2.60277	3.1232	2.72065	1.8484	1.81082	2.01052	3.17761	3.20775	2.98189
ENSG00000072315	TRPC5	transient receptor potential cation channel subfamily C member 5 [Source:HGNC Symbol;Acc:HGNC:12337]	-2.55107	0.0121073	Down	-1.47757	NA	stable	-2.38342	0.0137641	Down	1.07349	0.369427	stable	0.167644	0.932719	stable	-0.905849	0.430622	stable		0.354182	0.156772	0.164945	0.046752	0.0292426	0.0518389	0.0584578	0.146172	0.0503345	0.0560972	0.0252114	0.0694238
ENSG00000072364	AFF4	ALF transcription elongation factor 4 [Source:HGNC Symbol;Acc:HGNC:17869]	-0.531248	0.000104122	stable	0.241325	0.212916	stable	-0.581493	1.77e-05	stable	0.772574	9.07e-09	stable	-0.0502448	0.819026	stable	-0.822819	7.13e-10	stable		7.81149	7.84294	7.03978	6.37929	4.12435	6.98666	9.37227	9.63047	8.67534	6.02716	6.55411	5.06684
ENSG00000072401	UBE2D1	ubiquitin conjugating enzyme E2 D1 [Source:HGNC Symbol;Acc:HGNC:12474]	-0.0213992	0.813698	stable	-0.0365186	0.805593	stable	-0.103522	0.192825	stable	-0.0151194	0.870476	stable	-0.0821232	0.408448	stable	-0.0670038	0.420308	stable		130.811	126.607	144.547	147.933	144.749	146.571	132.015	136.924	135.09	140.597	146.516	147.294
ENSG00000072415	PALS1	protein associated with LIN7 1, MAGUK p55 family member [Source:HGNC Symbol;Acc:HGNC:18669]	0.31085	1.42e-05	stable	0.0758532	0.524898	stable	0.105119	0.171554	stable	-0.234996	0.00126169	stable	-0.20573	0.00859636	stable	0.0292661	0.731486	stable		10.3098	10.6121	10.4233	14.3859	13.3068	15.4656	11.8805	11.7713	10.4614	12.8526	13.4899	12.8452
ENSG00000072422	RHOBTB1	Rho related BTB domain containing 1 [Source:HGNC Symbol;Acc:HGNC:18738]	0.788868	1.43e-18	stable	-0.0462429	0.807925	stable	0.835628	5.34e-21	stable	-0.835111	2.27e-20	stable	0.0467595	0.73057	stable	0.88187	6.18e-23	stable		15.2211	15.9457	14.666	32.8538	25.0553	29.9599	15.6818	14.9167	15.2064	30.8623	33.2172	31.0275
ENSG00000072501	SMC1A	structural maintenance of chromosomes 1A [Source:HGNC Symbol;Acc:HGNC:11111]	-0.977519	4.38e-31	stable	-0.0672199	0.66096	stable	-0.536961	2.54e-10	stable	0.910299	6.02e-27	stable	0.440558	8.98e-07	stable	-0.469741	4.02e-08	stable		17.4824	16.7188	15.5792	10.1617	7.83508	10.0929	16.4538	16.6316	15.9452	13.3711	14.2477	12.2951
ENSG00000072506	HSD17B10	hydroxysteroid 17-beta dehydrogenase 10 [Source:HGNC Symbol;Acc:HGNC:4800]	0.689653	1.46e-08	stable	-0.296767	0.0667656	stable	-0.021475	0.886232	stable	-0.98642	3.42e-16	stable	-0.711128	1.06e-08	stable	0.275292	0.0332219	stable		140.953	146.096	153.313	234.98	322.018	228.697	119.12	123.287	127.271	170.292	156.457	177.01
ENSG00000072518	MARK2	microtubule affinity regulating kinase 2 [Source:HGNC Symbol;Acc:HGNC:3332]	-0.511832	7.57e-12	stable	-0.0849476	0.487587	stable	-0.58041	4.61e-15	stable	0.426885	1.77e-08	stable	-0.0685779	0.527238	stable	-0.495462	3.76e-11	stable		5.22085	4.70792	4.88865	4.19054	3.56746	3.7721	4.76586	4.61767	5.02831	3.80323	3.92289	3.79746
ENSG00000072571	HMMR	hyaluronan mediated motility receptor [Source:HGNC Symbol;Acc:HGNC:5012]	-0.433037	3.93e-09	stable	-0.0746481	0.541887	stable	0.192288	0.00894623	stable	0.358389	1.67e-06	stable	0.625325	3.79e-18	stable	0.266936	0.000247413	stable		150.578	144.858	159.314	124.298	123.248	126.232	157.748	144.525	143.382	195.709	206.029	201.871
ENSG00000072609	CHFR	checkpoint with forkhead and ring finger domains [Source:HGNC Symbol;Acc:HGNC:20455]	-0.00858331	0.943649	stable	-0.139729	0.33419	stable	-0.183151	0.0666469	stable	-0.131146	0.209832	stable	-0.174567	0.129932	stable	-0.0434216	0.701104	stable		210.485	184.283	203.484	218.238	239.839	201.653	184.258	180.254	195.618	197.416	197.794	216.888
ENSG00000072657	TRHDE	thyrotropin releasing hormone degrading enzyme [Source:HGNC Symbol;Acc:HGNC:30748]	0.890354	0.0914435	stable	-0.30687	0.776829	stable	1.58064	0.00101859	Up	-1.19722	0.0275444	Down	0.690288	0.196725	stable	1.88751	0.000182338	Up		0.00277532	0.00307111	0.00600082	0.0105977	0.0063832	0.00696346	0.00441708	0.00196351	0.00338069	0.0160129	0.0143931	0.0104913
ENSG00000072682	P4HA2	prolyl 4-hydroxylase subunit alpha 2 [Source:HGNC Symbol;Acc:HGNC:8547]	-0.339977	0.000150224	stable	0.229167	0.0358687	stable	-0.60409	6.99e-12	stable	0.569144	5.05e-11	stable	-0.264113	0.00922458	stable	-0.833257	5.47e-22	stable		0.0364215	0.0371858	0.0364692	0.0333347	0.0305693	0.032544	0.0447532	0.0433497	0.0449685	0.0279667	0.0273579	0.0287928
ENSG00000072736	NFATC3	nuclear factor of activated T cells 3 [Source:HGNC Symbol;Acc:HGNC:7777]	-0.779118	3.88e-11	stable	-0.0498127	0.835006	stable	-0.692039	3.43e-09	stable	0.729306	8.1e-10	stable	0.0870794	0.623554	stable	-0.642226	5.22e-08	stable		26.6626	23.6101	25.4399	17.827	12.7059	18.4378	23.9764	25.7044	25.7735	17.0404	20.7131	16.7878
ENSG00000072756	TRNT1	tRNA nucleotidyl transferase 1 [Source:HGNC Symbol;Acc:HGNC:17341]	0.0419505	0.679809	stable	-0.0259579	0.890863	stable	-0.124497	0.17609	stable	-0.0679083	0.492817	stable	-0.166447	0.101989	stable	-0.0985391	0.298344	stable		0.0558877	0.0579124	0.0614905	0.0693035	0.0629113	0.0677789	0.0633574	0.0565924	0.0576238	0.0614834	0.0645944	0.0607022
ENSG00000072778	ACADVL	acyl-CoA dehydrogenase very long chain [Source:HGNC Symbol;Acc:HGNC:92]	0.449454	8.75e-10	stable	-0.0480779	0.731248	stable	0.265766	0.000388993	stable	-0.497532	1.09e-11	stable	-0.183688	0.0299912	stable	0.313844	2.45e-05	stable		21.7602	22.94	23.9749	34.7051	36.8477	32.3744	22.7502	21.8777	23.8787	31.877	31.2163	32.817
ENSG00000072786	STK10	serine/threonine kinase 10 [Source:HGNC Symbol;Acc:HGNC:11388]	-0.102535	0.385244	stable	0.0742433	0.696879	stable	0.165492	0.129946	stable	0.176779	0.116569	stable	0.268027	0.0208119	stable	0.0912483	0.427325	stable		79.0303	78.7713	72.6296	82.976	80.3384	74.9898	87.881	86.9496	76.0769	97.0616	107.267	96.3959
ENSG00000072803	FBXW11	F-box and WD repeat domain containing 11 [Source:HGNC Symbol;Acc:HGNC:13607]	-0.461055	9.73e-16	stable	-0.0281627	0.807925	stable	-0.584386	9.12e-25	stable	0.432893	6.67e-14	stable	-0.123331	0.0789527	stable	-0.556224	2.11e-22	stable		690.687	675.956	656.627	568.201	497.114	566.325	678.802	675.102	693.173	517.197	549.205	502.932
ENSG00000072818	ACAP1	ArfGAP with coiled-coil, ankyrin repeat and PH domains 1 [Source:HGNC Symbol;Acc:HGNC:16467]	0.319889	0.094546	stable	0.293166	0.27127	stable	0.506736	0.00469209	stable	-0.0267232	0.903232	stable	0.186847	0.413218	stable	0.21357	0.254424	stable		0.14765	0.134833	0.126842	0.187329	0.163329	0.217153	0.184547	0.181032	0.154319	0.231585	0.243363	0.203712
ENSG00000072832	CRMP1	collapsin response mediator protein 1 [Source:HGNC Symbol;Acc:HGNC:2365]	-1.17847	9.19e-62	Down	-0.642229	2.46e-18	stable	-0.74338	3.15e-26	stable	0.536237	4.11e-13	stable	0.435086	9.46e-09	stable	-0.101151	0.205754	stable		0.268242	0.255056	0.256149	0.125574	0.131849	0.124855	0.16963	0.171824	0.17378	0.194944	0.173774	0.172726
ENSG00000072840	EVC	EvC ciliary complex subunit 1 [Source:HGNC Symbol;Acc:HGNC:3497]	-0.184518	0.159954	stable	0.138778	0.477838	stable	0.106228	0.426993	stable	0.323295	0.00983783	stable	0.290745	0.0352821	stable	-0.03255	0.822327	stable		1.66887	1.64497	1.62163	1.69982	1.27961	1.84307	1.87777	1.89693	1.83277	2.10577	2.34162	1.73983
ENSG00000072849	DERL2	derlin 2 [Source:HGNC Symbol;Acc:HGNC:17943]	0.424612	1.05e-07	stable	-0.0522002	0.738586	stable	0.48667	5.74e-10	stable	-0.476812	2.71e-09	stable	0.062058	0.577289	stable	0.53887	8.77e-12	stable		2.69019	2.76799	2.79817	3.84936	4.17246	4.28015	2.82678	2.63402	2.75128	4.46355	4.78344	4.20566
ENSG00000072864	NDE1	nudE neurodevelopment protein 1 [Source:HGNC Symbol;Acc:HGNC:17619]	-0.45175	1.31e-06	stable	-0.142419	0.303098	stable	0.0421967	0.688471	stable	0.309332	0.00141586	stable	0.493947	1.59e-07	stable	0.184616	0.0543879	stable		0.535496	0.51314	0.521199	0.434771	0.380134	0.458232	0.471146	0.480588	0.514392	0.6305	0.648403	0.601642
ENSG00000072952	IRAG1	inositol 1,4,5-triphosphate receptor associated 1 [Source:HGNC Symbol;Acc:HGNC:7237]	-2.03518	7.05e-107	Down	-0.195914	0.104219	stable	-2.2202	4.48e-126	Down	1.83927	1.96e-86	Up	-0.185022	0.146313	stable	-2.02429	8.7e-104	Down		0.642723	0.666953	0.626147	0.201387	0.141622	0.1798	0.578371	0.599038	0.566385	0.151083	0.16562	0.165706
ENSG00000072954	TMEM38A	transmembrane protein 38A [Source:HGNC Symbol;Acc:HGNC:28462]	-0.360981	5.57e-05	stable	-0.526048	4.21e-08	stable	-2.10488	3.87e-103	Down	-0.165067	0.092569	stable	-1.7439	2.83e-69	Down	-1.57883	1.18e-55	Down		31.9144	33.6792	31.6286	27.4724	27.4262	29.1372	21.1502	23.4189	24.9729	8.46057	9.05922	8.73495
ENSG00000072958	AP1M1	adaptor related protein complex 1 subunit mu 1 [Source:HGNC Symbol;Acc:HGNC:13667]	-0.123307	0.169263	stable	-0.122023	0.330604	stable	-0.257137	0.00223321	stable	0.00128364	0.991467	stable	-0.13383	0.195757	stable	-0.135114	0.128349	stable		4.06454	3.89644	3.97805	3.81419	4.40643	3.94612	3.66334	3.89587	3.75962	3.90196	3.7531	3.9534
ENSG00000073008	PVR	PVR cell adhesion molecule [Source:HGNC Symbol;Acc:HGNC:9705]	-1.02399	1.1e-25	Down	-0.248853	0.048379	stable	-1.06464	5.29e-28	Down	0.775136	7.13e-15	stable	-0.0406499	0.807282	stable	-0.815786	1.4e-16	stable		0.954895	0.978085	0.929864	0.547523	0.468692	0.545653	0.821121	0.856441	0.808529	0.566658	0.58962	0.43886
ENSG00000073050	XRCC1	X-ray repair cross complementing 1 [Source:HGNC Symbol;Acc:HGNC:12828]	0.450668	7.5e-07	stable	-0.0785969	0.629679	stable	0.677598	2.08e-14	stable	-0.529264	6.18e-09	stable	0.22693	0.0253842	stable	0.756195	1.85e-17	stable		4.24804	3.86602	4.02831	5.73674	6.47709	6.20827	4.0952	3.54287	4.22237	7.9748	7.27611	7.33125
ENSG00000073060	SCARB1	scavenger receptor class B member 1 [Source:HGNC Symbol;Acc:HGNC:1664]	-0.57145	1.56e-07	stable	-0.158531	0.332099	stable	-0.455378	2.59e-05	stable	0.41292	0.000233223	stable	0.116072	0.443995	stable	-0.296847	0.00833884	stable		99.7003	89.4436	89.829	77.7061	67.8385	62.6958	91.994	84.981	81.3465	84.1131	80.2409	72.6703
ENSG00000073067	CYP2W1	cytochrome P450 family 2 subfamily W member 1 [Source:HGNC Symbol;Acc:HGNC:20243]	0.957869	0.0895761	stable	0.815569	0.311664	stable	0.774248	0.173911	stable	-0.142299	0.814475	stable	-0.18362	0.812448	stable	-0.0413207	0.949373	stable		0.229628	0.326701	0.305541	0.617043	0.731273	0.504133	0.812146	0.446763	0.31468	0.77935	0.42031	0.514397
ENSG00000073111	MCM2	minichromosome maintenance complex component 2 [Source:HGNC Symbol;Acc:HGNC:6944]	0.0043539	0.964027	stable	-0.168665	0.0948676	stable	0.704902	9.32e-24	stable	-0.173019	0.0287254	stable	0.700548	2.87e-23	stable	0.873567	6.05e-35	stable		3.00873	2.88197	2.97378	3.09458	3.46026	3.3211	2.73723	2.755	2.64813	5.51507	5.63007	5.64877
ENSG00000073146	MOV10L1	Mov10 like RISC complex RNA helicase 1 [Source:HGNC Symbol;Acc:HGNC:7201]	-1.30613	0.0115505	Down	-0.0659829	0.950092	stable	-0.483864	0.34187	stable	1.24015	0.0178583	Up	0.82227	0.192986	stable	-0.417881	0.423104	stable		0.354638	0.392434	0.137631	0.198952	0.131761	0.064882	0.292665	0.307355	0.277196	0.18255	0.214572	0.33598
ENSG00000073150	PANX2	pannexin 2 [Source:HGNC Symbol;Acc:HGNC:8600]	-2.2482	1.7e-117	Down	-0.18088	0.176781	stable	-1.95781	3.15e-93	Down	2.06732	1.23e-98	Up	0.290386	0.0149705	stable	-1.77693	2.53e-76	Down		11.2287	12.6321	11.3911	2.97489	2.70097	2.55082	10.2412	10.4812	11.3417	2.96265	3.9006	3.67185
ENSG00000073169	SELENOO	selenoprotein O [Source:HGNC Symbol;Acc:HGNC:30395]	0.182942	0.114071	stable	-0.00873568	0.973451	stable	0.0192986	0.882682	stable	-0.191677	0.0974675	stable	-0.163643	0.223873	stable	0.0280343	0.831128	stable		0.0543259	0.0575394	0.0611845	0.0682709	0.0808735	0.0687622	0.0616218	0.0547698	0.0608581	0.0620308	0.0720924	0.0694326
ENSG00000073331	ALPK1	alpha kinase 1 [Source:HGNC Symbol;Acc:HGNC:20917]	1.60664	0.00144006	Up	-0.0587682	0.965454	stable	2.15882	7.23e-06	Up	-1.66541	0.00118211	Down	0.552182	0.291594	stable	2.21759	6.28e-06	Up		0.00214857	0.00317007	0.00375225	0.0109899	0.00753922	0.0117926	0.0057626	0.00177343	0.00152671	0.0153135	0.0122351	0.0189515
ENSG00000073350	LLGL2	LLGL scribble cell polarity complex component 2 [Source:HGNC Symbol;Acc:HGNC:6629]	-1.12158	3.28e-35	Down	-0.0780599	0.615046	stable	-1.59365	6.36e-67	Down	1.04352	3.12e-30	Up	-0.472073	5.38e-06	stable	-1.51559	5.39e-60	Down		35.3099	32.5609	32.1764	16.7702	18.12	16.2036	30.5079	32.4056	34.8284	13.0545	13.2962	12.2363
ENSG00000073417	PDE8A	phosphodiesterase 8A [Source:HGNC Symbol;Acc:HGNC:8793]	-0.0422119	0.710714	stable	0.34168	0.00174811	stable	0.140864	0.158976	stable	0.383892	4.43e-05	stable	0.183076	0.10025	stable	-0.200816	0.0361778	stable		0.098439	0.110712	0.103125	0.112202	0.103463	0.120654	0.129829	0.133094	0.144617	0.138935	0.133049	0.12824
ENSG00000073464	CLCN4	chloride voltage-gated channel 4 [Source:HGNC Symbol;Acc:HGNC:2022]	-0.999197	1.14e-38	stable	-0.104031	0.378754	stable	-0.987991	1.31e-38	stable	0.895165	1.02e-30	stable	0.0112054	0.939023	stable	-0.88396	1.22e-30	stable		283.561	292.412	268.719	162.513	144.671	161.581	266.176	274.681	270.105	165.902	176.782	153.033
ENSG00000073536	NLE1	notchless homolog 1 [Source:HGNC Symbol;Acc:HGNC:19889]	-0.105325	0.384588	stable	-0.159457	0.333407	stable	0.238129	0.0292022	stable	-0.0541315	0.678963	stable	0.343454	0.00271073	stable	0.397586	0.000219204	stable		22.717	26.1688	21.4481	23.8218	23.7761	24.9936	20.1778	21.6551	23.0549	32.8864	30.1676	33.3199
ENSG00000073578	SDHA	succinate dehydrogenase complex flavoprotein subunit A [Source:HGNC Symbol;Acc:HGNC:10680]	-0.377774	0.00102657	stable	-0.0250592	0.918277	stable	-1.15112	8.44e-24	Down	0.352715	0.00241031	stable	-0.773343	1.16e-10	stable	-1.12606	1.33e-22	Down		0.36828	0.428546	0.430699	0.361327	0.371219	0.314531	0.414999	0.39974	0.42774	0.207948	0.202783	0.229834
ENSG00000073584	SMARCE1	SWI/SNF related, matrix associated, actin dependent regulator of chromatin, subfamily e, member 1 [Source:HGNC Symbol;Acc:HGNC:11109]	-0.135248	0.205467	stable	-0.0497152	0.798601	stable	0.207505	0.0359212	stable	0.0855329	0.446734	stable	0.342753	0.000786081	stable	0.25722	0.00915899	stable		4.37579	4.58553	4.39026	4.49173	4.40779	4.59309	4.86753	4.35662	4.10516	5.66505	6.29772	5.9486
ENSG00000073605	GSDMB	gasdermin B [Source:HGNC Symbol;Acc:HGNC:23690]	0.942424	3.61e-28	stable	0.135424	0.327166	stable	0.547127	4.14e-10	stable	-0.807	5.14e-21	stable	-0.395297	7.49e-06	stable	0.411703	3.2e-06	stable		21.6914	23.2759	20.7434	52.1621	42.8879	45.0397	25.9091	23.6438	24.9269	37.6436	37.1234	36.8555
ENSG00000073614	KDM5A	lysine demethylase 5A [Source:HGNC Symbol;Acc:HGNC:9886]	-0.51571	0.0143173	stable	0.215377	0.517161	stable	-0.418454	0.0480667	stable	0.731086	0.000378777	stable	0.0972557	0.76019	stable	-0.633831	0.00213507	stable		11.3877	11.5056	10.667	9.19404	5.87965	11.0833	13.6956	13.5893	12.917	9.36084	11.6402	8.24008
ENSG00000073670	ADAM11	ADAM metallopeptidase domain 11 [Source:HGNC Symbol;Acc:HGNC:189]	-1.97538	8.98e-99	Down	-0.354576	0.000581247	stable	-1.7463	1.72e-81	Down	1.6208	3.13e-65	Up	0.229076	0.0582701	stable	-1.39173	6.84e-51	Down		1029.53	1142.79	1103.8	328.939	311.586	283.191	863.135	912.739	866.633	334.917	426.401	372.603
ENSG00000073711	PPP2R3A	protein phosphatase 2 regulatory subunit B''alpha [Source:HGNC Symbol;Acc:HGNC:9307]	-0.982514	1.36e-20	stable	0.142034	0.397541	stable	-1.09134	2.61e-25	Down	1.12455	1.33e-26	Up	-0.108828	0.470671	stable	-1.23338	5.26e-32	Down		1.38881	1.49141	1.40769	0.9224	0.618961	0.871256	1.58601	1.66949	1.62491	0.739556	0.869012	0.732457
ENSG00000073712	FERMT2	FERM domain containing kindlin 2 [Source:HGNC Symbol;Acc:HGNC:15767]	-1.04058	2.14e-72	Down	-0.261924	8.13e-05	stable	-0.64789	3.41e-29	stable	0.778659	1.49e-40	stable	0.392692	1.01e-10	stable	-0.385967	5.64e-11	stable		3.51831	3.40252	3.43402	1.87089	1.70942	2.00937	2.94606	2.97254	2.99042	2.66651	2.60274	2.4146
ENSG00000073734	ABCB11	ATP binding cassette subfamily B member 11 [Source:HGNC Symbol;Acc:HGNC:42]	-2.49021	9.35e-67	Down	-1.64014	1.88e-32	Down	-3.66205	1.72e-103	Down	0.850071	1.21e-07	stable	-1.17184	2.64e-09	Down	-2.02191	5.65e-29	Down		0.0363267	0.0384168	0.036508	0.00859241	0.00554777	0.00768332	0.0124767	0.0128256	0.0115635	0.00340893	0.00403565	0.00281251
ENSG00000073737	DHRS9	dehydrogenase/reductase 9 [Source:HGNC Symbol;Acc:HGNC:16888]	3.48501	8.5e-34	Up	-0.752124	0.183733	stable	1.44734	3.51e-06	Up	-4.23713	4.11e-36	Down	-2.03768	1.36e-17	Down	2.19946	7.38e-10	Up		0.0128664	0.0273801	0.0172845	0.249855	0.241468	0.218373	0.00857608	0.0183807	0.00843925	0.0787706	0.0560081	0.0475293
ENSG00000073792	IGF2BP2	insulin like growth factor 2 mRNA binding protein 2 [Source:HGNC Symbol;Acc:HGNC:28867]	-0.0540115	0.468453	stable	0.204285	0.00939933	stable	-0.113534	0.100639	stable	0.258296	8.69e-05	stable	-0.0595226	0.51537	stable	-0.317819	9.28e-07	stable		2.35822	2.54531	2.44141	2.71662	2.34183	2.79844	2.93416	2.96016	2.83541	2.63751	2.7758	2.48071
ENSG00000073803	MAP3K13	mitogen-activated protein kinase kinase kinase 13 [Source:HGNC Symbol;Acc:HGNC:6852]	0.385206	2.08e-07	stable	0.0719908	0.576567	stable	0.416481	1.32e-08	stable	-0.313215	2.99e-05	stable	0.0312754	0.788364	stable	0.344491	3.22e-06	stable		0.123515	0.122719	0.131355	0.184728	0.186299	0.175944	0.134602	0.142958	0.131906	0.191681	0.19192	0.201596
ENSG00000073849	ST6GAL1	ST6 beta-galactoside alpha-2,6-sialyltransferase 1 [Source:HGNC Symbol;Acc:HGNC:10860]	-0.448571	3.08e-09	stable	-0.125511	0.25908	stable	-0.4053	7.24e-08	stable	0.32306	3e-05	stable	0.0432712	0.713316	stable	-0.279789	0.000292907	stable		0.452569	0.486973	0.45292	0.372491	0.354667	0.405431	0.412762	0.448065	0.455167	0.404622	0.43893	0.379436
ENSG00000073861	TBX21	T-box transcription factor 21 [Source:HGNC Symbol;Acc:HGNC:11599]	-2.70816	0.000178151	Down	0.260869	0.807658	stable	-4.98855	2.75e-05	Down	2.96903	3.3e-05	Up	-2.28038	0.144566	stable	-5.24942	9.55e-06	Down		0.778113	0.711296	0.47266	0.133971	0.125695	0.0742738	0.795694	1.25659	0.396651	0	0	0.0663127
ENSG00000073905	VDAC1P1	voltage dependent anion channel 1 pseudogene 1 [Source:HGNC Symbol;Acc:HGNC:12671]	-0.65642	0.0292482	stable	-0.687155	0.0725037	stable	-1.06958	0.000313811	Down	-0.0307349	0.936631	stable	-0.41316	0.294022	stable	-0.382426	0.255583	stable		2.71997	2.40788	3.60524	2.31992	1.45107	2.34267	1.60579	1.86514	2.09628	2.03803	1.117	1.68146
ENSG00000073910	FRY	FRY microtubule binding protein [Source:HGNC Symbol;Acc:HGNC:20367]	-0.530044	0.00122882	stable	-0.593341	0.00175926	stable	-2.01472	1.3e-31	Down	-0.0632967	0.754935	stable	-1.48467	1.01e-16	Down	-1.42137	1.66e-15	Down		4.51151	3.76668	3.8215	3.20939	2.37544	3.72169	2.52482	3.12734	2.63468	1.059	1.29802	1.12524
ENSG00000073921	PICALM	phosphatidylinositol binding clathrin assembly protein [Source:HGNC Symbol;Acc:HGNC:15514]	-0.544367	3.24e-20	stable	-0.0612458	0.541806	stable	-0.738159	2.07e-36	stable	0.483122	4.75e-16	stable	-0.193791	0.00374159	stable	-0.676913	1.2e-30	stable		273.203	276.315	272.752	215.64	188.651	221.776	265.269	272.738	274.915	198.164	194.053	180.922
ENSG00000073969	NSF	N-ethylmaleimide sensitive factor, vesicle fusing ATPase [Source:HGNC Symbol;Acc:HGNC:8016]	-0.507354	6.5e-12	stable	0.0139679	0.931729	stable	-0.792022	2.93e-27	stable	0.521322	1.93e-12	stable	-0.284667	0.000508846	stable	-0.80599	4.74e-28	stable		92.9663	97.419	102.634	79.8348	73.0494	75.7005	102.512	99.7697	102.78	61.7703	63.9193	70.6351
ENSG00000074047	GLI2	GLI family zinc finger 2 [Source:HGNC Symbol;Acc:HGNC:4318]	0.842645	3.03e-17	stable	0.202612	0.173888	stable	1.53789	4.12e-58	Up	-0.640033	1.44e-10	stable	0.69525	9.24e-14	stable	1.33528	6.67e-45	Up		0.0593253	0.053555	0.0563469	0.122255	0.0993802	0.115164	0.0689925	0.0637864	0.0682246	0.175252	0.209033	0.187432
ENSG00000074054	CLASP1	cytoplasmic linker associated protein 1 [Source:HGNC Symbol;Acc:HGNC:17088]	-0.567684	4.76e-09	stable	-0.0027475	0.990374	stable	-0.505388	1.82e-07	stable	0.564937	5.99e-09	stable	0.0622959	0.671426	stable	-0.502641	2.23e-07	stable		1.37251	1.36178	1.27113	1.085	0.801926	1.11801	1.37591	1.41948	1.32943	1.10397	1.18204	0.996543
ENSG00000074071	MRPS34	mitochondrial ribosomal protein S34 [Source:HGNC Symbol;Acc:HGNC:16618]	0.249344	0.0333222	stable	-0.443062	0.000829869	stable	0.155842	0.194894	stable	-0.692406	8.48e-10	stable	-0.0935021	0.550814	stable	0.598904	1.15e-07	stable		24.4414	24.3157	25.7201	29.4319	37.643	31.1294	19.4915	19.4466	17.6179	30.8948	30.99	34.4339
ENSG00000074181	NOTCH3	notch receptor 3 [Source:HGNC Symbol;Acc:HGNC:7883]	-0.640229	1.15e-19	stable	-0.110952	0.298987	stable	0.0816093	0.295757	stable	0.529277	1.17e-13	stable	0.721839	1.44e-24	stable	0.192562	0.00883502	stable		13.9807	12.9719	12.6888	9.46782	8.78235	9.99351	12.4563	12.7921	12.6297	16.0899	17.8379	14.89
ENSG00000074201	CLNS1A	chloride nucleotide-sensitive channel 1A [Source:HGNC Symbol;Acc:HGNC:2080]	0.658495	4.61e-23	stable	0.0110971	0.943629	stable	0.868233	5.49e-40	stable	-0.647398	3.57e-22	stable	0.209738	0.00408595	stable	0.857136	8.75e-39	stable		0.588574	0.616326	0.620179	1.04251	1.10307	1.0493	0.624793	0.619966	0.651453	1.26829	1.25119	1.34932
ENSG00000074211	PPP2R2C	protein phosphatase 2 regulatory subunit Bgamma [Source:HGNC Symbol;Acc:HGNC:9306]	-2.31501	0.00137221	Down	0.246991	0.810107	stable	0.736726	0.164609	stable	2.562	0.000330254	Up	3.05174	2.01e-05	Up	0.489736	0.365253	stable		0.0427667	0.0645336	0.0452653	0.011547	0.00481496	0.0170712	0.067378	0.0481361	0.070447	0.0600388	0.0913265	0.140983
ENSG00000074219	TEAD2	TEA domain transcription factor 2 [Source:HGNC Symbol;Acc:HGNC:11715]	0.596714	6.75e-27	stable	-0.141817	0.0633931	stable	0.773571	3.06e-45	stable	-0.738531	5.73e-40	stable	0.176856	0.00378275	stable	0.915387	6.52e-62	stable		0.805065	0.768264	0.811605	1.31033	1.32822	1.36402	0.751411	0.730954	0.74769	1.51484	1.59117	1.63124
ENSG00000074266	EED	embryonic ectoderm development [Source:HGNC Symbol;Acc:HGNC:3188]	-0.0501521	0.659409	stable	-0.120056	0.438466	stable	-0.264104	0.00766445	stable	-0.0699044	0.535587	stable	-0.213952	0.0577637	stable	-0.144048	0.168867	stable		7.17154	6.1589	7.55671	7.5909	7.82999	6.95865	6.60868	6.7244	6.49684	7.09084	6.58902	6.54238
ENSG00000074276	CDHR2	cadherin related family member 2 [Source:HGNC Symbol;Acc:HGNC:18231]	-0.901216	0.0104424	stable	-0.376438	0.481944	stable	-1.37816	0.000105962	Down	0.524777	0.167802	stable	-0.476941	0.331256	stable	-1.00172	0.00735689	Down		9.36522	6.97532	6.70991	5.17068	3.56874	4.94248	6.24238	5.79757	6.33474	2.56727	2.88448	4.76574
ENSG00000074319	TSG101	tumor susceptibility 101 [Source:HGNC Symbol;Acc:HGNC:15971]	0.522088	4.69e-12	stable	0.0517145	0.720001	stable	0.274967	0.000398047	stable	-0.470373	5.86e-10	stable	-0.24712	0.00287958	stable	0.223253	0.00461666	stable		76.3127	78.6207	78.0699	118.32	131.289	121.43	83.1406	84.2798	81.7257	110.403	101.794	115.175
ENSG00000074356	NCBP3	nuclear cap binding subunit 3 [Source:HGNC Symbol;Acc:HGNC:24612]	0.127427	0.144279	stable	0.14272	0.218725	stable	0.230576	0.00504919	stable	0.0152931	0.879547	stable	0.103149	0.32703	stable	0.0878561	0.321905	stable		52.5699	54.1115	48.9737	68.1346	53.4679	67.2915	59.9829	59.27	58.0741	68.8668	75.2713	68.2607
ENSG00000074370	ATP2A3	ATPase sarcoplasmic/endoplasmic reticulum Ca2+ transporting 3 [Source:HGNC Symbol;Acc:HGNC:813]	-1.49311	7.84e-09	Down	-0.180539	0.682863	stable	-0.806225	0.00139604	stable	1.31257	5.79e-07	Up	0.686882	0.0234972	stable	-0.625687	0.0158457	stable		0.046256	0.0266166	0.0390828	0.0188407	0.015058	0.0101552	0.0340283	0.0359982	0.032117	0.0279445	0.0290689	0.0178744
ENSG00000074410	CA12	carbonic anhydrase 12 [Source:HGNC Symbol;Acc:HGNC:1371]	0.919056	0.308047	stable	1.81282	0.0778752	stable	-0.247656	0.81522	stable	0.893761	0.248846	stable	-1.16671	0.262685	stable	-2.06047	0.0107951	Down		0.0737169	0.048944	0.0343304	0.116767	0.036518	0.178025	0.146004	0.273808	0.157144	0.0175135	0.0472258	0.0866962
ENSG00000074416	MGLL	monoglyceride lipase [Source:HGNC Symbol;Acc:HGNC:17038]	1.48042	8.01e-08	Up	-1.08452	0.0137766	Down	-0.291545	0.400661	stable	-2.56494	5.06e-15	Down	-1.77197	3.18e-10	Down	0.792975	0.0362611	stable		0.0051359	0.0047034	0.00597956	0.0171822	0.0153531	0.0163301	0.00197305	0.00263122	0.00302022	0.00504901	0.00472738	0.00520705
ENSG00000074527	NTN4	netrin 4 [Source:HGNC Symbol;Acc:HGNC:13658]	-0.145903	0.2784	stable	-0.58401	2.32e-05	stable	0.214883	0.0889145	stable	-0.438107	0.000599133	stable	0.360786	0.00633084	stable	0.798893	4.74e-11	stable		10.4024	8.99512	10.0731	10.3382	8.09855	11.1318	6.7747	7.0749	6.45522	13.5042	14.7162	11.6148
ENSG00000074582	BCS1L	BCS1 homolog, ubiquinol-cytochrome c reductase complex chaperone [Source:HGNC Symbol;Acc:HGNC:1020]	0.404762	0.000717931	stable	-0.297262	0.0604855	stable	0.305397	0.0115925	stable	-0.702024	3.29e-09	stable	-0.0993654	0.542874	stable	0.602659	4.01e-07	stable		0.0959156	0.0937034	0.0883091	0.132899	0.154324	0.121147	0.0767533	0.0839722	0.0729317	0.132529	0.12448	0.141988
ENSG00000074590	NUAK1	NUAK family kinase 1 [Source:HGNC Symbol;Acc:HGNC:14311]	-1.08131	3.96e-30	Down	-0.307602	0.00773065	stable	-0.90678	5.84e-22	stable	0.773706	1.13e-15	stable	0.174528	0.15204	stable	-0.599178	4.66e-10	stable		4.44826	4.10364	4.12556	2.40144	1.92331	2.3258	3.42519	3.53643	3.60596	2.22299	2.87124	2.76344
ENSG00000074603	DPP8	dipeptidyl peptidase 8 [Source:HGNC Symbol;Acc:HGNC:16490]	-0.422859	0.000155655	stable	0.0469307	0.833917	stable	-0.767747	1.7e-12	stable	0.46979	2.4e-05	stable	-0.344888	0.00495639	stable	-0.814678	6.79e-14	stable		4.51213	4.85186	4.39445	4.05518	2.94688	4.40508	4.9126	4.92725	4.82409	3.06704	3.46451	2.87019
ENSG00000074621	SLC24A1	solute carrier family 24 member 1 [Source:HGNC Symbol;Acc:HGNC:10975]	-0.0505617	0.738005	stable	0.237502	0.172788	stable	0.200272	0.125276	stable	0.288064	0.0265819	stable	0.250833	0.0838844	stable	-0.0372304	0.798482	stable		5.05268	4.36151	4.06329	4.52085	4.94581	5.0318	5.56681	5.30987	5.55202	5.46576	6.43309	6.12609
ENSG00000074657	ZNF532	zinc finger protein 532 [Source:HGNC Symbol;Acc:HGNC:30940]	-0.243966	0.00629742	stable	-0.056377	0.727668	stable	-0.121348	0.192593	stable	0.187589	0.0401641	stable	0.122618	0.27146	stable	-0.0649712	0.509068	stable		464.238	458.014	435.611	468.74	350.387	455.258	455.958	441.394	450.011	487.23	514.298	450.403
ENSG00000074660	SCARF1	scavenger receptor class F member 1 [Source:HGNC Symbol;Acc:HGNC:16820]	-0.888535	3.01e-12	stable	-0.21431	0.236422	stable	-2.3095	1.38e-57	Down	0.674225	2.59e-07	stable	-1.42096	1.57e-20	Down	-2.09519	1.68e-46	Down		0.113473	0.128833	0.115313	0.0753253	0.0682351	0.070561	0.103523	0.10476	0.109412	0.0323349	0.0220607	0.0295705
ENSG00000074695	LMAN1	lectin, mannose binding 1 [Source:HGNC Symbol;Acc:HGNC:6631]	-0.240849	0.000386438	stable	0.172915	0.0412847	stable	-0.118707	0.0922373	stable	0.413764	3.65e-10	stable	0.122142	0.133038	stable	-0.291622	1.16e-05	stable		9.30756	9.05037	8.98906	9.07059	7.49809	9.13526	10.765	10.6807	10.3662	9.7083	10.2207	9.36
ENSG00000074696	HACD3	3-hydroxyacyl-CoA dehydratase 3 [Source:HGNC Symbol;Acc:HGNC:24175]	-0.312776	3.85e-09	stable	-0.131663	0.0579309	stable	-0.0801003	0.16097	stable	0.181114	0.000977155	stable	0.232676	3.2e-05	stable	0.0515624	0.38753	stable		560.555	542.47	591.527	506.105	488.035	519.804	533.547	544.044	518.146	617.993	618.808	625.816
ENSG00000074706	IPCEF1	interaction protein for cytohesin exchange factors 1 [Source:HGNC Symbol;Acc:HGNC:21204]	0.398352	0.519053	stable	0.509851	0.576777	stable	0.634788	0.267786	stable	0.111499	0.862719	stable	0.236436	0.764381	stable	0.124937	0.839367	stable		3.29722	2.08493	1.91942	3.49741	2.33341	4.91207	4.66463	2.91594	3.26335	4.1965	2.51467	6.46294
ENSG00000074755	ZZEF1	zinc finger ZZ-type and EF-hand domain containing 1 [Source:HGNC Symbol;Acc:HGNC:29027]	-0.609952	6.37e-08	stable	-0.107674	0.57212	stable	-0.728977	6.34e-11	stable	0.502278	1.11e-05	stable	-0.119025	0.449052	stable	-0.621303	3.56e-08	stable		0.741515	0.691013	0.651966	0.53032	0.422618	0.564609	0.670469	0.663224	0.662944	0.527914	0.539123	0.398121
ENSG00000074800	ENO1	enolase 1 [Source:HGNC Symbol;Acc:HGNC:3350]	-0.915768	1.8e-34	stable	-0.137469	0.212977	stable	-1.3882	3.62e-78	Down	0.778299	4.41e-25	stable	-0.472434	1.58e-09	stable	-1.25073	1.61e-63	Down		45.5672	44.3436	47.2603	25.2799	29.2382	26.048	42.5577	42.5383	43.5497	21.4704	19.2106	20.1936
ENSG00000074842	MYDGF	myeloid derived growth factor [Source:HGNC Symbol;Acc:HGNC:16948]	0.76515	1.43e-12	stable	-0.048974	0.829534	stable	0.686702	2.05e-10	stable	-0.814124	5.94e-14	stable	-0.0784476	0.61777	stable	0.735676	1.08e-11	stable		21.5512	21.7361	23.7025	38.6824	47.2414	40.2434	21.9526	21.6612	23.1401	42.447	36.9646	45.6982
ENSG00000074855	ANO8	anoctamin 8 [Source:HGNC Symbol;Acc:HGNC:29329]	0.194043	0.00555121	stable	0.0572493	0.633717	stable	0.394499	2.53e-09	stable	-0.136794	0.0576396	stable	0.200456	0.00612906	stable	0.33725	4.37e-07	stable		71.821	75.1894	70.4768	96.6296	88.4674	90.9262	77.8095	79.331	76.3743	108.78	118.573	105.149
[truncated: 19,356 more rows]
